# Supplementary material for: Evaluation of the Genetic Variation Spectrum Related to Corneal Dystrophy in a Large Cohort
Source: Front Cell Dev Biol. 2021 Mar 18;9:632946. doi: 10.3389/fcell.2021.632946 (PMC8012530; doi:10.3389/fcell.2021.632946)
Supplement: Supplementary file 2 [file Data_Sheet_1.XLSX]

## Sheet: Supplementary Data 1
Gene	Transcript	OMIM(Inheritance|Disease|GeneOmimID)	CGD(Inheritance|Disease)	Mut_Name	Amino_Acid_Change	Exon_Intron_ID	Chr:por:mut	rs_ID	G1000_AF	G1000_EAS_AF	Native_Freq	Level_of_Native_Freq	dbSNP_AF	ESP6500_AF	ExAC_AF	gnomad_AF (v.2.0.1.hg38)	gnomad_EAS_AF	Functional_Change	PubMed	SIFT	LRT	MutationTaster	FATHMM	MutCat	Amino_Acids_Length	for_Primer_Design	HGMD-v-2016.2 (tag,gene, hgvs, acc-num,disease)	ClinVar_CLNSIG (v.2020.12.08)	ClinVar_CLNREVSTAT	ACMG Classification In Our IED Cohort	Founder Mutation or Hot Spot Mutation?	Het-Hemi-Hom (n=number of induviduals)	Frequency in our 8400 IED cohort (n=number of induviduals)
CHRDL1	NM_001143981.1	XR|Megalocornea 1, X_linked, 309300 (3), X_linked recessive. 309300(MK)|300350	XL|Megalocornea 1, X_linked	c.1359T>G	p.Ser453Ser|p.S453S	EX12/CDS11	chrX:110676249:A>C	.	0	0	0	A	0	0	0	0	0	Synonymous	.	.	.	.	.	CHRDL1 c.1359T>G p.Ser453Ser p.S453S .	459	CHRDL1; NM_001143981.1; c.1359T>G; p.Ser453Ser|p.S453S; EX12/CDS11; Hemi; .; 12;	.	.	.	Benign/Likely_benign	.	0-1-0	1
CHRDL1	NM_001143981.1	XR|Megalocornea 1, X-linked, 309300 (3), X-linked recessive. 309300(MK)|300350	XL|Megalocornea 1, X-linked	c.1291A>G	p.Met431Val|p.M431V	EX12	chrX:110676317:T>C	.	0	0	0	A	0	0	0	0	0	Missense	.	Damaging|0.04	Deleterious|0.000025	disease_causing|0.997952	Tolerated|2.31	CHRDL1 c.1291A>G p.Met431Val p.M431V .	459	CHRDL1; NM_001143981.1; c.1291A>G; p.Met431Val|p.M431V; EX12; Het; CTTGAACACA.CTGGCTGATC; 12;	.	.	.	Benign	.	4-1-0	5
CHRDL1	NM_001143981.1	XR|Megalocornea 1, X_linked, 309300 (3), X_linked recessive. 309300(MK)|300350	XL|Megalocornea 1, X_linked	c.1096A>T	p.Ile366Leu|p.I366L	EX10	chrX:110681542:T>A	.	0	0	0	A	0	0	0	0	0	Missense	.	Tolerated|0.066	Deleterious|0.000000	disease_causing|0.972761	Tolerated|2.14	CHRDL1 c.1096A>T p.Ile366Leu p.I366L .	459	CHRDL1; NM_001143981.1; c.1096A>T; p.Ile366Leu|p.I366L; EX10; Hemi; TCCAGTGCTA.TTTTCTGGTT; 12;	.	.	.	.	.	1-1-0	2
CHRDL1	NM_001143981.1	XR|Megalocornea 1, X_linked, 309300 (3), X_linked recessive. 309300(MK)|300350	XL|Megalocornea 1, X_linked	c.1094A>G	p.Lys365Arg|p.K365R	EX10/CDS9	chrX:110681544:T>C	.	0	0	0	A	0	0	0	0	0	Missense	.	Tolerated|0.781	Deleterious|0.000037	disease_causing|0.996165	Tolerated|2.26	CHRDL1 c.1094A>G p.Lys365Arg p.K365R	459	CHRDL1; NM_001143981.1; c.1094A>G; p.Lys365Arg|p.K365R; EX10/CDS9; Het; flank; 12;	.	.	.	.	.	2-1-0	3
CHRDL1	NM_001143981.1	XR|Megalocornea 1, X_linked, 309300 (3), X_linked recessive. 309300(MK)|300350	XL|Megalocornea 1, X_linked	c.1078G>C	p.Gly360Arg|p.G360R	EX10/CDS9	chrX:110681560:C>G	rs749301215	0	0	0	A	0	0	1.647e-05	5.60033e-06	7.77545e-05	Missense	.	Tolerated|0.294	Neutral|0.001425	disease_causing|0.998628	Tolerated|2.3	CHRDL1 c.1078G>C p.Gly360Arg p.G360R 749301215	459	CHRDL1; NM_001143981.1; c.1078G>C; p.Gly360Arg|p.G360R; EX10/CDS9; Hemi; .; 12;	.	.	.	.	.	2-2-0	4
CHRDL1	NM_001143981.1	XR|Megalocornea 1, X_linked, 309300 (3), X_linked recessive. 309300(MK)|300350	XL|Megalocornea 1, X_linked	c.1044G>A	p.Thr348Thr|p.T348T	EX10	chrX:110681594:C>T	rs776403786	0	0	0	A	0	0	8.237e-06	5.61858e-06	0	Synonymous	.	.	.	.	.	CHRDL1 c.1044G>A p.Thr348Thr p.T348T 776403786	459	CHRDL1; NM_001143981.1; c.1044G>A; p.Thr348Thr|p.T348T; EX10; Hemi; ACACAGGCAT.GTTTCTTCCC; 12;	.	.	.	Benign/Likely_benign	.	2-2-0	4
CHRDL1	NM_001143981.1	XR|Megalocornea 1, X-linked, 309300 (3), X-linked recessive. 309300(MK)|300350	XL|Megalocornea 1, X-linked	c.1033G>C	p.Gly345Arg|p.G345R	EX10	chrX:110681605:C>G	rs780795458	0	0	0	A	0.0002649	0	4.118e-05	3.95103e-05	0.000546235	Missense	.	Tolerated|0.462	Deleterious|0.000000	disease_causing|0.999976	Tolerated|2.24	CHRDL1 c.1033G>C p.Gly345Arg p.G345R 780795458	459	CHRDL1; NM_001143981.1; c.1033G>C; p.Gly345Arg|p.G345R; EX10; Het; GTTTCTTCCC.GCAGAAGTAG; 12;	.	.	.	.	.	1-0-0	1
CHRDL1	NM_001143981.1	XR|Megalocornea 1, X_linked, 309300 (3), X_linked recessive. 309300(MK)|300350	XL|Megalocornea 1, X_linked	c.948C>T	p.Asp316Asp|p.D316D	EX9/CDS8	chrX:110688634:G>A	rs377115708	0	0	0	A	0	0.0002	0.0001647	0.000184761	0.000855232	Synonymous	.	.	.	.	.	CHRDL1 c.948C>T p.Asp316Asp p.D316D 377115708	459	CHRDL1; NM_001143981.1; c.948C>T; p.Asp316Asp|p.D316D; EX9/CDS8; Het; .; 12;	.	.	.	Benign/Likely_benign	.	3-2-0	5
CHRDL1	NM_001143981.1	XR|Megalocornea 1, X-linked, 309300 (3), X-linked recessive. 309300(MK)|300350	XL|Megalocornea 1, X-linked	c.943A>C	p.Ile315Leu|p.I315L	EX9	chrX:110688639:T>G	.	0	0	0	A	0	0	0	0	0	Missense	.	Tolerated|0.093	Neutral|0.001120	disease_causing|0.94125	Tolerated|-0.52	CHRDL1 c.943A>C p.Ile315Leu p.I315L .	459	CHRDL1; NM_001143981.1; c.943A>C; p.Ile315Leu|p.I315L; EX9; Hemi; TTTCCGTCTA.TTTTTGAGGA; 12;	.	.	.	.	.	1-1-0	2
CHRDL1	NM_001143981.1	XR|Megalocornea 1, X-linked, 309300 (3), X-linked recessive. 309300(MK)|300350	XL|Megalocornea 1, X-linked	c.917G>A	p.Arg306Gln|p.R306Q	EX9	chrX:110688665:C>T	rs1037358691	0	0	0	A	0	0	0	0	0	Missense	.	Tolerated	Deleterious|0.000255	disease_causing|0.859993	Tolerated|-0.11	CHRDL1 c.917G>A p.Arg306Gln p.R306Q 1037358691	459	CHRDL1; NM_001143981.1; c.917G>A; p.Arg306Gln|p.R306Q; EX9; Het; GCAGGGGTAT.GATTGGGGCA; 12;	.	.	.	.	.	1-0-0	1
CHRDL1	NM_001143981.1	XR|Megalocornea 1, X-linked, 309300 (3), X-linked recessive. 309300(MK)|300350	XL|Megalocornea 1, X-linked	c.912C>T	p.Pro304Pro|p.P304P	EX9	chrX:110688670:G>A	rs780619568	0	0	0	A	0	0	3.295e-05	3.91679e-05	0.000544154	Synonymous	.	.	.	.	.	CHRDL1 c.912C>T p.Pro304Pro p.P304P 780619568	459	CHRDL1; NM_001143981.1; c.912C>T; p.Pro304Pro|p.P304P; EX9; Hemi; GGTATCGATT.GGGCAGTGGA; 12;	.	.	.	Benign/Likely_benign	.	4-2-0	6
CHRDL1	NM_001143981.1	XR|Megalocornea 1, X_linked, 309300 (3), X_linked recessive. 309300(MK)|300350	XL|Megalocornea 1, X_linked	c.873T>C	p.Cys291Cys|p.C291C	EX9	chrX:110688709:A>G	rs747672867	0.000264901	0.001	0	A	0.0002649	0	8.237e-06	1.11929e-05	0.000155485	Synonymous	.	.	.	.	.	CHRDL1 c.873T>C p.Cys291Cys p.C291C 747672867	459	CHRDL1; NM_001143981.1; c.873T>C; p.Cys291Cys|p.C291C; EX9; Het; TGGTGACATT.CAAGTACATA; 12;	.	.	.	Benign/Likely_benign	.	2-0-0	2
CHRDL1	NM_001143981.1	XR|Megalocornea 1, X_linked, 309300 (3), X_linked recessive. 309300(MK)|300350	XL|Megalocornea 1, X_linked	c.793G>A	p.Gly265Arg|p.G265R	EX9/CDS8	chrX:110688789:C>T	.	0	0	0	A	0	0	0	0	0	Missense	.	Damaging	Deleterious|0.000000	disease_causing|1	Tolerated|_0.73	CHRDL1 c.793G>A p.Gly265Arg p.G265R	459	CHRDL1; NM_001143981.1; c.793G>A; p.Gly265Arg|p.G265R; EX9/CDS8; Het; flank; 12;	.	.	.	.	.	1-0-0	1
CHRDL1	NM_001143981.1	XR|Megalocornea 1, X_linked, 309300 (3), X_linked recessive. 309300(MK)|300350	XL|Megalocornea 1, X_linked	c.685G>A	p.Ala229Thr|p.A229T	EX8	chrX:110694256:C>T	rs764215061	0	0	0	A	0	0	2.471e-05	2.24072e-05	0.000311018	Missense	.	Tolerated|0.982	Neutral|0.019455	polymorphism|0.953776	Tolerated|2.25	CHRDL1 c.685G>A p.Ala229Thr p.A229T 764215061	459	CHRDL1; NM_001143981.1; c.685G>A; p.Ala229Thr|p.A229T; EX8; Het; TGACTTCTGG.CCCAGGAAAG; 12;	.	.	.	.	.	2-1-0	3
CHRDL1	NM_001143981.1	XR|Megalocornea 1, X-linked, 309300 (3), X-linked recessive. 309300(MK)|300350	XL|Megalocornea 1, X-linked	c.626G>A	p.Arg209His|p.R209H	EX8	chrX:110694315:C>T	rs12688415	0.0140397	0.004	0	A	0.01404	0.0115	0.003888	0.00372529	0.0108203	Missense	.	Damaging|0.042	Deleterious|0.000001	polymorphism_automatic|7.6106e-06	Tolerated|2.14	CHRDL1 c.626G>A p.Arg209His p.R209H 12688415	459	CHRDL1; NM_001143981.1; c.626G>A; p.Arg209His|p.R209H; EX8; Hemi; ATAGTGAGAG.GGTGGTAAGA; 12;	.	Benign	criteria_provided,_single_submitter	Benign	.	84-51-0	135
CHRDL1	NM_001143981.1	XR|Megalocornea 1, X_linked, 309300 (3), X_linked recessive. 309300(MK)|300350	XL|Megalocornea 1, X_linked	c.625C>T	p.Arg209Cys|p.R209C	EX8/CDS7	chrX:110694316:G>A	rs777477747	0	0	0	A	0	0	8.237e-06	5.77741e-06	0	Missense	.	Damaging|0.014	Deleterious|0.000001	disease_causing|1	Tolerated|2.11	CHRDL1 c.625C>T p.Arg209Cys p.R209C 777477747	459	CHRDL1; NM_001143981.1; c.625C>T; p.Arg209Cys|p.R209C; EX8/CDS7; Het; TAGTGAGAGC.GTGGTAAGAA; 12;	.	.	.	.	.	1-0-0	1
CHRDL1	NM_001143981.1	XR|Megalocornea 1, X_linked, 309300 (3), X_linked recessive. 309300(MK)|300350	XL|Megalocornea 1, X_linked	c.623A>G	p.His208Arg|p.H208R	EX8/CDS7	chrX:110694318:T>C	rs746499873	0	0	0	A	0	0	1.647e-05	1.16025e-05	0.000159451	Missense	.	Tolerated|0.994	Deleterious|0.000182	disease_causing|0.89676	Tolerated|2.33	CHRDL1 c.623A>G p.His208Arg p.H208R	459	CHRDL1; NM_001143981.1; c.623A>G; p.His208Arg|p.H208R; EX8/CDS7; Het; GTGAGAGCGG.GGTAAGAATG; 12;	.	.	.	.	.	2-1-0	3
CHRDL1	NM_001143981.1	XR|Megalocornea 1, X_linked, 309300 (3), X_linked recessive. 309300(MK)|300350	XL|Megalocornea 1, X_linked	c.619_620insT	p.Tyr207Leufs7|p.Y207Lfs7	EX8	chrX:110694321:T>TA	.	0	0	0	A	0	0	0	0	0	Frameshift	.	.	.	.	.	CHRDL1 c.619_620insT p.Tyr207Leufs7 p.Y207Lfs7 .	459	CHRDL1; NM_001143981.1; c.619_620insT; p.Tyr207Leufs7|p.Y207Lfs7; EX8; Het; AGAGCGGTGG.AAGAATGTCT; 12;	.	.	.	.	.	1-1-0	2
CHRDL1	NM_001143981.1	XR|Megalocornea 1, X_linked, 309300 (3), X_linked recessive. 309300(MK)|300350	XL|Megalocornea 1, X_linked	c.591A>G	p.Gln197Gln|p.Q197Q	EX7/CDS6	chrX:110700672:T>C	rs138473507	0.000794702	0.001	0	A	0.0007947	0.0009	0.0003295	0.000246478	0.000777303	Synonymous	.	.	.	.	.	CHRDL1 c.591A>G p.Gln197Gln p.Q197Q 138473507	459	CHRDL1; NM_001143981.1; c.591A>G; p.Gln197Gln|p.Q197Q; EX7/CDS6; Het; .; 12;	.	Benign	criteria_provided,_single_submitter	Benign	.	4-2-0	6
CHRDL1	NM_001143981.1	XR|Megalocornea 1, X-linked, 309300 (3), X-linked recessive. 309300(MK)|300350	XL|Megalocornea 1, X-linked	c.553C>G	p.Leu185Val|p.L185V	EX7	chrX:110700710:G>C	rs777815204	0	0	0	A	0	0	1.647e-05	5.61498e-06	7.78331e-05	Missense	.	Tolerated|0.402	Deleterious|0.000016	disease_causing|0.981196	Tolerated|2.25	CHRDL1 c.553C>G p.Leu185Val p.L185V 777815204	459	CHRDL1; NM_001143981.1; c.553C>G; p.Leu185Val|p.L185V; EX7; Hemi; TCCCATGACA.TTCTCCATCT; 12;	.	.	.	.	.	0-1-0	1
CHRDL1	NM_001143981.1	XR|Megalocornea 1, X-linked, 309300 (3), X-linked recessive. 309300(MK)|300350	XL|Megalocornea 1, X-linked	c.545A>T	p.Asp182Val|p.D182V	EX7	chrX:110700718:T>A	rs181535586	0.000264901	0.0013	0	A	0.0002649	0	0.0001318	8.99599e-05	0.000622907	Missense	.	Damaging|0.011	Neutral|0.013151	disease_causing|1	Tolerated|2.19	CHRDL1 c.545A>T p.Asp182Val p.D182V 181535586	459	CHRDL1; NM_001143981.1; c.545A>T; p.Asp182Val|p.D182V; EX7; Het; CAGTTCTCCA.CTCCTGTTTA; 12;	.	.	.	.	.	18-9-0	27
CHRDL1	NM_001143981.1	XR|Megalocornea 1, X-linked, 309300 (3), X-linked recessive. 309300(MK)|300350	XL|Megalocornea 1, X-linked	c.457G>A	p.Val153Met|p.V153M	EX6	chrX:110719919:C>T	rs751447656	0	0	0	A	0	0	1.647e-05	2.25783e-05	7.86596e-05	Missense	.	Damaging	Deleterious|0.000002	disease_causing|0.995502	Tolerated|-1.02	CHRDL1 c.457G>A p.Val153Met p.V153M 751447656	459	CHRDL1; NM_001143981.1; c.457G>A; p.Val153Met|p.V153M; EX6; Het; CCACAATACA.GTTTCCCTCC; 12;	.	.	.	.	.	6-5-0	11
CHRDL1	NM_001143981.1	XR|Megalocornea 1, X-linked, 309300 (3), X-linked recessive. 309300(MK)|300350	XL|Megalocornea 1, X-linked	c.426A>C	p.Gln142His|p.Q142H	EX5	chrX:110721406:T>G	rs767316147	0	0	0	A	0	0	0	0	0	Missense	.	Damaging	Deleterious|0.000000	disease_causing|0.99813	Tolerated|-0.13	CHRDL1 c.426A>C p.Gln142His p.Q142H .	459	CHRDL1; NM_001143981.1; c.426A>C; p.Gln142His|p.Q142H; EX5; Hemi; ACTGGGTGCA.TGATTGGGTT; 12;	.	.	.	.	.	0-1-0	1
CHRDL1	NM_001143981.1	XR|Megalocornea 1, X_linked, 309300 (3), X_linked recessive. 309300(MK)|300350	XL|Megalocornea 1, X_linked	c.386T>C	p.Phe129Ser|p.F129S	EX5/CDS4	chrX:110721446:A>G	.	0	0	0	A	0	0	0	0	0	Missense	.	Damaging	Deleterious|0.000000	disease_causing|0.999984	Tolerated|_0.79	CHRDL1 c.386T>C p.Phe129Ser p.F129S .	459	CHRDL1; NM_001143981.1; c.386T>C; p.Phe129Ser|p.F129S; EX5/CDS4; Het; TTCAGCTACG.ACAGCTCTCC; 12;	.	.	.	.	.	1-2-0	3
CHRDL1	NM_001143981.1	XR|Megalocornea 1, X_linked, 309300 (3), X_linked recessive. 309300(MK)|300350	XL|Megalocornea 1, X_linked	c.379G>A	p.Glu127Lys|p.E127K	EX5	chrX:110721453:C>T	.	0	0	0	A	0	0	0	0	0	Missense	.	Damaging	Deleterious|0.000042	disease_causing|0.999829	Tolerated|_0.35	CHRDL1 c.379G>A p.Glu127Lys p.E127K .	459	CHRDL1; NM_001143981.1; c.379G>A; p.Glu127Lys|p.E127K; EX5; Het; ACGAACAGCT.TCCATGTTGG; 12;	.	.	.	.	.	5-3-0	8
CHRDL1	NM_001143981.1	XR|Megalocornea 1, X_linked, 309300 (3), X_linked recessive. 309300(MK)|300350	XL|Megalocornea 1, X_linked	c.374A>C	p.His125Pro|p.H125P	EX5/CDS4	chrX:110721458:T>G	rs1480966409	0	0	0	A	0	0	0	5.59381e-06	0	Missense	.	Tolerated|0.15	Deleterious|0.000798	disease_causing|0.999888	Tolerated|_0.06	CHRDL1 c.374A>C p.His125Pro p.H125P .	459	CHRDL1; NM_001143981.1; c.374A>C; p.His125Pro|p.H125P; EX5/CDS4; Hemi; CAGCTCTCCA.GTTGGTAAGT; 12;	.	.	.	.	.	1-1-0	2
CHRDL1	NM_001143981.1	XR|Megalocornea 1, X_linked, 309300 (3), X_linked recessive. 309300(MK)|300350	XL|Megalocornea 1, X_linked	c.175T>C	p.Leu59Leu|p.L59L	EX3	chrX:110762727:A>G	.	0	0	0	A	0	0	0	0	0	Synonymous	.	.	.	.	.	CHRDL1 c.175T>C p.Leu59Leu p.L59L .	459	CHRDL1; NM_001143981.1; c.175T>C; p.Leu59Leu|p.L59L; EX3; Het; CAGTAAACCA.CCCATAAGGT; 12;	.	.	.	Benign/Likely_benign	.	1-1-0	2
CHRDL1	NM_001143981.1	XR|Megalocornea 1, X_linked, 309300 (3), X_linked recessive. 309300(MK)|300350	XL|Megalocornea 1, X_linked	c.148T>G	p.Trp50Gly|p.W50G	EX3/CDS2	chrX:110762754:A>C	.	0	0	0	A	0	0	0	0	0	Missense	.	Damaging|0.0	Deleterious|0.000000	disease_causing|0.999999	Tolerated|_1.3	CHRDL1 c.148T>G p.Trp50Gly p.W50G .	459	CHRDL1; NM_001143981.1; c.148T>G; p.Trp50Gly|p.W50G; EX3/CDS2; Het; TAAGGATGCC.TCTCTCACCC; 12;	.	.	.	.	.	1-0-0	1
CHRDL1	NM_001143981.1	XR|Megalocornea 1, X_linked, 309300 (3), X_linked recessive. 309300(MK)|300350	XL|Megalocornea 1, X_linked	c.66A>G	p.Leu22Leu|p.L22L	EX2	chrX:110792116:T>C	rs1223258114	0	0	0	A	0	0	0	5.89355e-06	8.40336e-05	Synonymous	.	.	.	.	.	CHRDL1 c.66A>G p.Leu22Leu p.L22L .	459	CHRDL1; NM_001143981.1; c.66A>G; p.Leu22Leu|p.L22L; EX2; Het; TGCCTCCTTC.AGCAAAAGAA; 12;	.	.	.	Benign/Likely_benign	.	1-1-0	2
CHRDL1	NM_001143981.1	XR|Megalocornea 1, X_linked, 309300 (3), X_linked recessive. 309300(MK)|300350	XL|Megalocornea 1, X_linked	c.61T>C	p.Leu21Leu|p.L21L	EX2	chrX:110792121:A>G	rs1347348447	0	0	0	A	0	0	0	5.87945e-06	8.38434e-05	Synonymous	.	.	.	.	.	CHRDL1 c.61T>C p.Leu21Leu p.L21L .	459	CHRDL1; NM_001143981.1; c.61T>C; p.Leu21Leu|p.L21L; EX2; Hemi; CCTTCTAGCA.AAGAAAGAAC; 12;	.	.	.	Benign/Likely_benign	.	0-1-0	1
CHRDL1	NM_001143981.1	XR|Megalocornea 1, X-linked, 309300 (3), X-linked recessive. 309300(MK)|300350	XL|Megalocornea 1, X-linked	c.45G>A	p.Ser15Ser|p.S15S	EX2	chrX:110792137:C>T	rs139302424	0.000794702	0.003	0	A	0.0007947	0.0001	0.000313	0.000273305	0.00307028	Synonymous	.	.	.	.	.	CHRDL1 c.45G>A p.Ser15Ser p.S15S 139302424	459	CHRDL1; NM_001143981.1; c.45G>A; p.Ser15Ser|p.S15S; EX2; Het; AGAACAACAA.GAAAAGATGT; 12;	.	Benign	criteria_provided,_single_submitter	Benign	.	15-11-1	27
CHST6	NM_021615.4	AR|Macular corneal dystrophy, 217800 (3), Autosomal recessive. 217800(MK)|605294	AR|Macular dystrophy, corneal, 1. Macular dystrophy, corneal, 2	c.1167C>T	p.Thr389Thr|p.T389T	EX3	chr16:75478662:G>A	rs746231082	0	0	0	A	0	0	1.647e-05	3.25261e-05	0	Synonymous	.	.	.	.	.	CHST6 c.1167C>T p.Thr389Thr p.T389T 746231082	396	CHST6; NM_021615.4; c.1167C>T; p.Thr389Thr|p.T389T; EX3; Het; GGTGCGAGGC.GTGGATGATG; 3;	.	.	.	Benign/Likely_benign	.	2-0-0	2
CHST6	NM_021615.4	AR|Macular corneal dystrophy, 217800 (3), Autosomal recessive. 217800(MK)|605294	AR|Macular dystrophy, corneal, 1. Macular dystrophy, corneal, 2	c.1131_1132del	p.Gly379Profs109|p.G379Pfs109	EX3	chr16:75478696:CGT>C	.	0	0	0	A	0	0	0	0	0	Frameshift	.	.	.	.	.	CHST6 c.1131_1132del p.Gly379Profs109 p.G379Pfs109 .	396	CHST6; NM_021615.4; c.1131_1132del; p.Gly379Profs109|p.G379Pfs109; EX3; Het; GTTCAGGCCT.GGCAGCACCA; 3;	.	.	.	.	.	1-0-0	1
CHST6	NM_021615.4	AR|Macular corneal dystrophy, 217800 (3), Autosomal recessive. 217800(MK)|605294	AR|Macular dystrophy, corneal, 1. Macular dystrophy, corneal, 2	c.1130C>T	p.Pro377Leu|p.P377L	EX3	chr16:75478699:G>A	rs771919817	0	0	0	A	0	0	8.237e-06	4.06583e-06	0	Missense	.	Damaging	Deleterious|0.000000	disease_causing|1	Damaging|_4.13	CHST6 c.1130C>T p.Pro377Leu p.P377L 771919817	396	CHST6; NM_021615.4; c.1130C>T; p.Pro377Leu|p.P377L; EX3; Het; CAGGCCTCGT.GCAGCACCAG; 3;	.	.	.	.	.	2-0-0	2
CHST6	NM_021615.4	AR|Macular corneal dystrophy, 217800 (3), Autosomal recessive. 217800(MK)|605294	AR|Macular dystrophy, corneal, 1. Macular dystrophy, corneal, 2	c.1112C>T	p.Ala371Val|p.A371V	EX3/CDS1	chr16:75478717:G>A	rs1336391554	0	0	0	A	0	0	0	4.06686e-06	0	Missense	.	Tolerated	Neutral|0.915857	polymorphism|1	Damaging|_3.99	CHST6 c.1112C>T p.Ala371Val p.A371V	396	CHST6; NM_021615.4; c.1112C>T; p.Ala371Val|p.A371V; EX3/CDS1; Het; CAGATCAAGG.CGAGGTTGCG; 3;	.	.	.	.	.	1-0-0	1
CHST6	NM_021615.4	AR|Macular corneal dystrophy, 217800 (3), Autosomal recessive. 217800(MK)|605294	AR|Macular dystrophy, corneal, 1. Macular dystrophy, corneal, 2	c.1110C>A	p.Leu370Leu|p.L370L	EX3/CDS1	chr16:75478719:G>T	rs764372925	0	0	0.0103	B	0	0	8.237e-06	4.06716e-06	5.80518e-05	Synonymous	.	.	.	.	.	CHST6 c.1110C>A p.Leu370Leu p.L370L	396	CHST6; NM_021615.4; c.1110C>A; p.Leu370Leu|p.L370L; EX3/CDS1; Het; GATCAAGGGC.AGGTTGCGCT; 3;	.	.	.	Benign/Likely_benign	.	1-0-0	1
CHST6	NM_021615.4	AR|Macular corneal dystrophy, 217800 (3), Autosomal recessive. 217800(MK)|605294	AR|Macular dystrophy, corneal, 1. Macular dystrophy, corneal, 2	c.1075C>A	p.Arg359Arg|p.R359R	EX3	chr16:75478754:G>T	rs770962055	0	0	0.0051	A	0	0	1.647e-05	2.44101e-05	0.00034827	Synonymous	.	.	.	.	.	CHST6 c.1075C>A p.Arg359Arg p.R359R 770962055	396	CHST6; NM_021615.4; c.1075C>A; p.Arg359Arg|p.R359R; EX3; Het; TACACAGGCC.GTAGCCCAGC; 3;	.	.	.	Benign/Likely_benign	.	1-0-0	1
CHST6	NM_021615.4	AR|Macular corneal dystrophy, 217800 (3), Autosomal recessive. 217800(MK)|605294	AR|Macular dystrophy, corneal, 1. Macular dystrophy, corneal, 2	c.1072T>C	p.Tyr358His|p.Y358H	EX3	chr16:75478757:A>G	rs1384294258	0	0	0.0051	A	0	0	0	0	0	Missense	19365571	Damaging	Deleterious|0.000000	disease_causing|1	Damaging|_7.04	CHST6 c.1072T>C p.Tyr358His p.Y358H .	396	CHST6; NM_021615.4; c.1072T>C; p.Tyr358His|p.Y358H; EX3; Het; ACAGGCCGGT.GCCCAGCAGC; 3;	DM,CHST6,1072T>C,CM092026,Macular corneal dystrophy	.	.	Pathogenic	Founder Mutation, Wang et al. (2017)	7-0-0	7
CHST6	NM_021615.4	AR|Macular corneal dystrophy, 217800 (3), Autosomal recessive. 217800(MK)|605294	AR|Macular dystrophy, corneal, 1. Macular dystrophy, corneal, 2	c.1055C>T	p.Ala352Val|p.A352V	EX3	chr16:75478774:G>A	rs761934435	0	0	0	A	0	0	3.295e-05	6.10461e-05	0.000871181	Missense	.	Tolerated	Deleterious|0.000000	disease_causing|1	Damaging|-1.61	CHST6 c.1055C>T p.Ala352Val p.A352V 761934435	396	CHST6; NM_021615.4; c.1055C>T; p.Ala352Val|p.A352V; EX3; Het; CAGCTGCAGC.CACCAGCGCA; 3;	.	.	.	.	.	1-0-0	1
CHST6	NM_021615.4	AR|Macular corneal dystrophy, 217800 (3), Autosomal recessive. 217800(MK)|605294	AR|Macular dystrophy, corneal, 1. Macular dystrophy, corneal, 2	c.1042C>G	p.Leu348Val|p.L348V	EX3	chr16:75478787:G>C	rs1181211473	0	0	0	A	0	0	0	0	0	Missense	.	Tolerated	Neutral|0.001084	polymorphism|0.542295	Tolerated|-1.44	CHST6 c.1042C>G p.Leu348Val p.L348V 1181211473	396	CHST6; NM_021615.4; c.1042C>G; p.Leu348Val|p.L348V; EX3; Het; CCAGCGCACA.TTCCTGCACG; 3;	.	.	.	.	.	2-0-0	2
CHST6	NM_021615.4	AR|Macular corneal dystrophy, 217800 (3), Autosomal recessive. 217800(MK)|605294	AR|Macular dystrophy, corneal, 1. Macular dystrophy, corneal, 2	c.1041A>G	p.Glu347Glu|p.E347E	EX3	chr16:75478788:T>C	rs1474403780	0	0	0	A	0	0	0	4.06848e-06	0	Synonymous	.	.	.	.	.	CHST6 c.1041A>G p.Glu347Glu p.E347E 1474403780	396	CHST6; NM_021615.4; c.1041A>G; p.Glu347Glu|p.E347E; EX3; Het; CAGCGCACAG.TCCTGCACGC; 3;	.	.	.	Benign/Likely_benign	.	5-0-0	5
CHST6	NM_021615.4	AR|Macular corneal dystrophy, 217800 (3), Autosomal recessive. 217800(MK)|605294	AR|Macular dystrophy, corneal, 1. Macular dystrophy, corneal, 2	c.1040A>G	p.Glu347Gly|p.E347G	EX3	chr16:75478789:T>C	.	0	0	0	A	0	0	0	0	0	Missense	.	Damaging	Deleterious|0.000611	disease_causing|0.99944	Damaging|-6.77	CHST6 c.1040A>G p.Glu347Gly p.E347G .	396	CHST6; NM_021615.4; c.1040A>G; p.Glu347Gly|p.E347G; EX3; Het; AGCGCACAGT.CCTGCACGCG; 3;	.	.	.	.	.	1-0-0	1
CHST6	NM_021615.4	AR|Macular corneal dystrophy, 217800 (3), Autosomal recessive. 217800(MK)|605294	AR|Macular dystrophy, corneal, 1. Macular dystrophy, corneal, 2	c.993G>T	p.Gln331His|p.Q331H	EX3	chr16:75478836:C>A	rs140699573	0.00319489	0	0	A	0.003195	0.0012	0.004143	0.00414299	0	Missense	15953452	Damaging	Deleterious|0.000531	disease_causing|0.999671	Damaging|-6.62	CHST6 c.993G>T p.Gln331His p.Q331H 140699573	396	CHST6; NM_021615.4; c.993G>T; p.Gln331His|p.Q331H; EX3; Het; GGCGCCAGGC.TGGGAGACGT; 3;	DM?,CHST6,993G>T,CM055930,Macular corneal dystrophy	Conflicting_interpretations_of_pathogenicity	criteria_provided,_conflicting_interpretations	Benign/Likely_benign	.	3-0-0	3
CHST6	NM_021615.4	AR|Macular corneal dystrophy, 217800 (3), Autosomal recessive. 217800(MK)|605294	AR|Macular dystrophy, corneal, 1. Macular dystrophy, corneal, 2	c.959A>C	p.Lys320Thr|p.K320T	EX3/CDS1	chr16:75478870:T>G	.	0	0	0	A	0	0	0	0	0	Missense	.	Tolerated	Neutral|0.001107	disease_causing|0.989347	Damaging|_1.61	CHST6 c.959A>C p.Lys320Thr p.K320T .	396	CHST6; NM_021615.4; c.959A>C; p.Lys320Thr|p.K320T; EX3/CDS1; Het; .; 3;	.	.	.	.	.	1-0-0	1
CHST6	NM_021615.4	AR|Macular corneal dystrophy, 217800 (3), Autosomal recessive. 217800(MK)|605294	AR|Macular dystrophy, corneal, 1. Macular dystrophy, corneal, 2	c.941C>G	p.Ala314Gly|p.A314G	EX3/CDS1	chr16:75478888:G>C	rs1013457015	0	0	0	A	0	0	0	0	0	Missense	.	Tolerated	Neutral|0.080454	polymorphism|0.993092	Damaging|_6.56	CHST6 c.941C>G p.Ala314Gly p.A314G 1013457015	396	CHST6; NM_021615.4; c.941C>G; p.Ala314Gly|p.A314G; EX3/CDS1; Het; TTCGCGGCGC.CACCAGGTCC; 3;	.	.	.	.	.	2-0-0	2
CHST6	NM_021615.4	AR|Macular corneal dystrophy, 217800 (3), Autosomal recessive. 217800(MK)|605294	AR|Macular dystrophy, corneal, 1. Macular dystrophy, corneal, 2	c.925G>A	p.Gly309Arg|p.G309R	EX3	chr16:75478904:C>T	.	0	0	0.0051	A	0	0	0	0	0	Missense	.	Damaging	Deleterious|0.000000	disease_causing|1	Damaging|_6.64	CHST6 c.925G>A p.Gly309Arg p.G309R .	396	CHST6; NM_021615.4; c.925G>A; p.Gly309Arg|p.G309R; EX3; Het; GGTCCAGATC.GTGGGTGATG; 3;	.	.	.	.	.	2-0-0	2
CHST6	NM_021615.4	AR|Macular corneal dystrophy, 217800 (3), Autosomal recessive. 217800(MK)|605294	AR|Macular dystrophy, corneal, 1. Macular dystrophy, corneal, 2	c.918C>T	p.Ile306Ile|p.I306I	EX3/CDS1	chr16:75478911:G>A	rs576445739	0.000399361	0	0	A	0.0003994	0	9.062e-05	8.14671e-05	0	Synonymous	.	.	.	.	.	CHST6 c.918C>T p.Ile306Ile p.I306I 576445739	396	CHST6; NM_021615.4; c.918C>T; p.Ile306Ile|p.I306I; EX3/CDS1; Het; ATCCGTGGGT.ATGTTATGGA; 3;	.	Uncertain_significance	criteria_provided,_single_submitter	Benign/Likely_benign	.	2-0-0	2
CHST6	NM_021615.4	AR|Macular corneal dystrophy, 217800 (3), Autosomal recessive. 217800(MK)|605294	AR|Macular dystrophy, corneal, 1. Macular dystrophy, corneal, 2	c.902C>T	p.Ala301Val|p.A301V	EX3	chr16:75478927:G>A	.	0	0	0	A	0	0	0	0	0	Missense	.	Tolerated	Neutral|0.434091	polymorphism|0.999781	Damaging|_1.6	CHST6 c.902C>T p.Ala301Val p.A301V .	396	CHST6; NM_021615.4; c.902C>T; p.Ala301Val|p.A301V; EX3; Het; ATGGATCCAG.CCTCGAGCTG; 3;	.	.	.	.	.	1-0-0	1
CHST6	NM_021615.4	AR|Macular corneal dystrophy, 217800 (3), Autosomal recessive. 217800(MK)|605294	AR|Macular dystrophy, corneal, 1. Macular dystrophy, corneal, 2	c.900G>A	p.Glu300Glu|p.E300E	EX3	chr16:75478929:C>T	.	0	0	0	A	0	0	0	0	0	Synonymous	.	.	.	.	.	CHST6 c.900G>A p.Glu300Glu p.E300E .	396	CHST6; NM_021615.4; c.900G>A; p.Glu300Glu|p.E300E; EX3; Het; GGATCCAGGC.TCGAGCTGTG; 3;	.	.	.	Benign/Likely_benign	.	5-0-0	5
CHST6	NM_021615.4	AR|Macular corneal dystrophy, 217800 (3), Autosomal recessive. 217800(MK)|605294	AR|Macular dystrophy, corneal, 1. Macular dystrophy, corneal, 2	c.880A>G	p.Ser294Gly|p.S294G	EX3	chr16:75478949:T>C	rs576689365	0	0	0	A	0	0	8.24e-06	8.15727e-06	5.81531e-05	Missense	.	Tolerated	Neutral|0.279823	polymorphism|1	Damaging|_6.65	CHST6 c.880A>G p.Ser294Gly p.S294G 576689365	396	CHST6; NM_021615.4; c.880A>G; p.Ser294Gly|p.S294G; EX3; Het; GGCGTGAGAC.GAGCCCAGTG; 3;	.	.	.	.	.	3-0-0	3
CHST6	NM_021615.4	AR|Macular corneal dystrophy, 217800 (3), Autosomal recessive. 217800(MK)|605294	AR|Macular dystrophy, corneal, 1. Macular dystrophy, corneal, 2	c.871A>G	p.Thr291Ala|p.T291A	EX3/CDS1	chr16:75478958:T>C	rs759564067	0	0	0	A	0	0	1.648e-05	8.1614e-06	0	Missense	.	Tolerated	Neutral|0.002478	polymorphism|0.925464	Damaging|_6.53	CHST6 c.871A>G p.Thr291Ala p.T291A 759564067	396	CHST6; NM_021615.4; c.871A>G; p.Thr291Ala|p.T291A; EX3/CDS1; Het; .; 3;	.	.	.	.	.	1-0-0	1
CHST6	NM_021615.4	AR|Macular corneal dystrophy, 217800 (3), Autosomal recessive. 217800(MK)|605294	AR|Macular dystrophy, corneal, 1. Macular dystrophy, corneal, 2	c.866C>G	p.Ala289Gly|p.A289G	EX3	chr16:75478963:G>C	.	0	0	0	A	0	0	0	0	0	Missense	.	Tolerated	Neutral|0.007547	polymorphism|0.896963	Damaging|-6.68	CHST6 c.866C>G p.Ala289Gly p.A289G .	396	CHST6; NM_021615.4; c.866C>G; p.Ala289Gly|p.A289G; EX3; Het; CCCAGTGAAG.CGTAGAGCGC; 3;	.	.	.	.	.	1-0-0	1
CHST6	NM_021615.4	AR|Macular corneal dystrophy, 217800 (3), Autosomal recessive. 217800(MK)|605294	AR|Macular dystrophy, corneal, 1. Macular dystrophy, corneal, 2	c.850A>G	p.Ile284Val|p.I284V	EX3/CDS1	chr16:75478979:T>C	rs767237658	0	0	0	A	0	0	8.242e-06	4.08898e-06	5.81937e-05	Missense	.	Tolerated	Deleterious|0.000000	disease_causing|0.999922	Damaging|_1.64	CHST6 c.850A>G p.Ile284Val p.I284V	396	CHST6; NM_021615.4; c.850A>G; p.Ile284Val|p.I284V; EX3/CDS1; Het; AGCGCACGGA.TTCTGCCAGC; 3;	.	.	.	.	.	2-0-0	2
CHST6	NM_021615.4	AR|Macular corneal dystrophy, 217800 (3), Autosomal recessive. 217800(MK)|605294	AR|Macular dystrophy, corneal, 1. Macular dystrophy, corneal, 2	c.826C>T	p.Leu276Leu|p.L276L	EX3	chr16:75479003:G>A	.	0	0	0	A	0	0	0	0	0	Synonymous	.	.	.	.	.	CHST6 c.826C>T p.Leu276Leu p.L276L .	396	CHST6; NM_021615.4; c.826C>T; p.Leu276Leu|p.L276L; EX3; Het; TCCCGCGCCA.GTCCTCGAAG; 3;	.	.	.	Benign/Likely_benign	.	8-0-0	8
CHST6	NM_021615.4	AR|Macular corneal dystrophy, 217800 (3), Autosomal recessive. 217800(MK)|605294	AR|Macular dystrophy, corneal, 1. Macular dystrophy, corneal, 2	c.819C>T	p.Phe273Phe|p.F273F	EX3	chr16:75479010:G>A	rs1029969622	0	0	0	A	0	0	0	8.28027e-06	5.84044e-05	Synonymous	.	.	.	.	.	CHST6 c.819C>T p.Phe273Phe p.F273F 1029969622	396	CHST6; NM_021615.4; c.819C>T; p.Phe273Phe|p.F273F; EX3; Het; CCAGGTCCTC.AAGCGCACCA; 3;	.	.	.	Benign/Likely_benign	.	4-0-0	4
CHST6	NM_021615.4	AR|Macular corneal dystrophy, 217800 (3), Autosomal recessive. 217800(MK)|605294	AR|Macular dystrophy, corneal, 1. Macular dystrophy, corneal, 2	c.814C>A	p.Arg272Ser|p.R272S	EX3	chr16:75479015:G>T	rs769833756	0	0	0	A	0	0	0	4.14745e-06	0	Missense	16207214	Damaging	Deleterious|0.000000	disease_causing|1	Damaging|_1.62	CHST6 c.814C>A p.Arg272Ser p.R272S .	396	CHST6; NM_021615.4; c.814C>A; p.Arg272Ser|p.R272S; EX3; Het; TCCTCGAAGC.CACCAGGCGG; 3;	DM,CHST6,814C>A,CM053806,Macular corneal dystrophy	.	.	Pathogenic	.	2-0-0	2
CHST6	NM_021615.4	AR|Macular corneal dystrophy, 217800 (3), Autosomal recessive. 217800(MK)|605294	AR|Macular dystrophy, corneal, 1. Macular dystrophy, corneal, 2	c.803A>G	p.Tyr268Cys|p.Y268C	EX3/CDS1	chr16:75479026:T>C	rs72547539	0.000199681	0.001	0	A	0.0001997	0	8.278e-06	6.65807e-05	0.000937647	Missense	12882775	Damaging	Deleterious|0.000000	disease_causing|1	Damaging|_1.67	CHST6 c.803A>G p.Tyr268Cys p.Y268C 72547539	396	CHST6; NM_021615.4; c.803A>G; p.Tyr268Cys|p.Y268C; EX3/CDS1; Het; .; 3;	DM,CHST6,803A>G,CM034091,Macular corneal dystrophy	.	.	Pathogenic	.	2-0-0	2
CHST6	NM_021615.4	AR|Macular corneal dystrophy, 217800 (3), Autosomal recessive. 217800(MK)|605294	AR|Macular dystrophy, corneal, 1. Macular dystrophy, corneal, 2	c.789T>C	p.Phe263Phe|p.F263F	EX3	chr16:75479040:A>G	rs200988630	0	0	0	A	0	0	9.948e-05	9.61201e-05	0.000938857	Synonymous	.	.	.	.	.	CHST6 c.789T>C p.Phe263Phe p.F263F 200988630	396	CHST6; NM_021615.4; c.789T>C; p.Phe263Phe|p.F263F; EX3; Het; GGCCGCGCAG.AAGGGTGGCG; 3;	.	.	.	Benign/Likely_benign	.	22-0-0	22
CHST6	NM_021615.4	AR|Macular corneal dystrophy, 217800 (3), Autosomal recessive. 217800(MK)|605294	AR|Macular dystrophy, corneal, 1. Macular dystrophy, corneal, 2	c.768C>T	p.Ala256Ala|p.A256A	EX3	chr16:75479061:G>A	rs146465655	0.00439297	0.001	0	A	0.004393	0.0089	0.008326	0.00846629	5.88166e-05	Synonymous	.	.	.	.	.	CHST6 c.768C>T p.Ala256Ala p.A256A 146465655	396	CHST6; NM_021615.4; c.768C>T; p.Ala256Ala|p.A256A; EX3; Het; GCTTGAGTGT.GCGGCCTCGG; 3;	.	Benign	criteria_provided,_multiple_submitters,_no_conflicts	Benign	.	7-0-0	7
CHST6	NM_021615.4	AR|Macular corneal dystrophy, 217800 (3), Autosomal recessive. 217800(MK)|605294	AR|Macular dystrophy, corneal, 1. Macular dystrophy, corneal, 2	c.761A>G	p.Glu254Gly|p.E254G	EX3/CDS1	chr16:75479068:T>C	.	0	0	0	A	0	0	0	0	0	Missense	.	Damaging	Deleterious|0.000001	disease_causing|1	Damaging|_1.61	CHST6 c.761A>G p.Glu254Gly p.E254G .	396	CHST6; NM_021615.4; c.761A>G; p.Glu254Gly|p.E254G; EX3/CDS1; Het; TGTGGCGGCC.CGGCGATGCG; 3;	.	.	.	.	.	1-0-0	1
CHST6	NM_021615.4	AR|Macular corneal dystrophy, 217800 (3), Autosomal recessive. 217800(MK)|605294	AR|Macular dystrophy, corneal, 1. Macular dystrophy, corneal, 2	c.735G>T	p.Val245Val|p.V245V	EX3	chr16:75479094:C>A	rs1483321460	0	0	0	A	0	0	0	0	0	Synonymous	.	.	.	.	.	CHST6 c.735G>T p.Val245Val p.V245V .	396	CHST6; NM_021615.4; c.735G>T; p.Val245Val|p.V245V; EX3; Het; GGCTACGGCA.ACCTCGCGCA; 3;	.	.	.	Benign/Likely_benign	.	1-0-0	1
CHST6	NM_021615.4	AR|Macular corneal dystrophy, 217800 (3), Autosomal recessive. 217800(MK)|605294	AR|Macular dystrophy, corneal, 1. Macular dystrophy, corneal, 2	c.712G>A	p.Gly238Ser|p.G238S	EX3	chr16:75479117:C>T	rs755038682	0	0	0	A	0	0	2.505e-05	3.87938e-05	0	Missense	.	Tolerated	Neutral|0.283315	polymorphism|0.999998	Damaging|_1.53	CHST6 c.712G>A p.Gly238Ser p.G238S 755038682	396	CHST6; NM_021615.4; c.712G>A; p.Gly238Ser|p.G238S; EX3; Het; ACGCGCAGGC.GGGGTCGGCC; 3;	.	.	.	.	.	4-0-0	4
CHST6	NM_021615.4	AR|Macular corneal dystrophy, 217800 (3), Autosomal recessive. 217800(MK)|605294	AR|Macular dystrophy, corneal, 1. Macular dystrophy, corneal, 2	c.706G>A	p.Asp236Asn|p.D236N	EX3	chr16:75479123:C>T	rs772677583	0	0	0	A	0	0	8.341e-06	8.59904e-06	0	Missense	.	Tolerated	Deleterious|0.000014	disease_causing|0.999981	Damaging|-1.53	CHST6 c.706G>A p.Asp236Asn p.D236N 772677583	396	CHST6; NM_021615.4; c.706G>A; p.Asp236Asn|p.D236N; EX3; Het; AGGCCGGGGT.GGCCTCCACC; 3;	.	.	.	.	.	1-0-0	1
CHST6	NM_021615.4	AR|Macular corneal dystrophy, 217800 (3), Autosomal recessive. 217800(MK)|605294	AR|Macular dystrophy, corneal, 1. Macular dystrophy, corneal, 2	c.696G>A(p.Trp232*/p.W232*)	p.Trp232*|p.W232*	EX3	chr16:75479133:C>T	rs770503234	0	0	0	A	0	0	0	4.27533e-06	5.89067e-05	Nonsense	12882775	.	Neutral|0.003222	disease_causing|1	.	CHST6 c.696G>A(p.Trp232*/p.W232*) p.Trp232* p.W232* .	396	CHST6; NM_021615.4; c.696G>A(p.Trp232*/p.W232*); p.Trp232*|p.W232*; EX3; Het; CGGCCTCCAC.CACGTGCCGT; 3;	DM,CHST6,696G>A,CM035695,Macular corneal dystrophy	.	.	Pathogenic	.	2-0-0	2
CHST6	NM_021615.4	AR|Macular corneal dystrophy, 217800 (3), Autosomal recessive. 217800(MK)|605294	AR|Macular dystrophy, corneal, 1. Macular dystrophy, corneal, 2	c.692C>A	p.Thr231Lys|p.T231K	EX3	chr16:75479137:G>T	rs369400025	0	0	0	A	0	0.0001	8.326e-06	4.27281e-06	0	Missense	.	Tolerated	Deleterious|0.000818	disease_causing|0.991246	Damaging|-6.73	CHST6 c.692C>A p.Thr231Lys p.T231K 369400025	396	CHST6; NM_021615.4; c.692C>A; p.Thr231Lys|p.T231K; EX3; Het; CTCCACCCAC.TGCCGTTGGT; 3;	.	.	.	.	.	2-0-0	2
CHST6	NM_021615.4	AR|Macular corneal dystrophy, 217800 (3), Autosomal recessive. 217800(MK)|605294	AR|Macular dystrophy, corneal, 1. Macular dystrophy, corneal, 2	c.687C>A	p.Asn229Lys|p.N229K	EX3/CDS1	chr16:75479142:G>T	.	0	0	0	A	0	0	0	0	0	Missense	.	Tolerated	Neutral|0.007398	disease_causing|0.942247	Damaging|_1.51	CHST6 c.687C>A p.Asn229Lys p.N229K	396	CHST6; NM_021615.4; c.687C>A; p.Asn229Lys|p.N229K; EX3/CDS1; Het; CCCACGTGCC.TTGGTGCCCA; 3;	.	.	.	.	.	1-0-0	1
CHST6	NM_021615.4	AR|Macular corneal dystrophy, 217800 (3), Autosomal recessive. 217800(MK)|605294	AR|Macular dystrophy, corneal, 1. Macular dystrophy, corneal, 2	c.659G>T	p.Arg220Leu|p.R220L	EX3	chr16:75479170:C>A	rs766513942	0	0	0	A	0	0	8.307e-06	8.45059e-06	0	Missense	.	Tolerated	Neutral|0.006462	polymorphism|0.999947	Damaging|_4.24	CHST6 c.659G>T p.Arg220Leu p.R220L 766513942	396	CHST6; NM_021615.4; c.659G>T; p.Arg220Leu|p.R220L; EX3; Het; GCCGTTGTCA.GCGCCAGAGC; 3;	.	.	.	.	.	1-0-0	1
CHST6	NM_021615.4	AR|Macular corneal dystrophy, 217800 (3), Autosomal recessive. 217800(MK)|605294	AR|Macular dystrophy, corneal, 1. Macular dystrophy, corneal, 2	c.631C>T	p.Arg211Trp|p.R211W	EX3/CDS1	chr16:75479198:G>A	rs202175444	0.000199681	0.001	0	A	0.0001997	0	8.299e-06	0	0	Missense	11017086	Damaging	Deleterious|0.000003	disease_causing|0.999999	Damaging|_6.56	CHST6 c.631C>T p.Arg211Trp p.R211W 202175444	396	CHST6; NM_021615.4; c.631C>T; p.Arg211Trp|p.R211W; EX3/CDS1; Het; .; 3;	DM,CHST6,631C>T,CM002586,Macular corneal dystrophy	.	.	Pathogenic	.	1-0-0	1
CHST6	NM_021615.4	AR|Macular corneal dystrophy, 217800 (3), Autosomal recessive. 217800(MK)|605294	AR|Macular dystrophy, corneal, 1. Macular dystrophy, corneal, 2	c.631C>G	p.Arg211Gly|p.R211G	EX3	chr16:75479198:G>C	.	0	0	0	A	0	0	0	0	0	Missense	20539220	Damaging	Deleterious|0.000003	disease_causing|0.999996	Damaging|-6.62	CHST6 c.631C>G p.Arg211Gly p.R211G .	396	CHST6; NM_021615.4; c.631C>G; p.Arg211Gly|p.R211G; EX3; Het; GTCTGCTCCC.GGAGCGCAGC; 3;	DM?,CHST6,631C>G,CM104652,Macular corneal dystrophy	.	.	Pathogenic	.	1-0-0	1
CHST6	NM_021615.4	AR|Macular corneal dystrophy, 217800 (3), Autosomal recessive. 217800(MK)|605294	AR|Macular dystrophy, corneal, 1. Macular dystrophy, corneal, 2	c.623T>G	p.Leu208Arg|p.L208R	EX3	chr16:75479206:A>C	.	0	0	0	A	0	0	0	0	0	Missense	.	Damaging	Neutral|0.632803	disease_causing|0.879744	Damaging|_6.81	CHST6 c.623T>G p.Leu208Arg p.L208R .	396	CHST6; NM_021615.4; c.623T>G; p.Leu208Arg|p.L208R; EX3; Het; CCGGGAGCGC.GCACGGCCCG; 3;	.	.	.	.	.	2-0-0	2
CHST6	NM_021615.4	AR|Macular corneal dystrophy, 217800 (3), Autosomal recessive. 217800(MK)|605294	AR|Macular dystrophy, corneal, 1. Macular dystrophy, corneal, 2	c.618C>T	p.Ala206Ala|p.A206A	EX3/CDS1	chr16:75479211:G>A	rs375834358	0	0	0	A	0	0	0	4.2003e-06	0	Synonymous	.	.	.	.	.	CHST6 c.618C>T p.Ala206Ala p.A206A .	396	CHST6; NM_021615.4; c.618C>T; p.Ala206Ala|p.A206A; EX3/CDS1; Het; .; 3;	.	.	.	Benign/Likely_benign	.	1-0-0	1
CHST6	NM_021615.4	AR|Macular corneal dystrophy, 217800 (3), Autosomal recessive. 217800(MK)|605294	AR|Macular dystrophy, corneal, 1. Macular dystrophy, corneal, 2	c.618C>A	p.Ala206Ala|p.A206A	EX3	chr16:75479211:G>T	.	0	0	0	A	0	0	0	0	0	Synonymous	.	.	.	.	.	CHST6 c.618C>A p.Ala206Ala p.A206A .	396	CHST6; NM_021615.4; c.618C>A; p.Ala206Ala|p.A206A; EX3; Het; AGCGCAGCAC.GCCCGCGGGT; 3;	.	.	.	Benign/Likely_benign	.	3-0-0	3
CHST6	NM_021615.4	AR|Macular corneal dystrophy, 217800 (3), Autosomal recessive. 217800(MK)|605294	AR|Macular dystrophy, corneal, 1. Macular dystrophy, corneal, 2	c.613C>T	p.Arg205Trp|p.R205W	EX3	chr16:75479216:G>A	rs750219546	0	0	0	A	0	0	1.658e-05	8.3842e-06	0.00011744	Missense	20539220	Damaging	Deleterious|0.000012	disease_causing|1	Damaging|-1.95	CHST6 c.613C>T p.Arg205Trp p.R205W 750219546	396	CHST6; NM_021615.4; c.613C>T; p.Arg205Trp|p.R205W; EX3; Het; AGCACGGCCC.CGGGTCGCGC; 3;	DM?,CHST6,613C>T,CM104650,Macular corneal dystrophy	.	.	Pathogenic	Founder Mutation, this study	3-0-1	4
CHST6	NM_021615.4	AR|Macular corneal dystrophy, 217800 (3), Autosomal recessive. 217800(MK)|605294	AR|Macular dystrophy, corneal, 1. Macular dystrophy, corneal, 2	c.607G>T	p.Asp203Tyr|p.D203Y	EX3/CDS1	chr16:75479222:C>A	.	0	0	0	A	0	0	0	0	0	Missense	19223992	Damaging	Deleterious|0.000000	disease_causing|1	Damaging|_2.2	CHST6 c.607G>T p.Asp203Tyr p.D203Y .	396	CHST6; NM_021615.4; c.607G>T; p.Asp203Tyr|p.D203Y; EX3/CDS1; Het; .; 3;	DM,CHST6,607G>T,CM091072,Macular corneal dystrophy	.	.	Pathogenic	.	3-0-0	3
CHST6	NM_021615.4	AR|Macular corneal dystrophy, 217800 (3), Autosomal recessive. 217800(MK)|605294	AR|Macular dystrophy, corneal, 1. Macular dystrophy, corneal, 2	c.593T>C	p.Val198Ala|p.V198A	EX3	chr16:75479236:A>G	rs1334965451	0	0	0	A	0	0	0	4.13562e-06	5.85823e-05	Missense	.	Damaging	Neutral|0.001141	disease_causing|0.996724	Damaging|-6.95	CHST6 c.593T>C p.Val198Ala p.V198A .	396	CHST6; NM_021615.4; c.593T>C; p.Val198Ala|p.V198A; EX3; Het; CACCAGGTGC.CGATGCGTAG; 3;	.	.	.	.	.	4-0-0	4
CHST6	NM_021615.4	AR|Macular corneal dystrophy, 217800 (3), Autosomal recessive. 217800(MK)|605294	AR|Macular dystrophy, corneal, 1. Macular dystrophy, corneal, 2	c.585A>G	p.Leu195Leu|p.L195L	EX3	chr16:75479244:T>C	rs138994371	0.000199681	0	0	A	0.0001997	0.0002	6.599e-05	6.18062e-05	0.000409453	Synonymous	.	.	.	.	.	CHST6 c.585A>G p.Leu195Leu p.L195L 138994371	396	CHST6; NM_021615.4; c.585A>G; p.Leu195Leu|p.L195L; EX3; Het; GCACGATGCG.AGGTTGAGCG; 3;	.	.	.	Benign/Likely_benign	.	3-0-0	3
CHST6	NM_021615.4	AR|Macular corneal dystrophy, 217800 (3), Autosomal recessive. 217800(MK)|605294	AR|Macular dystrophy, corneal, 1. Macular dystrophy, corneal, 2	c.583C>T	p.Leu195Leu|p.L195L	EX3	chr16:75479246:G>A	.	0	0	0	A	0	0	0	0	0	Synonymous	.	.	.	.	.	CHST6 c.583C>T p.Leu195Leu p.L195L .	396	CHST6; NM_021615.4; c.583C>T; p.Leu195Leu|p.L195L; EX3; Het; ACGATGCGTA.GTTGAGCGCG; 3;	.	.	.	Benign/Likely_benign	.	2-0-0	2
CHST6	NM_021615.4	AR|Macular corneal dystrophy, 217800 (3), Autosomal recessive. 217800(MK)|605294	AR|Macular dystrophy, corneal, 1. Macular dystrophy, corneal, 2	c.574G>A	p.Ala192Thr|p.A192T	EX3/CDS1	chr16:75479255:C>T	rs570082634	0.000599042	0.003	0	A	0.000599	0	3.299e-05	4.52291e-05	0.000584385	Missense	.	Tolerated	Neutral|0.001494	polymorphism|1	Damaging|_1.54	CHST6 c.574G>A p.Ala192Thr p.A192T 570082634	396	CHST6; NM_021615.4; c.574G>A; p.Ala192Thr|p.A192T; EX3/CDS1; Het; .; 3;	.	.	.	.	.	1-0-0	1
CHST6	NM_021615.4	AR|Macular corneal dystrophy, 217800 (3), Autosomal recessive. 217800(MK)|605294	AR|Macular dystrophy, corneal, 1. Macular dystrophy, corneal, 2	c.573C>T	p.Pro191Pro|p.P191P	EX3/CDS1	chr16:75479256:G>A	rs1044185449	0	0	0	A	0	0	0	8.21774e-06	5.84385e-05	Synonymous	.	.	.	.	.	CHST6 c.573C>T p.Pro191Pro p.P191P .	396	CHST6; NM_021615.4; c.573C>T; p.Pro191Pro|p.P191P; EX3/CDS1; Het; GGTTGAGCGC.GGGTCGCTGA; 3;	.	.	.	Benign/Likely_benign	.	1-0-0	1
CHST6	NM_021615.4	AR|Macular corneal dystrophy, 217800 (3), Autosomal recessive. 217800(MK)|605294	AR|Macular dystrophy, corneal, 1. Macular dystrophy, corneal, 2	c.573C>G	p.Pro191Pro|p.P191P	EX3/CDS1	chr16:75479256:G>C	rs1044185449	0	0	0	A	0	0	0	0	0	Synonymous	.	.	.	.	.	CHST6 c.573C>G p.Pro191Pro p.P191P 1044185449	396	CHST6; NM_021615.4; c.573C>G; p.Pro191Pro|p.P191P; EX3/CDS1; Het; GGTTGAGCGC.GGGTCGCTGA; 3;	.	Uncertain_significance	criteria_provided,_single_submitter	Benign/Likely_benign	.	1-0-0	1
CHST6	NM_021615.4	AR|Macular corneal dystrophy, 217800 (3), Autosomal recessive. 217800(MK)|605294	AR|Macular dystrophy, corneal, 1. Macular dystrophy, corneal, 2	c.557C>A	p.Pro186Gln|p.P186Q	EX3	chr16:75479272:G>T	rs376162109	0	0	0	A	0	0	1.649e-05	4.09735e-05	0.000525271	Missense	.	Tolerated	Deleterious|0.000021	disease_causing|0.999968	Damaging|-6.68	CHST6 c.557C>A p.Pro186Gln p.P186Q 376162109	396	CHST6; NM_021615.4; c.557C>A; p.Pro186Gln|p.P186Q; EX3; Het; GCTGAGCAGC.GGTAGAGCAC; 3;	.	.	.	.	.	2-0-0	2
CHST6	NM_021615.4	AR|Macular corneal dystrophy, 217800 (3), Autosomal recessive. 217800(MK)|605294	AR|Macular dystrophy, corneal, 1. Macular dystrophy, corneal, 2	c.544C>T	p.Gln182*|p.Q182*	EX3	chr16:75479285:G>A	rs1465389120	0	0	0	A	0	0	0	0	0	Nonsense	.	.	Deleterious|0.000365	disease_causing|1	.	CHST6 c.544C>T(p.Gln182*/p.Q182*) p.Gln182* p.Q182* .	396	CHST6; NM_021615.4; c.544C>T(p.Gln182*/p.Q182*); p.Gln182*|p.Q182*; EX3; Het; TAGAGCACCT.CAGGTTGAAG; 3;	.	.	.	.	.	1-0-0	1
CHST6	NM_021615.4	AR|Macular corneal dystrophy, 217800 (3), Autosomal recessive. 217800(MK)|605294	AR|Macular dystrophy, corneal, 1. Macular dystrophy, corneal, 2	c.522G>A	p.Lys174Lys|p.K174K	EX3	chr16:75479307:C>T	rs775925116	0	0	0	A	0	0	2.473e-05	3.27105e-05	0.0004662	Synonymous	.	.	.	.	.	CHST6 c.522G>A p.Lys174Lys p.K174K 775925116	396	CHST6; NM_021615.4; c.522G>A; p.Lys174Lys|p.K174K; EX3; Het; AGCGCACCTC.TTGAGCACCA; 3;	.	.	.	Benign/Likely_benign	.	4-0-0	4
CHST6	NM_021615.4	AR|Macular corneal dystrophy, 217800 (3), Autosomal recessive. 217800(MK)|605294	AR|Macular dystrophy, corneal, 1. Macular dystrophy, corneal, 2	c.515T>C	p.Val172Ala|p.V172A	EX3	chr16:75479314:A>G	rs751564540	0	0	0	A	0	0	8.243e-06	0	0	Missense	.	Tolerated	Deleterious|0.000000	disease_causing|0.999998	Damaging|_6.7	CHST6 c.515T>C p.Val172Ala p.V172A 751564540	396	CHST6; NM_021615.4; c.515T>C; p.Val172Ala|p.V172A; EX3; Het; CTCCTTGAGC.CCACGTGGCT; 3;	.	.	.	.	.	1-0-0	1
CHST6	NM_021615.4	AR|Macular corneal dystrophy, 217800 (3), Autosomal recessive. 217800(MK)|605294	AR|Macular dystrophy, corneal, 1. Macular dystrophy, corneal, 2	c.513G>A	p.Val171Val|p.V171V	EX3/CDS1	chr16:75479316:C>T	.	0	0	0	A	0	0	0	0	0	Synonymous	.	.	.	.	.	CHST6 c.513G>A p.Val171Val p.V171V .	396	CHST6; NM_021615.4; c.513G>A; p.Val171Val|p.V171V; EX3/CDS1; Het; CCTTGAGCAC.ACGTGGCTGT; 3;	.	.	.	Benign/Likely_benign	.	1-0-0	1
CHST6	NM_021615.4	AR|Macular corneal dystrophy, 217800 (3), Autosomal recessive. 217800(MK)|605294	AR|Macular dystrophy, corneal, 1. Macular dystrophy, corneal, 2	c.511G>A	p.Val171Met|p.V171M	EX3	chr16:75479318:C>T	rs143750393	0	0	0	A	0	0	0	0	0	Missense	.	Damaging	Deleterious|0.000012	disease_causing|0.995372	Damaging|-6.62	CHST6 c.511G>A p.Val171Met p.V171M 143750393	396	CHST6; NM_021615.4; c.511G>A; p.Val171Met|p.V171M; EX3; Het; TTGAGCACCA.GTGGCTGTAG; 3;	.	.	.	.	.	3-0-0	3
CHST6	NM_021615.4	AR|Macular corneal dystrophy, 217800 (3), Autosomal recessive. 217800(MK)|605294	AR|Macular dystrophy, corneal, 1. Macular dystrophy, corneal, 2	c.484C>G	p.Arg162Gly|p.R162G	EX3	chr16:75479345:G>C	rs117435647	0.0175719	0	0.0142	B	0.01757	0.0387	0.035	0.0352644	5.84932e-05	Missense	.	Damaging	Neutral|0.383181	polymorphism|0.999981	Damaging|-6.56	CHST6 c.484C>G p.Arg162Gly p.R162G 117435647	396	CHST6; NM_021615.4; c.484C>G; p.Arg162Gly|p.R162G; EX3; Het; CAGGCCTCCC.GGCCAGGGTG; 3;	.	Benign	criteria_provided,_multiple_submitters,_no_conflicts	Benign	.	8-0-0	8
CHST6	NM_021615.4	AR|Macular corneal dystrophy, 217800 (3), Autosomal recessive. 217800(MK)|605294	AR|Macular dystrophy, corneal, 1. Macular dystrophy, corneal, 2	c.484C>A	p.Arg162Arg|p.R162R	EX3	chr16:75479345:G>T	rs117435647	0	0	0	A	0	0	8.261e-06	8.23839e-06	0.000116986	Synonymous	.	.	.	.	.	CHST6 c.484C>A p.Arg162Arg p.R162R 117435647	396	CHST6; NM_021615.4; c.484C>A; p.Arg162Arg|p.R162R; EX3; Het; CAGGCCTCCC.GGCCAGGGTG; 3;	.	Uncertain_significance	criteria_provided,_single_submitter	Benign/Likely_benign	.	10-0-0	10
CHST6	NM_021615.4	AR|Macular corneal dystrophy, 217800 (3), Autosomal recessive. 217800(MK)|605294	AR|Macular dystrophy, corneal, 1. Macular dystrophy, corneal, 2	c.478C>T	p.Leu160Leu|p.L160L	EX3	chr16:75479351:G>A	rs1196591254	0	0	0	A	0	0	0	4.11269e-06	0	Synonymous	.	.	.	.	.	CHST6 c.478C>T p.Leu160Leu p.L160L .	396	CHST6; NM_021615.4; c.478C>T; p.Leu160Leu|p.L160L; EX3; Het; TCCCGGGCCA.GGTGAAGGAC; 3;	.	.	.	Benign/Likely_benign	.	2-0-0	2
CHST6	NM_021615.4	AR|Macular corneal dystrophy, 217800 (3), Autosomal recessive. 217800(MK)|605294	AR|Macular dystrophy, corneal, 1. Macular dystrophy, corneal, 2	c.465G>A	p.Arg155Arg|p.R155R	EX3	chr16:75479364:C>T	rs141905571	0.00978435	0.003	0	A	0.009784	0.0054	0.01	0.0106432	0.000468713	Synonymous	.	.	.	.	.	CHST6 c.465G>A p.Arg155Arg p.R155R 141905571	396	CHST6; NM_021615.4; c.465G>A; p.Arg155Arg|p.R155R; EX3; Het; TGAAGGACTG.CGCGCGCACA; 3;	.	Benign	criteria_provided,_multiple_submitters,_no_conflicts	Benign	.	4-0-0	4
CHST6	NM_021615.4	AR|Macular corneal dystrophy, 217800 (3), Autosomal recessive. 217800(MK)|605294	AR|Macular dystrophy, corneal, 1. Macular dystrophy, corneal, 2	c.432C>G	p.Ser144Arg|p.S144R	EX3	chr16:75479397:G>C	.	0	0	0	A	0	0	0	0	0	Missense	.	Tolerated	Deleterious|0.000024	disease_causing|0.874332	Damaging|_4.06	CHST6 c.432C>G p.Ser144Arg p.S144R .	396	CHST6; NM_021615.4; c.432C>G; p.Ser144Arg|p.S144R; EX3; Het; CGGCCTCGCT.CTGATGGCGC; 3;	.	.	.	Likely_pathogenic	.	1-0-0	1
CHST6	NM_021615.4	AR|Macular corneal dystrophy, 217800 (3), Autosomal recessive. 217800(MK)|605294	AR|Macular dystrophy, corneal, 1. Macular dystrophy, corneal, 2	c.418C>T	p.Arg140*|p.R140*	EX3	chr16:75479411:G>A	rs757912368	0	0	0	A	0	0	8.245e-06	8.20742e-06	0	Nonsense	15652851	.	Deleterious|0.000000	disease_causing|1	.	CHST6 c.418C>T(p.Arg140*/p.R140*) p.Arg140* p.R140* 757912368	396	CHST6; NM_021615.4; c.418C>T(p.Arg140*/p.R140*); p.Arg140*|p.R140*; EX3; Het; ATGGCGCCTC.GGGAAAGGCA; 3;	DM,CHST6,418C>T,CM050195,Macular corneal dystrophy	.	.	Pathogenic	Hot Spot Mutation, this study	6-0-0	6
CHST6	NM_021615.4	AR|Macular corneal dystrophy, 217800 (3), Autosomal recessive. 217800(MK)|605294	AR|Macular dystrophy, corneal, 1. Macular dystrophy, corneal, 2	c.408T>C	p.Ser136Ser|p.S136S	EX3	chr16:75479421:A>G	rs2911475	0	0	0	A	0	0	2.473e-05	8.19202e-06	5.82276e-05	Synonymous	.	.	.	.	.	CHST6 c.408T>C p.Ser136Ser p.S136S 2911475	396	CHST6; NM_021615.4; c.408T>C; p.Ser136Ser|p.S136S; EX3; Het; GGGGAAAGGC.CTGCAGGCGG; 3;	.	.	.	Benign/Likely_benign	.	1-0-0	1
CHST6	NM_021615.4	AR|Macular corneal dystrophy, 217800 (3), Autosomal recessive. 217800(MK)|605294	AR|Macular dystrophy, corneal, 1. Macular dystrophy, corneal, 2	c.372C>T	p.Ala124Ala|p.A124A	EX3	chr16:75479457:G>A	rs148452592	0	0	0	A	0	0.0001	8.242e-06	0	0	Synonymous	.	.	.	.	.	CHST6 c.372C>T p.Ala124Ala p.A124A 148452592	396	CHST6; NM_021615.4; c.372C>T; p.Ala124Ala|p.A124A; EX3; Het; CACGGCTCAC.GCCCACTGGA; 3;	.	.	.	Benign/Likely_benign	.	1-0-0	1
CHST6	NM_021615.4	AR|Macular corneal dystrophy, 217800 (3), Autosomal recessive. 217800(MK)|605294	AR|Macular dystrophy, corneal, 1. Macular dystrophy, corneal, 2	c.372C>G	p.Ala124Ala|p.A124A	EX3	chr16:75479457:G>C	.	0	0	0	A	0	0	0	0	0	Synonymous	.	.	.	.	.	CHST6 c.372C>G p.Ala124Ala p.A124A 148452592	396	CHST6; NM_021615.4; c.372C>G; p.Ala124Ala|p.A124A; EX3; Het; CACGGCTCAC.GCCCACTGGA; 3;	.	.	.	Benign/Likely_benign	.	1-0-0	1
CHST6	NM_021615.4	AR|Macular corneal dystrophy, 217800 (3), Autosomal recessive. 217800(MK)|605294	AR|Macular dystrophy, corneal, 1. Macular dystrophy, corneal, 2	c.363C>T	p.Phe121Phe|p.F121F	EX3	chr16:75479466:G>A	.	0	0	0	A	0	0	0	0	0	Synonymous	.	.	.	.	.	CHST6 c.363C>T p.Phe121Phe p.F121F .	396	CHST6; NM_021615.4; c.363C>T; p.Phe121Phe|p.F121F; EX3; Het; CGGCCCACTG.AAGAGGTCGG; 3;	.	.	.	Benign/Likely_benign	.	1-0-0	1
CHST6	NM_021615.4	AR|Macular corneal dystrophy, 217800 (3), Autosomal recessive. 217800(MK)|605294	AR|Macular dystrophy, corneal, 1. Macular dystrophy, corneal, 2	c.353C>G	p.Ser118Cys|p.S118C	EX3	chr16:75479476:G>C	rs777469735	0	0	0	A	0	0	4.945e-05	4.50355e-05	0.00058214	Missense	.	Damaging	Deleterious|0.000000	disease_causing|0.999999	Damaging|-4.18	CHST6 c.353C>G p.Ser118Cys p.S118C 777469735	396	CHST6; NM_021615.4; c.353C>G; p.Ser118Cys|p.S118C; EX3; Het; GAAGAGGTCG.ACAGGTTGCG; 3;	.	.	.	.	.	7-0-0	7
CHST6	NM_021615.4	AR|Macular corneal dystrophy, 217800 (3), Autosomal recessive. 217800(MK)|605294	AR|Macular dystrophy, corneal, 1. Macular dystrophy, corneal, 2	c.343C>G	p.Arg115Gly|p.R115G	EX3/CDS1	chr16:75479486:G>C	.	0	0	0	A	0	0	0	0	0	Missense	.	Damaging	Deleterious|0.000948	disease_causing|0.983901	Damaging|_1.61	CHST6 c.343C>G p.Arg115Gly p.R115G .	396	CHST6; NM_021615.4; c.343C>G; p.Arg115Gly|p.R115G; EX3/CDS1; Het; GACAGGTTGC.GCGCCAAGGC; 3;	.	.	.	.	.	1-0-0	1
CHST6	NM_021615.4	AR|Macular corneal dystrophy, 217800 (3), Autosomal recessive. 217800(MK)|605294	AR|Macular dystrophy, corneal, 1. Macular dystrophy, corneal, 2	c.316G>A	p.Val106Met|p.V106M	EX3	chr16:75479513:C>T	rs1381630371	0	0	0	A	0	0	0	4.0862e-06	0	Missense	.	Damaging	Deleterious|0.000190	disease_causing|0.999987	Damaging|-1.59	CHST6 c.316G>A p.Val106Met p.V106M .	396	CHST6; NM_021615.4; c.316G>A; p.Val106Met|p.V106M; EX3; Het; GCATCAAACA.GTCCATGTCG; 3;	.	.	.	.	.	1-0-0	1
CHST6	NM_021615.4	AR|Macular corneal dystrophy, 217800 (3), Autosomal recessive. 217800(MK)|605294	AR|Macular dystrophy, corneal, 1. Macular dystrophy, corneal, 2	c.294C>G	p.Ser98Ser|p.S98S	EX3	chr16:75479535:G>C	rs118144424	0.00978435	0.003	0	A	0.009784	0.0052	0.01	0.0105835	0.000524109	Synonymous	.	.	.	.	.	CHST6 c.294C>G p.Ser98Ser p.S98S 118144424	396	CHST6; NM_021615.4; c.294C>G; p.Ser98Ser|p.S98S; EX3; Het; ACAGGAAGAC.GAGCGCACCA; 3;	.	Benign	criteria_provided,_multiple_submitters,_no_conflicts	Benign	.	4-0-0	4
CHST6	NM_021615.4	AR|Macular corneal dystrophy, 217800 (3), Autosomal recessive. 217800(MK)|605294	AR|Macular dystrophy, corneal, 1. Macular dystrophy, corneal, 2	c.277C>G	p.Arg93Gly|p.R93G	EX3/CDS1	chr16:75479552:G>C	.	0	0	0	A	0	0	0	0	0	Missense	.	Damaging	Deleterious|0.000000	disease_causing|0.999966	Damaging|_1.72	CHST6 c.277C>G p.Arg93Gly p.R93G .	396	CHST6; NM_021615.4; c.277C>G; p.Arg93Gly|p.R93G; EX3/CDS1; Het; ACCAGGTCGC.CACAGCCATG; 3;	.	.	.	.	.	1-0-0	1
CHST6	NM_021615.4	AR|Macular corneal dystrophy, 217800 (3), Autosomal recessive. 217800(MK)|605294	AR|Macular dystrophy, corneal, 1. Macular dystrophy, corneal, 2	c.270G>A	p.Met90Ile|p.M90I	EX3	chr16:75479559:C>T	.	0	0	0	A	0	0	0	0	0	Missense	.	Tolerated	Deleterious|0.000000	disease_causing|0.999919	Damaging|-1.55	CHST6 c.270G>A p.Met90Ile p.M90I .	396	CHST6; NM_021615.4; c.270G>A; p.Met90Ile|p.M90I; EX3; Het; CGCGCACAGC.ATGTGCAGCG; 3;	.	.	.	.	.	2-0-0	2
CHST6	NM_021615.4	AR|Macular corneal dystrophy, 217800 (3), Autosomal recessive. 217800(MK)|605294	AR|Macular dystrophy, corneal, 1. Macular dystrophy, corneal, 2	c.268A>G	p.Met90Val|p.M90V	EX3/CDS1	chr16:75479561:T>C	.	0	0	0	A	0	0	0	0	0	Missense	.	Tolerated	Deleterious|0.000000	disease_causing|0.998466	Damaging|_1.5	CHST6 c.268A>G p.Met90Val p.M90V .	396	CHST6; NM_021615.4; c.268A>G; p.Met90Val|p.M90V; EX3/CDS1; Het; CGCACAGCCA.GTGCAGCGTT; 3;	.	.	.	.	.	1-0-0	1
CHST6	NM_021615.4	AR|Macular corneal dystrophy, 217800 (3), Autosomal recessive. 217800(MK)|605294	AR|Macular dystrophy, corneal, 1. Macular dystrophy, corneal, 2	c.261G>T	p.Thr87Thr|p.T87T	EX3	chr16:75479568:C>A	rs1283886222	0	0	0	A	0	0	0	8.1807e-06	0.000116577	Synonymous	.	.	.	.	.	CHST6 c.261G>T p.Thr87Thr p.T87T .	396	CHST6; NM_021615.4; c.261G>T; p.Thr87Thr|p.T87T; EX3; Het; CCATGTGCAG.GTTGCGGCGC; 3;	.	.	.	Benign/Likely_benign	.	1-0-0	1
CHST6	NM_021615.4	AR|Macular corneal dystrophy, 217800 (3), Autosomal recessive. 217800(MK)|605294	AR|Macular dystrophy, corneal, 1. Macular dystrophy, corneal, 2	c.257C>T	p.Ala86Val|p.A86V	EX3/CDS1	chr16:75479572:G>A	rs1331879054	0	0	0	A	0	0	0	0	0	Missense	.	Tolerated	Neutral|0.255162	polymorphism|1	Damaging|_6.6	CHST6 c.257C>T p.Ala86Val p.A86V .	396	CHST6; NM_021615.4; c.257C>T; p.Ala86Val|p.A86V; EX3/CDS1; Het; .; 3;	.	.	.	.	.	1-0-0	1
CHST6	NM_021615.4	AR|Macular corneal dystrophy, 217800 (3), Autosomal recessive. 217800(MK)|605294	AR|Macular dystrophy, corneal, 1. Macular dystrophy, corneal, 2	c.256G>A	p.Ala86Thr|p.A86T	EX3	chr16:75479573:C>T	rs756056122	0	0	0	A	0	0	8.245e-06	4.09095e-06	0	Missense	.	Tolerated	Neutral|0.255162	polymorphism|1	Damaging|-6.57	CHST6 c.256G>A p.Ala86Thr p.A86T 756056122	396	CHST6; NM_021615.4; c.256G>A; p.Ala86Thr|p.A86T; EX3; Het; TGCAGCGTTG.GGCGCTGCCC; 3;	.	.	.	.	.	2-0-0	2
CHST6	NM_021615.4	AR|Macular corneal dystrophy, 217800 (3), Autosomal recessive. 217800(MK)|605294	AR|Macular dystrophy, corneal, 1. Macular dystrophy, corneal, 2	c.168G>A	p.Val56Val|p.V56V	EX3	chr16:75479661:C>T	rs1269817329	0	0	0	A	0	0	0	0	0	Synonymous	.	.	.	.	.	CHST6 c.168G>A p.Val56Val p.V56V .	396	CHST6; NM_021615.4; c.168G>A; p.Val56Val|p.V56V; EX3; Het; AGAGTTGGCC.ACGAAGGACG; 3;	.	.	.	Benign/Likely_benign	.	1-0-0	1
CHST6	NM_021615.4	AR|Macular corneal dystrophy, 217800 (3), Autosomal recessive. 217800(MK)|605294	AR|Macular dystrophy, corneal, 1. Macular dystrophy, corneal, 2	c.164T>C	p.Phe55Ser|p.F55S	EX3	chr16:75479665:A>G	.	0	0	0	A	0	0	0	0	0	Missense	.	Damaging	Deleterious|0.000000	disease_causing|1	Damaging|-1.7	CHST6 c.164T>C p.Phe55Ser p.F55S .	396	CHST6; NM_021615.4; c.164T>C; p.Phe55Ser|p.F55S; EX3; Het; TTGGCCCACG.AGGACGAGCC; 3;	.	.	.	Likely_pathogenic	.	1-0-0	1
CHST6	NM_021615.4	AR|Macular corneal dystrophy, 217800 (3), Autosomal recessive. 217800(MK)|605294	AR|Macular dystrophy, corneal, 1. Macular dystrophy, corneal, 2	c.119G>A	p.Arg40His|p.R40H	EX3/CDS1	chr16:75479710:C>T	rs774830878	0	0	0	A	0	0	1.655e-05	8.48918e-06	0.000119346	Missense	.	Tolerated	Neutral|0.011987	polymorphism|1	Damaging|_4.4	CHST6 c.119G>A p.Arg40His p.R40H	396	CHST6; NM_021615.4; c.119G>A; p.Arg40His|p.R40H; EX3/CDS1; Het; CACATGCACG.GCGCCTCGCC; 3;	.	.	.	.	.	2-0-0	2
CHST6	NM_021615.4	AR|Macular corneal dystrophy, 217800 (3), Autosomal recessive. 217800(MK)|605294	AR|Macular dystrophy, corneal, 1. Macular dystrophy, corneal, 2	c.96G>A	p.Ser32Ser|p.S32S	EX3	chr16:75479733:C>T	rs1340724333	0	0	0	A	0	0	0	4.34892e-06	0	Synonymous	.	.	.	.	.	CHST6 c.96G>A p.Ser32Ser p.S32S .	396	CHST6; NM_021615.4; c.96G>A; p.Ser32Ser|p.S32S; EX3; Het; CTGCTGGGGA.GAGGGCCCTG; 3;	.	.	.	Benign/Likely_benign	.	2-0-0	2
CHST6	NM_021615.4	AR|Macular corneal dystrophy, 217800 (3), Autosomal recessive. 217800(MK)|605294	AR|Macular dystrophy, corneal, 1. Macular dystrophy, corneal, 2	c.87A>G	p.Pro29Pro|p.P29P	EX3/CDS1	chr16:75479742:T>C	rs765057891	0	0	0	A	0	0	8.28e-06	4.41805e-06	0	Synonymous	.	.	.	.	.	CHST6 c.87A>G p.Pro29Pro p.P29P 765057891	396	CHST6; NM_021615.4; c.87A>G; p.Pro29Pro|p.P29P; EX3/CDS1; Het; .; 3;	.	.	.	Benign/Likely_benign	.	1-0-0	1
CHST6	NM_021615.4	AR|Macular corneal dystrophy, 217800 (3), Autosomal recessive. 217800(MK)|605294	AR|Macular dystrophy, corneal, 1. Macular dystrophy, corneal, 2	c.72T>C	p.Phe24Phe|p.F24F	EX3	chr16:75479757:A>G	rs535850818	0.000199681	0.001	0.0051	A	0.0001997	0	9.109e-05	9.14269e-05	0.00127959	Synonymous	.	.	.	.	.	CHST6 c.72T>C p.Phe24Phe p.F24F 535850818	396	CHST6; NM_021615.4; c.72T>C; p.Phe24Phe|p.F24F; EX3; Het; GGGAAACCAG.AAGAGGAGGA; 3;	.	.	.	Benign/Likely_benign	.	26-0-0	26
CHST6	NM_021615.4	AR|Macular corneal dystrophy, 217800 (3), Autosomal recessive. 217800(MK)|605294	AR|Macular dystrophy, corneal, 1. Macular dystrophy, corneal, 2	c.24C>T	p.Ser8Ser|p.S8S	EX3	chr16:75479805:G>A	.	0	0	0	A	0	0	0	0	0	Synonymous	.	.	.	.	.	CHST6 c.24C>T p.Ser8Ser p.S8S .	396	CHST6; NM_021615.4; c.24C>T; p.Ser8Ser|p.S8S; EX3; Het; TCACTGCTGT.CTGGAGACGC; 3;	.	Uncertain_significance	criteria_provided,_single_submitter	Benign/Likely_benign	.	1-0-0	1
CHST6	NM_021615.4	AR|Macular corneal dystrophy, 217800 (3), Autosomal recessive. 217800(MK)|605294	AR|Macular dystrophy, corneal, 1. Macular dystrophy, corneal, 2	c.13C>T	p.Arg5Cys|p.R5C	EX3/CDS1	chr16:75479816:G>A	rs1159080572	0	0	0	A	0	0	0	0	0	Missense	25081284	Damaging	Deleterious|0.000144	polymorphism|0.751361	Damaging|_4.28	CHST6 c.13C>T p.Arg5Cys p.R5C .	396	CHST6; NM_021615.4; c.13C>T; p.Arg5Cys|p.R5C; EX3/CDS1; Het; CTGGAGACGC.CGGCAGCCAC; 3;	DM,CHST6,13C>T,CM1414682,Macular corneal dystrophy	.	.	Pathogenic	.	1-0-0	1
COL8A2	NM_005202.3	AD|Corneal dystrophy, Fuchs endothelial, 1, 136800 (3), Autosomal dominant. Corneal dystrophy, posterior polymorphous 2, 609140 (3). 136800(MK),609140(MK)|120252	AD|Corneal dystrophy polymorphous posterior, 2. Corneal dystrophy, Fuchs endothelial, 1	c.2095T>C	p.Leu699Leu|p.L699L	EX4/CDS2	chr1:36097586:A>G	rs928574991	0	0	0	A	0	0	0	0	0	Synonymous	.	.	.	.	.	COL8A2 c.2095T>C p.Leu699Leu p.L699L 928574991	704	COL8A2; NM_005202.3; c.2095T>C; p.Leu699Leu|p.L699L; EX4/CDS2; Het; GGGCAGAGCA.GAATCCTGAA; 4;	.	.	.	Benign/Likely_benign	.	2-0-0	2
COL8A2	NM_005202.3	AD|Corneal dystrophy, Fuchs endothelial, 1, 136800 (3), Autosomal dominant. Corneal dystrophy, posterior polymorphous 2, 609140 (3). 136800(MK),609140(MK)|120252	AD|Corneal dystrophy polymorphous posterior, 2. Corneal dystrophy, Fuchs endothelial, 1	c.2090G>A	p.Gly697Glu|p.G697E	EX4	chr1:36097591:C>T	.	0	0	0	A	0	0	0	0	0	Missense	.	Tolerated|0.077	Deleterious|0.000000	disease_causing|1	Damaging|_4.15	COL8A2 c.2090G>A p.Gly697Glu p.G697E .	704	COL8A2; NM_005202.3; c.2090G>A; p.Gly697Glu|p.G697E; EX4; Het; GAGCAAGAAT.CTGAAAAGGA; 4;	.	.	.	.	.	3-0-0	3
COL8A2	NM_005202.3	AD|Corneal dystrophy, Fuchs endothelial, 1, 136800 (3), Autosomal dominant. Corneal dystrophy, posterior polymorphous 2, 609140 (3). 136800(MK),609140(MK)|120252	AD|Corneal dystrophy polymorphous posterior, 2. Corneal dystrophy, Fuchs endothelial, 1	c.2067G>A	p.Glu689Glu|p.E689E	EX4	chr1:36097614:C>T	.	0	0	0	A	0	0	0	0	0	Synonymous	.	.	.	.	.	COL8A2 c.2067G>A p.Glu689Glu p.E689E .	704	COL8A2; NM_005202.3; c.2067G>A; p.Glu689Glu|p.E689E; EX4; Het; AGTGGATGTA.TCCGTGGAGT; 4;	.	.	.	Benign/Likely_benign	.	1-0-0	1
COL8A2	NM_005202.3	AD|Corneal dystrophy, Fuchs endothelial, 1, 136800 (3), Autosomal dominant. Corneal dystrophy, posterior polymorphous 2, 609140 (3). 136800(MK),609140(MK)|120252	AD|Corneal dystrophy polymorphous posterior, 2. Corneal dystrophy, Fuchs endothelial, 1	c.2034G>A	p.Pro678Pro|p.P678P	EX4	chr1:36097647:C>T	rs767141059	0	0	0	A	0	0	8.237e-05	8.94571e-05	5.80114e-05	Synonymous	.	.	.	.	.	COL8A2 c.2034G>A p.Pro678Pro p.P678P 767141059	704	COL8A2; NM_005202.3; c.2034G>A; p.Pro678Pro|p.P678P; EX4; Het; CCTGGTCCGA.GGCATCTGCA; 4;	.	.	.	Benign/Likely_benign	.	4-0-0	4
COL8A2	NM_005202.3	AD|Corneal dystrophy, Fuchs endothelial, 1, 136800 (3), Autosomal dominant. Corneal dystrophy, posterior polymorphous 2, 609140 (3). 136800(MK),609140(MK)|120252	AD|Corneal dystrophy polymorphous posterior, 2. Corneal dystrophy, Fuchs endothelial, 1	c.1992G>A	p.Val664Val|p.V664V	EX4	chr1:36097689:C>T	rs371369693	0	0	0	A	0	0.0001	8.237e-06	1.21935e-05	0	Synonymous	.	.	.	.	.	COL8A2 c.1992G>A p.Val664Val p.V664V 371369693	704	COL8A2; NM_005202.3; c.1992G>A; p.Val664Val|p.V664V; EX4; Het; GCAGCTGGAG.ACGGCCCCAC; 4;	.	.	.	Benign/Likely_benign	.	3-0-0	3
COL8A2	NM_005202.3	AD|Corneal dystrophy, Fuchs endothelial, 1, 136800 (3), Autosomal dominant. Corneal dystrophy, posterior polymorphous 2, 609140 (3). 136800(MK),609140(MK)|120252	AD|Corneal dystrophy polymorphous posterior, 2. Corneal dystrophy, Fuchs endothelial, 1	c.1989C>T	p.Ala663Ala|p.A663A	EX4	chr1:36097692:G>A	rs749361746	0	0	0	A	0	0	1.647e-05	4.87737e-05	0.000522163	Synonymous	.	.	.	.	.	COL8A2 c.1989C>T p.Ala663Ala p.A663A 749361746	704	COL8A2; NM_005202.3; c.1989C>T; p.Ala663Ala|p.A663A; EX4; Het; GCTGGAGCAC.GCCCCACCAG; 4;	.	.	.	Benign/Likely_benign	.	2-0-0	2
COL8A2	NM_005202.3	AD|Corneal dystrophy, Fuchs endothelial, 1, 136800 (3), Autosomal dominant. Corneal dystrophy, posterior polymorphous 2, 609140 (3). 136800(MK),609140(MK)|120252	AD|Corneal dystrophy polymorphous posterior, 2. Corneal dystrophy, Fuchs endothelial, 1	c.1945G>A	p.Asp649Asn|p.D649N	EX4/CDS2	chr1:36097736:C>T	rs1029952617	0	0	0	A	0	0	0	0	0	Missense	.	Tolerated|0.121	Deleterious|0.000000	disease_causing|1	Tolerated|_1.02	COL8A2 c.1945G>A p.Asp649Asn p.D649N 1029952617	704	COL8A2; NM_005202.3; c.1945G>A; p.Asp649Asn|p.D649N; EX4/CDS2; Het; .; 4;	.	.	.	.	.	2-0-0	2
COL8A2	NM_005202.3	AD|Corneal dystrophy, Fuchs endothelial, 1, 136800 (3), Autosomal dominant. Corneal dystrophy, posterior polymorphous 2, 609140 (3). 136800(MK),609140(MK)|120252	AD|Corneal dystrophy polymorphous posterior, 2. Corneal dystrophy, Fuchs endothelial, 1	c.1944C>T	p.Tyr648Tyr|p.Y648Y	EX4/CDS2	chr1:36097737:G>A	rs374892980	0	0	0	A	0	0.0001	8.236e-06	4.06279e-06	0	Synonymous	.	.	.	.	.	COL8A2 c.1944C>T p.Tyr648Tyr p.Y648Y 374892980	704	COL8A2; NM_005202.3; c.1944C>T; p.Tyr648Tyr|p.Y648Y; EX4/CDS2; Het; TGTACTCATC.TAGGTATAGG; 4;	.	.	.	Benign/Likely_benign	.	1-0-0	1
COL8A2	NM_005202.3	AD|Corneal dystrophy, Fuchs endothelial, 1, 136800 (3), Autosomal dominant. Corneal dystrophy, posterior polymorphous 2, 609140 (3). 136800(MK),609140(MK)|120252	AD|Corneal dystrophy polymorphous posterior, 2. Corneal dystrophy, Fuchs endothelial, 1	c.1929G>A	p.Pro643Pro|p.P643P	EX4	chr1:36097752:C>T	rs765161350	0	0	0	A	0	0	8.236e-06	1.62508e-05	5.79912e-05	Synonymous	.	.	.	.	.	COL8A2 c.1929G>A p.Pro643Pro p.P643P 765161350	704	COL8A2; NM_005202.3; c.1929G>A; p.Pro643Pro|p.P643P; EX4; Het; TATAGGTGGC.GGCACGTTGT; 4;	.	.	.	Benign/Likely_benign	.	5-0-0	5
COL8A2	NM_005202.3	AD|Corneal dystrophy, Fuchs endothelial, 1, 136800 (3), Autosomal dominant. Corneal dystrophy, posterior polymorphous 2, 609140 (3). 136800(MK),609140(MK)|120252	AD|Corneal dystrophy polymorphous posterior, 2. Corneal dystrophy, Fuchs endothelial, 1	c.1923C>T	p.Asn641Asn|p.N641N	EX4	chr1:36097758:G>A	rs752940687	0	0	0	A	0	0	1.647e-05	2.0313e-05	0	Synonymous	.	.	.	.	.	COL8A2 c.1923C>T p.Asn641Asn p.N641N 752940687	704	COL8A2; NM_005202.3; c.1923C>T; p.Asn641Asn|p.N641N; EX4; Het; TGGCCGGCAC.TTGTTCTTGT; 4;	.	.	.	Benign/Likely_benign	.	3-0-0	3
COL8A2	NM_005202.3	AD|Corneal dystrophy, Fuchs endothelial, 1, 136800 (3), Autosomal dominant. Corneal dystrophy, posterior polymorphous 2, 609140 (3). 136800(MK),609140(MK)|120252	AD|Corneal dystrophy polymorphous posterior, 2. Corneal dystrophy, Fuchs endothelial, 1	c.1907C>G	p.Ala636Gly|p.A636G	EX4	chr1:36097774:G>C	rs1221393835	0	0	0	A	0	0	0	4.06293e-06	5.79979e-05	Missense	.	Tolerated|0.198	Deleterious|0.000000	disease_causing|1	Tolerated|-0.9	COL8A2 c.1907C>G p.Ala636Gly p.A636G .	704	COL8A2; NM_005202.3; c.1907C>G; p.Ala636Gly|p.A636G; EX4; Het; CTTGTACAGG.CCACCCACAC; 4;	.	.	.	.	.	1-0-0	1
COL8A2	NM_005202.3	AD|Corneal dystrophy, Fuchs endothelial, 1, 136800 (3), Autosomal dominant. Corneal dystrophy, posterior polymorphous 2, 609140 (3). 136800(MK),609140(MK)|120252	AD|Corneal dystrophy polymorphous posterior, 2. Corneal dystrophy, Fuchs endothelial, 1	c.1896C>T	p.Asn632Asn|p.N632N	EX4/CDS2	chr1:36097785:G>A	rs776780878	0	0	0	A	0	0	2.471e-05	2.03143e-05	0	Synonymous	.	.	.	.	.	COL8A2 c.1896C>T p.Asn632Asn p.N632N	704	COL8A2; NM_005202.3; c.1896C>T; p.Asn632Asn|p.N632N; EX4/CDS2; Het; flank; 4;	.	.	.	Benign/Likely_benign	.	2-0-0	2
COL8A2	NM_005202.3	AD|Corneal dystrophy, Fuchs endothelial, 1, 136800 (3), Autosomal dominant. Corneal dystrophy, posterior polymorphous 2, 609140 (3). 136800(MK),609140(MK)|120252	AD|Corneal dystrophy polymorphous posterior, 2. Corneal dystrophy, Fuchs endothelial, 1	c.1885A>G	p.Lys629Glu|p.K629E	EX4	chr1:36097796:T>C	.	0	0	0	A	0	0	0	0	0	Missense	.	Damaging|0.01	Deleterious|0.000000	disease_causing|1	Tolerated|-0.9	COL8A2 c.1885A>G p.Lys629Glu p.K629E .	704	COL8A2; NM_005202.3; c.1885A>G; p.Lys629Glu|p.K629E; EX4; Het; TTGGTGCCCT.GACGTGCACA; 4;	.	.	.	.	.	1-0-0	1
COL8A2	NM_005202.3	AD|Corneal dystrophy, Fuchs endothelial, 1, 136800 (3), Autosomal dominant. Corneal dystrophy, posterior polymorphous 2, 609140 (3). 136800(MK),609140(MK)|120252	AD|Corneal dystrophy polymorphous posterior, 2. Corneal dystrophy, Fuchs endothelial, 1	c.1860C>T	p.Tyr620Tyr|p.Y620Y	EX4	chr1:36097821:G>A	rs567011408	0.000199681	0.001	0	A	0.0001997	0	8.237e-06	2.03244e-05	0.000290158	Synonymous	.	.	.	.	.	COL8A2 c.1860C>T p.Tyr620Tyr p.Y620Y 567011408	704	COL8A2; NM_005202.3; c.1860C>T; p.Tyr620Tyr|p.Y620Y; EX4; Het; AAGCAAAGTA.TAGACGCCGC; 4;	.	.	.	Benign/Likely_benign	.	1-0-0	1
COL8A2	NM_005202.3	AD|Corneal dystrophy, Fuchs endothelial, 1, 136800 (3), Autosomal dominant. Corneal dystrophy, posterior polymorphous 2, 609140 (3). 136800(MK),609140(MK)|120252	AD|Corneal dystrophy polymorphous posterior, 2. Corneal dystrophy, Fuchs endothelial, 1	c.1829G>A	p.Gly610Asp|p.G610D	EX4	chr1:36097852:C>T	.	0	0	0	A	0	0	0	0	0	Missense	.	Damaging|0.008	Deleterious|0.000000	disease_causing|1	Damaging|_4.08	COL8A2 c.1829G>A p.Gly610Asp p.G610D .	704	COL8A2; NM_005202.3; c.1829G>A; p.Gly610Asp|p.G610D; EX4; Het; GGTGAAGATG.CAGTGGCTGG; 4;	.	.	.	.	.	1-0-0	1
COL8A2	NM_005202.3	AD|Corneal dystrophy, Fuchs endothelial, 1, 136800 (3), Autosomal dominant. Corneal dystrophy, posterior polymorphous 2, 609140 (3). 136800(MK),609140(MK)|120252	AD|Corneal dystrophy polymorphous posterior, 2. Corneal dystrophy, Fuchs endothelial, 1	c.1782T>C	p.Phe594Phe|p.F594F	EX4/CDS2	chr1:36097899:A>G	.	0	0	0	A	0	0	0	0	0	Synonymous	.	.	.	.	.	COL8A2 c.1782T>C p.Phe594Phe p.F594F .	704	COL8A2; NM_005202.3; c.1782T>C; p.Phe594Phe|p.F594F; EX4/CDS2; Het; GAGTCCGGTC.AATTTCACGG; 4;	.	.	.	Benign/Likely_benign	.	1-0-0	1
COL8A2	NM_005202.3	AD|Corneal dystrophy, Fuchs endothelial, 1, 136800 (3), Autosomal dominant. Corneal dystrophy, posterior polymorphous 2, 609140 (3). 136800(MK),609140(MK)|120252	AD|Corneal dystrophy polymorphous posterior, 2. Corneal dystrophy, Fuchs endothelial, 1	c.1774G>A	p.Val592Met|p.V592M	EX4/CDS2	chr1:36097907:C>T	rs769321257	0	0	0	A	0	0	8.237e-06	4.09839e-06	0	Missense	.	Tolerated|0.078	Deleterious|0.000003	disease_causing|0.999805	Tolerated|_1.3	COL8A2 c.1774G>A p.Val592Met p.V592M 769321257	704	COL8A2; NM_005202.3; c.1774G>A; p.Val592Met|p.V592M; EX4/CDS2; Het; TCAAATTTCA.GGGCATGCCC; 4;	.	.	.	.	.	2-0-0	2
COL8A2	NM_005202.3	AD|Corneal dystrophy, Fuchs endothelial, 1, 136800 (3), Autosomal dominant. Corneal dystrophy, posterior polymorphous 2, 609140 (3). 136800(MK),609140(MK)|120252	AD|Corneal dystrophy polymorphous posterior, 2. Corneal dystrophy, Fuchs endothelial, 1	c.1773C>T	p.Pro591Pro|p.P591P	EX4	chr1:36097908:G>A	rs772560697	0	0	0	A	0	0	1.647e-05	1.22904e-05	0	Synonymous	.	.	.	.	.	COL8A2 c.1773C>T p.Pro591Pro p.P591P 772560697	704	COL8A2; NM_005202.3; c.1773C>T; p.Pro591Pro|p.P591P; EX4; Het; CAAATTTCAC.GGCATGCCCG; 4;	.	.	.	Benign/Likely_benign	.	3-0-0	3
COL8A2	NM_005202.3	AD|Corneal dystrophy, Fuchs endothelial, 1, 136800 (3), Autosomal dominant. Corneal dystrophy, posterior polymorphous 2, 609140 (3). 136800(MK),609140(MK)|120252	AD|Corneal dystrophy polymorphous posterior, 2. Corneal dystrophy, Fuchs endothelial, 1	c.1764G>A	p.Ser588Ser|p.S588S	EX4	chr1:36097917:C>T	rs140015576	0	0	0	A	0	0.0003	0.0003377	0.000365467	5.81801e-05	Synonymous	.	.	.	.	.	COL8A2 c.1764G>A p.Ser588Ser p.S588S 140015576	704	COL8A2; NM_005202.3; c.1764G>A; p.Ser588Ser|p.S588S; EX4; Het; CGGGCATGCC.GAGGCGGGGA; 4;	.	.	.	Benign/Likely_benign	.	6-0-0	6
COL8A2	NM_005202.3	AD|Corneal dystrophy, Fuchs endothelial, 1, 136800 (3), Autosomal dominant. Corneal dystrophy, posterior polymorphous 2, 609140 (3). 136800(MK),609140(MK)|120252	AD|Corneal dystrophy polymorphous posterior, 2. Corneal dystrophy, Fuchs endothelial, 1	c.1759G>A	p.Ala587Thr|p.A587T	EX4/CDS2	chr1:36097922:C>T	rs759403098	0	0	0	A	0	0	2.471e-05	2.47198e-05	5.82276e-05	Missense	.	Tolerated|0.383	Deleterious|0.000001	disease_causing|0.999558	Tolerated|-0.95	COL8A2 c.1759G>A p.Ala587Thr p.A587T	704	COL8A2; NM_005202.3; c.1759G>A; p.Ala587Thr|p.A587T; EX4/CDS2; Het; ATGCCCGAGG.GGGGAAGGGC; 4;	.	.	.	.	.	2-0-0	2
COL8A2	NM_005202.3	AD|Corneal dystrophy, Fuchs endothelial, 1, 136800 (3), Autosomal dominant. Corneal dystrophy, posterior polymorphous 2, 609140 (3). 136800(MK),609140(MK)|120252	AD|Corneal dystrophy polymorphous posterior, 2. Corneal dystrophy, Fuchs endothelial, 1	c.1758C>T	p.Pro586Pro|p.P586P	EX4	chr1:36097923:G>A	rs35841184	0.0127796	0.001	0.0142	B	0.01278	0.0195	0.021	0.021204	0.000232992	Synonymous	.	.	.	.	.	COL8A2 c.1758C>T p.Pro586Pro p.P586P 35841184	704	COL8A2; NM_005202.3; c.1758C>T; p.Pro586Pro|p.P586P; EX4; Het; TGCCCGAGGC.GGGAAGGGCG; 4;	.	.	.	Benign/Likely_benign	.	11-0-0	11
COL8A2	NM_005202.3	AD|Corneal dystrophy, Fuchs endothelial, 1, 136800 (3), Autosomal dominant. Corneal dystrophy, posterior polymorphous 2, 609140 (3). 136800(MK),609140(MK)|120252	AD|Corneal dystrophy polymorphous posterior, 2. Corneal dystrophy, Fuchs endothelial, 1	c.1746C>T	p.Thr582Thr|p.T582T	EX4/CDS2	chr1:36097935:G>A	rs149090218	0.00179712	0	0	A	0.001797	0.0035	0.003032	0.00321183	0	Synonymous	.	.	.	.	.	COL8A2 c.1746C>T p.Thr582Thr p.T582T 149090218	704	COL8A2; NM_005202.3; c.1746C>T; p.Thr582Thr|p.T582T; EX4/CDS2; Het; .; 4;	.	Benign	criteria_provided,_single_submitter	Benign	.	1-0-0	1
COL8A2	NM_005202.3	AD|Corneal dystrophy, Fuchs endothelial, 1, 136800 (3), Autosomal dominant. Corneal dystrophy, posterior polymorphous 2, 609140 (3). 136800(MK),609140(MK)|120252	AD|Corneal dystrophy polymorphous posterior, 2. Corneal dystrophy, Fuchs endothelial, 1	c.1737G>A	p.Ala579Ala|p.A579A	EX4	chr1:36097944:C>T	rs148241498	0.000199681	0	0	A	0.0001997	0.0001	6.592e-05	4.58436e-05	0	Synonymous	.	.	.	.	.	COL8A2 c.1737G>A p.Ala579Ala p.A579A 148241498	704	COL8A2; NM_005202.3; c.1737G>A; p.Ala579Ala|p.A579A; EX4; Het; AGGTGAGCAC.GCAGTGAAGG; 4;	.	.	.	Benign/Likely_benign	.	1-0-0	1
COL8A2	NM_005202.3	AD|Corneal dystrophy, Fuchs endothelial, 1, 136800 (3), Autosomal dominant. Corneal dystrophy, posterior polymorphous 2, 609140 (3). 136800(MK),609140(MK)|120252	AD|Corneal dystrophy polymorphous posterior, 2. Corneal dystrophy, Fuchs endothelial, 1	c.1725G>T	p.Pro575Pro|p.P575P	EX4	chr1:36097956:C>A	.	0	0	0	A	0	0	0	0	0	Synonymous	.	.	.	.	.	COL8A2 c.1725G>T p.Pro575Pro p.P575P .	704	COL8A2; NM_005202.3; c.1725G>T; p.Pro575Pro|p.P575P; EX4; Het; CAGTGAAGGC.GGTGTGGCAT; 4;	.	.	.	Benign/Likely_benign	.	1-0-0	1
COL8A2	NM_005202.3	AD|Corneal dystrophy, Fuchs endothelial, 1, 136800 (3), Autosomal dominant. Corneal dystrophy, posterior polymorphous 2, 609140 (3). 136800(MK),609140(MK)|120252	AD|Corneal dystrophy polymorphous posterior, 2. Corneal dystrophy, Fuchs endothelial, 1	c.1724C>T	p.Pro575Leu|p.P575L	EX4/CDS2	chr1:36097957:G>A	rs145553904	0.000798722	0	0	A	0.0007987	0.0009	0.001525	0.00139891	0	missense	.	Damaging|0.008	Deleterious|0.000000	disease_causing|1	Damaging|_1.93	COL8A2 c.1724C>T p.Pro575Leu p.P575L	704	COL8A2; NM_005202.3; c.1724C>T; p.Pro575Leu|p.P575L; EX4/CDS2; Het; flank; 4;	.	.	.	.	.	1-0-0	1
COL8A2	NM_005202.3	AD|Corneal dystrophy, Fuchs endothelial, 1, 136800 (3), Autosomal dominant. Corneal dystrophy, posterior polymorphous 2, 609140 (3). 136800(MK),609140(MK)|120252	AD|Corneal dystrophy polymorphous posterior, 2. Corneal dystrophy, Fuchs endothelial, 1	c.1707G>A	p.Leu569Leu|p.L569L	EX4/CDS2	chr1:36097974:C>T	.	0	0	0	A	0	0	0	0	0	Synonymous	.	.	.	.	.	COL8A2 c.1707G>A p.Leu569Leu p.L569L .	704	COL8A2; NM_005202.3; c.1707G>A; p.Leu569Leu|p.L569L; EX4/CDS2; Het; .; 4;	.	.	.	Benign/Likely_benign	.	1-0-0	1
COL8A2	NM_005202.3	AD|Corneal dystrophy, Fuchs endothelial, 1, 136800 (3), Autosomal dominant. Corneal dystrophy, posterior polymorphous 2, 609140 (3). 136800(MK),609140(MK)|120252	AD|Corneal dystrophy polymorphous posterior, 2. Corneal dystrophy, Fuchs endothelial, 1	c.1644C>T	p.Asn548Asn|p.N548N	EX4	chr1:36098037:G>A	rs561219162	0.000798722	0	0	A	0.0007987	0	0.0002411	0.000198899	0.00161175	Synonymous	.	.	.	.	.	COL8A2 c.1644C>T p.Asn548Asn p.N548N 561219162	704	COL8A2; NM_005202.3; c.1644C>T; p.Asn548Asn|p.N548N; EX4; Het; CCACACCGCC.TTGGGCAGGT; 4;	.	.	.	Benign/Likely_benign	.	29-0-0	29
COL8A2	NM_005202.3	AD|Corneal dystrophy, Fuchs endothelial, 1, 136800 (3), Autosomal dominant. Corneal dystrophy, posterior polymorphous 2, 609140 (3). 136800(MK),609140(MK)|120252	AD|Corneal dystrophy polymorphous posterior, 2. Corneal dystrophy, Fuchs endothelial, 1	c.1637T>C	p.Leu546Pro|p.L546P	EX4	chr1:36098044:A>G	.	0	0	0	A	0	0	0	0	0	Missense	.	Tolerated|0.269	Neutral|0.093079	disease_causing|1	Damaging|_3.38	COL8A2 c.1637T>C p.Leu546Pro p.L546P .	704	COL8A2; NM_005202.3; c.1637T>C; p.Leu546Pro|p.L546P; EX4; Het; GCCGTTGGGC.GGTGCAAGCC; 4;	.	.	.	.	.	1-0-0	1
COL8A2	NM_005202.3	AD|Corneal dystrophy, Fuchs endothelial, 1, 136800 (3), Autosomal dominant. Corneal dystrophy, posterior polymorphous 2, 609140 (3). 136800(MK),609140(MK)|120252	AD|Corneal dystrophy polymorphous posterior, 2. Corneal dystrophy, Fuchs endothelial, 1	c.1583_1584insGCCCCCGGG	p.Gly528_Pro529insProGlyAla	EX4/CDS2	chr1:36098097:T>TCCCGGGGGC	rs1252557115	0	0	0	A	0	0	0	0	0	In_frame_Insertion	.	.	.	.	.	COL8A2 c.1583_1584insGCCCCCGGG p.Gly528_Pro529insProGlyAla .	704	COL8A2; NM_005202.3; c.1583_1584insGCCCCCGGG; p.Gly528_Pro529insProGlyAla; EX4/CDS2; Het; CACCAGGGGG.CCCGGGGGCC; 4;	.	.	.	.	.	1-0-0	1
COL8A2	NM_005202.3	AD|Corneal dystrophy, Fuchs endothelial, 1, 136800 (3), Autosomal dominant. Corneal dystrophy, posterior polymorphous 2, 609140 (3). 136800(MK),609140(MK)|120252	AD|Corneal dystrophy polymorphous posterior, 2. Corneal dystrophy, Fuchs endothelial, 1	c.1581G>A	p.Pro527Pro|p.P527P	EX4/CDS2	chr1:36098100:C>T	rs562495001	0.000199681	0	0	A	0.0001997	0	8.817e-05	9.86193e-05	0	Synonymous	.	.	.	.	.	COL8A2 c.1581G>A p.Pro527Pro p.P527P 562495001	704	COL8A2; NM_005202.3; c.1581G>A; p.Pro527Pro|p.P527P; EX4/CDS2; Het; CAGGGGGTCC.GGGGGCCCGG; 4;	.	.	.	Benign/Likely_benign	.	1-0-0	1
COL8A2	NM_005202.3	AD|Corneal dystrophy, Fuchs endothelial, 1, 136800 (3), Autosomal dominant. Corneal dystrophy, posterior polymorphous 2, 609140 (3). 136800(MK),609140(MK)|120252	AD|Corneal dystrophy polymorphous posterior, 2. Corneal dystrophy, Fuchs endothelial, 1	c.1580del	p.Pro527Argfs66|p.P527Rfs66	EX4	chr1:36098100:CG>C	.	0	0	0	A	0	0	0	0	0	Frameshift	.	.	.	.	.	COL8A2 c.1580del p.Pro527Argfs66 p.P527Rfs66 .	704	COL8A2; NM_005202.3; c.1580del; p.Pro527Argfs66|p.P527Rfs66; EX4; Het; CAGGGGGTCC.GGGGCCCGGG; 4;	.	.	.	.	.	1-0-0	1
COL8A2	NM_005202.3	AD|Corneal dystrophy, Fuchs endothelial, 1, 136800 (3), Autosomal dominant. Corneal dystrophy, posterior polymorphous 2, 609140 (3). 136800(MK),609140(MK)|120252	AD|Corneal dystrophy polymorphous posterior, 2. Corneal dystrophy, Fuchs endothelial, 1	c.1580C>T	p.Pro527Leu|p.P527L	EX4	chr1:36098101:G>A	rs764603717	0	0	0	A	0	0	8.809e-06	6.85082e-06	0	Missense	.	Damaging|0.012	Deleterious|0.000000	disease_causing|1	Damaging|_4.16	COL8A2 c.1580C>T p.Pro527Leu p.P527L 764603717	704	COL8A2; NM_005202.3; c.1580C>T; p.Pro527Leu|p.P527L; EX4; Het; AGGGGGTCCC.GGGGCCCGGG; 4;	.	.	.	.	.	2-0-0	2
COL8A2	NM_005202.3	AD|Corneal dystrophy, Fuchs endothelial, 1, 136800 (3), Autosomal dominant. Corneal dystrophy, posterior polymorphous 2, 609140 (3). 136800(MK),609140(MK)|120252	AD|Corneal dystrophy polymorphous posterior, 2. Corneal dystrophy, Fuchs endothelial, 1	c.1576C>T	p.Pro526Ser|p.P526S	EX4	chr1:36098105:G>A	rs533259114	0.000199681	0.001	0	A	0.0001997	0	2.658e-05	7.52593e-05	0.00070688	Missense	.	Tolerated|0.264	Deleterious|0.000000	disease_causing|1	Damaging|_2.81	COL8A2 c.1576C>T p.Pro526Ser p.P526S 533259114	704	COL8A2; NM_005202.3; c.1576C>T; p.Pro526Ser|p.P526S; EX4; Het; GGTCCCGGGG.CCCGGGAGGC; 4;	.	.	.	.	.	9-0-0	9
COL8A2	NM_005202.3	AD|Corneal dystrophy, Fuchs endothelial, 1, 136800 (3), Autosomal dominant. Corneal dystrophy, posterior polymorphous 2, 609140 (3). 136800(MK),609140(MK)|120252	AD|Corneal dystrophy polymorphous posterior, 2. Corneal dystrophy, Fuchs endothelial, 1	c.1575G>T	p.Gly525Gly|p.G525G	EX4	chr1:36098106:C>A	.	0	0	0	A	0	0	0	0	0	Synonymous	.	.	.	.	.	COL8A2 c.1575G>T p.Gly525Gly p.G525G .	704	COL8A2; NM_005202.3; c.1575G>T; p.Gly525Gly|p.G525G; EX4; Het; GTCCCGGGGG.CCGGGAGGCC; 4;	.	.	.	Benign/Likely_benign	.	1-0-0	1
COL8A2	NM_005202.3	AD|Corneal dystrophy, Fuchs endothelial, 1, 136800 (3), Autosomal dominant. Corneal dystrophy, posterior polymorphous 2, 609140 (3). 136800(MK),609140(MK)|120252	AD|Corneal dystrophy polymorphous posterior, 2. Corneal dystrophy, Fuchs endothelial, 1	c.1567C>T	p.Pro523Ser|p.P523S	EX4	chr1:36098114:G>A	.	0	0	0	A	0	0	0	0	0	Missense	.	Tolerated|0.48	Deleterious|0.000001	disease_causing|1	Damaging|-4.13	COL8A2 c.1567C>T p.Pro523Ser p.P523S .	704	COL8A2; NM_005202.3; c.1567C>T; p.Pro523Ser|p.P523S; EX4; Het; GGCCCGGGAG.CCCCGGAGGG; 4;	.	.	.	.	.	1-0-0	1
COL8A2	NM_005202.3	AD|Corneal dystrophy, Fuchs endothelial, 1, 136800 (3), Autosomal dominant. Corneal dystrophy, posterior polymorphous 2, 609140 (3). 136800(MK),609140(MK)|120252	AD|Corneal dystrophy polymorphous posterior, 2. Corneal dystrophy, Fuchs endothelial, 1	c.1563G>A	p.Pro521Pro|p.P521P	EX4	chr1:36098118:C>T	rs749845088	0	0	0	A	0	0	4.488e-05	9.72126e-05	0.000900576	Synonymous	.	.	.	.	.	COL8A2 c.1563G>A p.Pro521Pro p.P521P 749845088	704	COL8A2; NM_005202.3; c.1563G>A; p.Pro521Pro|p.P521P; EX4; Het; CGGGAGGCCC.GGAGGGCCCG; 4;	.	.	.	Benign/Likely_benign	.	6-0-0	6
COL8A2	NM_005202.3	AD|Corneal dystrophy, Fuchs endothelial, 1, 136800 (3), Autosomal dominant. Corneal dystrophy, posterior polymorphous 2, 609140 (3). 136800(MK),609140(MK)|120252	AD|Corneal dystrophy polymorphous posterior, 2. Corneal dystrophy, Fuchs endothelial, 1	c.1554G>T	p.Thr518Thr|p.T518T	EX4/CDS2	chr1:36098127:C>A	rs551815799	0	0	0	A	0	0	3.635e-05	0.000100505	0.00101112	Synonymous	.	.	.	.	.	COL8A2 c.1554G>T p.Thr518Thr p.T518T 551815799	704	COL8A2; NM_005202.3; c.1554G>T; p.Thr518Thr|p.T518T; EX4/CDS2; Het; CCGGAGGGCC.GTGATTCCAG; 4;	.	.	.	Benign/Likely_benign	.	1-0-0	1
COL8A2	NM_005202.3	AD|Corneal dystrophy, Fuchs endothelial, 1, 136800 (3), Autosomal dominant. Corneal dystrophy, posterior polymorphous 2, 609140 (3). 136800(MK),609140(MK)|120252	AD|Corneal dystrophy polymorphous posterior, 2. Corneal dystrophy, Fuchs endothelial, 1	c.1554G>A	p.Thr518Thr|p.T518T	EX4/CDS2	chr1:36098127:C>T	rs551815799	0.000199681	0	0	A	0.0001997	0	8.178e-05	0.000311564	0	Synonymous	.	.	.	.	.	COL8A2 c.1554G>A p.Thr518Thr p.T518T	704	COL8A2; NM_005202.3; c.1554G>A; p.Thr518Thr|p.T518T; EX4/CDS2; Het; CCGGAGGGCC.GTGATTCCAG; 4;	.	.	.	Benign/Likely_benign	.	1-0-0	1
COL8A2	NM_005202.3	AD|Corneal dystrophy, Fuchs endothelial, 1, 136800 (3), Autosomal dominant. Corneal dystrophy, posterior polymorphous 2, 609140 (3). 136800(MK),609140(MK)|120252	AD|Corneal dystrophy polymorphous posterior, 2. Corneal dystrophy, Fuchs endothelial, 1	c.1553C>T	p.Thr518Met|p.T518M	EX4	chr1:36098128:G>A	rs781002025	0	0	0	A	0	0	3.65e-05	4.09417e-05	0.000308198	Missense	.	Tolerated|0.121	Deleterious|0.000068	disease_causing|0.861684	Damaging|_3.88	COL8A2 c.1553C>T p.Thr518Met p.T518M 781002025	704	COL8A2; NM_005202.3; c.1553C>T; p.Thr518Met|p.T518M; EX4; Het; CGGAGGGCCC.TGATTCCAGG; 4;	.	.	.	Benign/Likely_benign	.	7-0-0	7
COL8A2	NM_005202.3	AD|Corneal dystrophy, Fuchs endothelial, 1, 136800 (3), Autosomal dominant. Corneal dystrophy, posterior polymorphous 2, 609140 (3). 136800(MK),609140(MK)|120252	AD|Corneal dystrophy polymorphous posterior, 2. Corneal dystrophy, Fuchs endothelial, 1	c.1518G>A	p.Thr506Thr|p.T506T	EX4	chr1:36098163:C>T	rs759533070	0	0	0	A	0	0	4.198e-05	0.000288755	0.000119646	Synonymous	.	.	.	.	.	COL8A2 c.1518G>A p.Thr506Thr p.T506T 759533070	704	COL8A2; NM_005202.3; c.1518G>A; p.Thr506Thr|p.T506T; EX4; Het; CTGGGGGCCC.GTGGGCCCAG; 4;	.	.	.	Benign/Likely_benign	.	1-0-0	1
COL8A2	NM_005202.3	AD|Corneal dystrophy, Fuchs endothelial, 1, 136800 (3), Autosomal dominant. Corneal dystrophy, posterior polymorphous 2, 609140 (3). 136800(MK),609140(MK)|120252	AD|Corneal dystrophy polymorphous posterior, 2. Corneal dystrophy, Fuchs endothelial, 1	c.1514C>T	p.Pro505Leu|p.P505L	EX4	chr1:36098167:G>A	.	0	0	0	A	0	0	0	0	0	Missense	.	Tolerated|0.297	Deleterious|0.000000	disease_causing|1	Damaging|_4.16	COL8A2 c.1514C>T p.Pro505Leu p.P505L .	704	COL8A2; NM_005202.3; c.1514C>T; p.Pro505Leu|p.P505L; EX4; Het; GGGCCCCGTG.GCCCAGCCGT; 4;	.	.	.	.	.	1-0-0	1
COL8A2	NM_005202.3	AD|Corneal dystrophy, Fuchs endothelial, 1, 136800 (3), Autosomal dominant. Corneal dystrophy, posterior polymorphous 2, 609140 (3). 136800(MK),609140(MK)|120252	AD|Corneal dystrophy polymorphous posterior, 2. Corneal dystrophy, Fuchs endothelial, 1	c.1489_1512delGCAGGGGAACCTGGCACGGCTGGG(p.Ala497_Pro505delinsPro)	_	EX4/CDS2	chr1:36098168:GCCCAGCCGTGCCAGGTTCCCCTGC>G	.	0	0	0	A	0	0	0	0	0	In_frame_Delins	.	.	.	.	.	COL8A2 c.1489_1512delGCAGGGGAACCTGGCACGGCTGGG(p.Ala497_Pro505delinsPro)	704	COL8A2; NM_005202.3; c.1489_1512delGCAGGGGAACCTGGCACGGCTGGG(p.Ala497_Pro505delinsPro); _; EX4/CDS2; Het; flank; 4;	.	.	.	.	.	1-0-0	1
COL8A2	NM_005202.3	AD|Corneal dystrophy, Fuchs endothelial, 1, 136800 (3), Autosomal dominant. Corneal dystrophy, posterior polymorphous 2, 609140 (3). 136800(MK),609140(MK)|120252	AD|Corneal dystrophy polymorphous posterior, 2. Corneal dystrophy, Fuchs endothelial, 1	c.1506G>A	p.Thr502Thr|p.T502T	EX4/CDS2	chr1:36098175:C>T	rs752265909	0	0	0	A	0	0	6.288e-05	0.000124483	0	Synonymous	.	.	.	.	.	COL8A2 c.1506G>A p.Thr502Thr p.T502T 752265909	704	COL8A2; NM_005202.3; c.1506G>A; p.Thr502Thr|p.T502T; EX4/CDS2; Het; .; 4;	.	.	.	Benign/Likely_benign	.	3-0-0	3
COL8A2	NM_005202.3	AD|Corneal dystrophy, Fuchs endothelial, 1, 136800 (3), Autosomal dominant. Corneal dystrophy, posterior polymorphous 2, 609140 (3). 136800(MK),609140(MK)|120252	AD|Corneal dystrophy polymorphous posterior, 2. Corneal dystrophy, Fuchs endothelial, 1	c.1471C>T	p.Pro491Ser|p.P491S	EX4	chr1:36098210:G>A	rs1206331656	0	0	0	A	0	0	0	7.59844e-06	0	Missense	.	Tolerated|0.141	Neutral|0.002342	disease_causing|0.996912	Damaging|_4.13	COL8A2 c.1471C>T p.Pro491Ser p.P491S .	704	COL8A2; NM_005202.3; c.1471C>T; p.Pro491Ser|p.P491S; EX4; Het; TCTCCAGGGG.CCCTGGCAGG; 4;	.	.	.	.	.	2-0-0	2
COL8A2	NM_005202.3	AD|Corneal dystrophy, Fuchs endothelial, 1, 136800 (3), Autosomal dominant. Corneal dystrophy, posterior polymorphous 2, 609140 (3). 136800(MK),609140(MK)|120252	AD|Corneal dystrophy polymorphous posterior, 2. Corneal dystrophy, Fuchs endothelial, 1	c.1462C>T	p.Leu488Leu|p.L488L	EX4	chr1:36098219:G>A	rs567960879	0.000199681	0.001	0	A	0.0001997	0	5.903e-05	0.000180156	0.00241255	Synonymous	.	.	.	.	.	COL8A2 c.1462C>T p.Leu488Leu p.L488L 567960879	704	COL8A2; NM_005202.3; c.1462C>T; p.Leu488Leu|p.L488L; EX4; Het; GGCCCTGGCA.GCCTGGTTCC; 4;	.	.	.	Benign/Likely_benign	.	6-0-0	6
COL8A2	NM_005202.3	AD|Corneal dystrophy, Fuchs endothelial, 1, 136800 (3), Autosomal dominant. Corneal dystrophy, posterior polymorphous 2, 609140 (3). 136800(MK),609140(MK)|120252	AD|Corneal dystrophy polymorphous posterior, 2. Corneal dystrophy, Fuchs endothelial, 1	c.1457C>T	p.Pro486Leu|p.P486L	EX4	chr1:36098224:G>A	.	0	0	0	A	0	0	0	0	0	Missense	.	Damaging|0.039	Neutral|0.002821	disease_causing|0.999994	Damaging|-3.87	COL8A2 c.1457C>T p.Pro486Leu p.P486L .	704	COL8A2; NM_005202.3; c.1457C>T; p.Pro486Leu|p.P486L; EX4; Het; TGGCAGGCCT.GTTCCCCCTT; 4;	.	.	.	.	.	3-0-0	3
COL8A2	NM_005202.3	AD|Corneal dystrophy, Fuchs endothelial, 1, 136800 (3), Autosomal dominant. Corneal dystrophy, posterior polymorphous 2, 609140 (3). 136800(MK),609140(MK)|120252	AD|Corneal dystrophy polymorphous posterior, 2. Corneal dystrophy, Fuchs endothelial, 1	c.1440G>A	p.Pro480Pro|p.P480P	EX4	chr1:36098241:C>T	rs368269488	0	0	0	A	0	0.0002	2.438e-05	5.16803e-05	9.998e-05	Synonymous	.	.	.	.	.	COL8A2 c.1440G>A p.Pro480Pro p.P480P 368269488	704	COL8A2; NM_005202.3; c.1440G>A; p.Pro480Pro|p.P480P; EX4; Het; CCTTCAGGCC.GGCAGGCCTT; 4;	.	.	.	Benign/Likely_benign	.	2-0-0	2
COL8A2	NM_005202.3	AD|Corneal dystrophy, Fuchs endothelial, 1, 136800 (3), Autosomal dominant. Corneal dystrophy, posterior polymorphous 2, 609140 (3). 136800(MK),609140(MK)|120252	AD|Corneal dystrophy polymorphous posterior, 2. Corneal dystrophy, Fuchs endothelial, 1	c.1430A>G	p.Gln477Arg|p.Q477R	EX4	chr1:36098251:T>C	rs1223895930	0	0	0	A	0	0	0	0	0	Missense	.	Tolerated|0.463	Deleterious|0.000000	disease_causing|0.999999	Damaging|_3.23	COL8A2 c.1430A>G p.Gln477Arg p.Q477R .	704	COL8A2; NM_005202.3; c.1430A>G; p.Gln477Arg|p.Q477R; EX4; Het; CGGCAGGCCT.GGGGCCCAAT; 4;	.	.	.	.	.	2-0-0	2
COL8A2	NM_005202.3	AD|Corneal dystrophy, Fuchs endothelial, 1, 136800 (3), Autosomal dominant. Corneal dystrophy, posterior polymorphous 2, 609140 (3). 136800(MK),609140(MK)|120252	AD|Corneal dystrophy polymorphous posterior, 2. Corneal dystrophy, Fuchs endothelial, 1	c.1377G>A	p.Arg459Arg|p.R459R	EX4/CDS2	chr1:36098304:C>T	.	0	0	0	A	0	0	0	0	0	Synonymous	.	.	.	.	.	COL8A2 c.1377G>A p.Arg459Arg p.R459R .	704	COL8A2; NM_005202.3; c.1377G>A; p.Arg459Arg|p.R459R; EX4/CDS2; Het; .; 4;	.	.	.	Benign/Likely_benign	.	1-0-0	1
COL8A2	NM_005202.3	AD|Corneal dystrophy, Fuchs endothelial, 1, 136800 (3), Autosomal dominant. Corneal dystrophy, posterior polymorphous 2, 609140 (3). 136800(MK),609140(MK)|120252	AD|Corneal dystrophy polymorphous posterior, 2. Corneal dystrophy, Fuchs endothelial, 1	c.1301G>A	p.Arg434His|p.R434H	EX4/CDS2	chr1:36098380:C>T	rs201235688	0.000998403	0	0	A	0.0009984	0.0008	0.0006945	0.00116988	0	Missense	11689488	Tolerated|0.554	Deleterious|0.000002	disease_causing|0.990892	Damaging|_2.87	COL8A2 c.1301G>A p.Arg434His p.R434H 201235688	704	COL8A2; NM_005202.3; c.1301G>A; p.Arg434His|p.R434H; EX4/CDS2; Het; .; 4;	DM?,COL8A2,1301G>A,CM013253,Fuchs corneal dystrophy	.	.	.	.	2-0-0	2
COL8A2	NM_005202.3	AD|Corneal dystrophy, Fuchs endothelial, 1, 136800 (3), Autosomal dominant. Corneal dystrophy, posterior polymorphous 2, 609140 (3). 136800(MK),609140(MK)|120252	AD|Corneal dystrophy polymorphous posterior, 2. Corneal dystrophy, Fuchs endothelial, 1	c.1296G>A	p.Thr432Thr|p.T432T	EX4/CDS2	chr1:36098385:C>T	rs762703964	0	0	0	A	0	0	5.891e-05	9.08162e-05	0	Synonymous	.	.	.	.	.	COL8A2 c.1296G>A p.Thr432Thr p.T432T	704	COL8A2; NM_005202.3; c.1296G>A; p.Thr432Thr|p.T432T; EX4/CDS2; Het; CAGGGCGACC.GTGAAACCCG; 4;	.	.	.	Benign/Likely_benign	.	2-0-0	2
COL8A2	NM_005202.3	AD|Corneal dystrophy, Fuchs endothelial, 1, 136800 (3), Autosomal dominant. Corneal dystrophy, posterior polymorphous 2, 609140 (3). 136800(MK),609140(MK)|120252	AD|Corneal dystrophy polymorphous posterior, 2. Corneal dystrophy, Fuchs endothelial, 1	c.1265C>G	p.Pro422Arg|p.P422R	EX4	chr1:36098416:G>C	rs1057299696	0	0	0	A	0	0	0	0	0	Missense	.	Tolerated|0.116	Deleterious|0.000004	disease_causing|0.999966	Damaging|_5.07	COL8A2 c.1265C>G p.Pro422Arg p.P422R 1057299696	704	COL8A2; NM_005202.3; c.1265C>G; p.Pro422Arg|p.P422R; EX4; Het; GGGCCCAGTT.GTCCAGGGGG; 4;	.	.	.	.	.	1-0-0	1
COL8A2	NM_005202.3	AD|Corneal dystrophy, Fuchs endothelial, 1, 136800 (3), Autosomal dominant. Corneal dystrophy, posterior polymorphous 2, 609140 (3). 136800(MK),609140(MK)|120252	AD|Corneal dystrophy polymorphous posterior, 2. Corneal dystrophy, Fuchs endothelial, 1	c.1263A>G	p.Gly421Gly|p.G421G	EX4	chr1:36098418:T>C	.	0	0	0	A	0	0	0	0	0	Synonymous	.	.	.	.	.	COL8A2 c.1263A>G p.Gly421Gly p.G421G .	704	COL8A2; NM_005202.3; c.1263A>G; p.Gly421Gly|p.G421G; EX4; Het; GCCCAGTTGG.CCAGGGGGTC; 4;	.	.	.	Benign/Likely_benign	.	1-0-0	1
COL8A2	NM_005202.3	AD|Corneal dystrophy, Fuchs endothelial, 1, 136800 (3), Autosomal dominant. Corneal dystrophy, posterior polymorphous 2, 609140 (3). 136800(MK),609140(MK)|120252	AD|Corneal dystrophy polymorphous posterior, 2. Corneal dystrophy, Fuchs endothelial, 1	c.1178G>A	p.Arg393Gln|p.R393Q	EX4	chr1:36098503:C>T	rs748713100	0	0	0	A	0	0	3.318e-05	2.02536e-05	0	Missense	.	Tolerated|0.091	Deleterious|0.000002	disease_causing|0.999817	Damaging|-3.37	COL8A2 c.1178G>A p.Arg393Gln p.R393Q 748713100	704	COL8A2; NM_005202.3; c.1178G>A; p.Arg393Gln|p.R393Q; EX4; Het; CTGGTCACCT.GAATGCCAGG; 4;	.	.	.	.	.	2-0-0	2
COL8A2	NM_005202.3	AD|Corneal dystrophy, Fuchs endothelial, 1, 136800 (3), Autosomal dominant. Corneal dystrophy, posterior polymorphous 2, 609140 (3). 136800(MK),609140(MK)|120252	AD|Corneal dystrophy polymorphous posterior, 2. Corneal dystrophy, Fuchs endothelial, 1	c.1140G>C	p.Glu380Asp|p.E380D	EX4/CDS2	chr1:36098541:C>G	rs375174124	0.000399361	0.001	0	A	0.0003994	0	0.000149	0.000100987	0.000708033	Missense	.	Tolerated|0.389	Deleterious|0.000019	polymorphism|0.512762	Damaging|_3.27	COL8A2 c.1140G>C p.Glu380Asp p.E380D 375174124	704	COL8A2; NM_005202.3; c.1140G>C; p.Glu380Asp|p.E380D; EX4/CDS2; Het; .; 4;	.	.	.	.	.	3-0-0	3
COL8A2	NM_005202.3	AD|Corneal dystrophy, Fuchs endothelial, 1, 136800 (3), Autosomal dominant. Corneal dystrophy, posterior polymorphous 2, 609140 (3). 136800(MK),609140(MK)|120252	AD|Corneal dystrophy polymorphous posterior, 2. Corneal dystrophy, Fuchs endothelial, 1	c.1114C>T	p.Arg372Cys|p.R372C	EX4/CDS2	chr1:36098567:G>A	rs780318859	0	0	0	A	0	0	8.273e-06	1.31252e-05	6.12295e-05	Missense	.	Tolerated|0.079	Deleterious|0.000056	disease_causing|0.998215	Damaging|_3.38	COL8A2 c.1114C>T p.Arg372Cys p.R372C 780318859	704	COL8A2; NM_005202.3; c.1114C>T; p.Arg372Cys|p.R372C; EX4/CDS2; Het; GGGGGCCCAC.TCTGCCAGGA; 4;	.	.	.	.	.	1-0-0	1
COL8A2	NM_005202.3	AD|Corneal dystrophy, Fuchs endothelial, 1, 136800 (3), Autosomal dominant. Corneal dystrophy, posterior polymorphous 2, 609140 (3). 136800(MK),609140(MK)|120252	AD|Corneal dystrophy polymorphous posterior, 2. Corneal dystrophy, Fuchs endothelial, 1	c.1085T>G	p.Leu362Arg|p.L362R	EX4	chr1:36098596:A>C	rs770282870	0	0	0	A	0	0	1.656e-05	8.42318e-06	0	Missense	.	Tolerated|0.602	Deleterious|0.000396	disease_causing|0.999862	Damaging|_3.24	COL8A2 c.1085T>G p.Leu362Arg p.L362R 770282870	704	COL8A2; NM_005202.3; c.1085T>G; p.Leu362Arg|p.L362R; EX4; Het; AGACCCAGGA.GTCCAGGGGG; 4;	.	.	.	.	.	1-0-0	1
COL8A2	NM_005202.3	AD|Corneal dystrophy, Fuchs endothelial, 1, 136800 (3), Autosomal dominant. Corneal dystrophy, posterior polymorphous 2, 609140 (3). 136800(MK),609140(MK)|120252	AD|Corneal dystrophy polymorphous posterior, 2. Corneal dystrophy, Fuchs endothelial, 1	c.1038G>A	p.Gly346Gly|p.G346G	EX4	chr1:36098643:C>T	rs760117910	0	0	0	A	0	0	1.663e-05	1.26116e-05	0.000176325	Synonymous	.	.	.	.	.	COL8A2 c.1038G>A p.Gly346Gly p.G346G 760117910	704	COL8A2; NM_005202.3; c.1038G>A; p.Gly346Gly|p.G346G; EX4; Het; CCCCTGGCTC.CCATCCTCCC; 4;	.	.	.	Benign/Likely_benign	.	1-0-0	1
COL8A2	NM_005202.3	AD|Corneal dystrophy, Fuchs endothelial, 1, 136800 (3), Autosomal dominant. Corneal dystrophy, posterior polymorphous 2, 609140 (3). 136800(MK),609140(MK)|120252	AD|Corneal dystrophy polymorphous posterior, 2. Corneal dystrophy, Fuchs endothelial, 1	c.1028G>A	p.Gly343Glu|p.G343E	EX4/CDS2	chr1:36098653:C>T	.	0	0	0	A	0	0	0	0	0	Missense	.	Damaging	Deleterious|0.000000	disease_causing|1	Damaging|-6.28	COL8A2 c.1028G>A p.Gly343Glu p.G343E .	704	COL8A2; NM_005202.3; c.1028G>A; p.Gly343Glu|p.G343E; EX4/CDS2; Het; CCCATCCTCC.CTGGCTCACC; 4;	.	.	.	.	.	1-0-0	1
COL8A2	NM_005202.3	AD|Corneal dystrophy, Fuchs endothelial, 1, 136800 (3), Autosomal dominant. Corneal dystrophy, posterior polymorphous 2, 609140 (3). 136800(MK),609140(MK)|120252	AD|Corneal dystrophy polymorphous posterior, 2. Corneal dystrophy, Fuchs endothelial, 1	c.1013A>T	p.Asp338Val|p.D338V	EX4	chr1:36098668:T>A	rs1320276513	0	0	0	A	0	0	0	0	0	Missense	.	Tolerated|0.192	Deleterious|0.000031	disease_causing|1	Damaging|-4.26	COL8A2 c.1013A>T p.Asp338Val p.D338V .	704	COL8A2; NM_005202.3; c.1013A>T; p.Asp338Val|p.D338V; EX4; Het; CTCACCCCTG.CCCCCAAGAG; 4;	.	.	.	Benign/Likely_benign	.	7-0-0	7
COL8A2	NM_005202.3	AD|Corneal dystrophy, Fuchs endothelial, 1, 136800 (3), Autosomal dominant. Corneal dystrophy, posterior polymorphous 2, 609140 (3). 136800(MK),609140(MK)|120252	AD|Corneal dystrophy polymorphous posterior, 2. Corneal dystrophy, Fuchs endothelial, 1	c.1003C>T	p.Leu335Phe|p.L335F	EX4/CDS2	chr1:36098678:G>A	rs1169373898	0	0	0	A	0	0	0	1.26693e-05	5.88028e-05	Missense	.	Tolerated|0.743	Neutral|0.054450	polymorphism|1	Damaging|_3.25	COL8A2 c.1003C>T p.Leu335Phe p.L335F .	704	COL8A2; NM_005202.3; c.1003C>T; p.Leu335Phe|p.L335F; EX4/CDS2; Het; TCCCCCAAGA.TCCTGGGACC; 4;	.	.	.	.	.	1-0-0	1
COL8A2	NM_005202.3	AD|Corneal dystrophy, Fuchs endothelial, 1, 136800 (3), Autosomal dominant. Corneal dystrophy, posterior polymorphous 2, 609140 (3). 136800(MK),609140(MK)|120252	AD|Corneal dystrophy polymorphous posterior, 2. Corneal dystrophy, Fuchs endothelial, 1	c.926T>C	p.Leu309Pro|p.L309P	EX4	chr1:36098755:A>G	.	0	0	0	A	0	0	0	0	0	Missense	.	Tolerated|0.414	Neutral|0.001422	disease_causing|1	Damaging|-3.57	COL8A2 c.926T>C p.Leu309Pro p.L309P .	704	COL8A2; NM_005202.3; c.926T>C; p.Leu309Pro|p.L309P; EX4; Het; GGGGCCTATC.GCCCAGGGGG; 4;	.	.	.	.	.	1-0-0	1
COL8A2	NM_005202.3	AD|Corneal dystrophy, Fuchs endothelial, 1, 136800 (3), Autosomal dominant. Corneal dystrophy, posterior polymorphous 2, 609140 (3). 136800(MK),609140(MK)|120252	AD|Corneal dystrophy polymorphous posterior, 2. Corneal dystrophy, Fuchs endothelial, 1	c.925C>G	p.Leu309Val|p.L309V	EX4	chr1:36098756:G>C	.	0	0	0	A	0	0	0	0	0	Missense	.	Tolerated|0.688	Neutral|0.001422	disease_causing|0.582736	Damaging|-3.34	COL8A2 c.925C>G p.Leu309Val p.L309V .	704	COL8A2; NM_005202.3; c.925C>G; p.Leu309Val|p.L309V; EX4; Het; GGGCCTATCA.CCCAGGGGGG; 4;	.	.	.	.	.	2-0-0	2
COL8A2	NM_005202.3	AD|Corneal dystrophy, Fuchs endothelial, 1, 136800 (3), Autosomal dominant. Corneal dystrophy, posterior polymorphous 2, 609140 (3). 136800(MK),609140(MK)|120252	AD|Corneal dystrophy polymorphous posterior, 2. Corneal dystrophy, Fuchs endothelial, 1	c.915C>A	p.Gly305Gly|p.G305G	EX4	chr1:36098766:G>T	rs200964811	0	0	0	A	0	0	0.0001166	0.000164031	0	Synonymous	.	.	.	.	.	COL8A2 c.915C>A p.Gly305Gly p.G305G 200964811	704	COL8A2; NM_005202.3; c.915C>A; p.Gly305Gly|p.G305G; EX4; Het; GCCCAGGGGG.CCCCGGGTCC; 4;	.	.	.	Benign/Likely_benign	.	1-0-0	1
COL8A2	NM_005202.3	AD|Corneal dystrophy, Fuchs endothelial, 1, 136800 (3), Autosomal dominant. Corneal dystrophy, posterior polymorphous 2, 609140 (3). 136800(MK),609140(MK)|120252	AD|Corneal dystrophy polymorphous posterior, 2. Corneal dystrophy, Fuchs endothelial, 1	c.911G>A	p.Arg304Gln|p.R304Q	EX4	chr1:36098770:C>T	rs369487110	0.000199681	0	0	A	0.0001997	0	0.0001083	0.000113296	0.000176118	Missense	11689488	Tolerated|0.592	Neutral|0.000002	disease_causing|0.999975	Damaging|_3.45	COL8A2 c.911G>A p.Arg304Gln p.R304Q 369487110	704	COL8A2; NM_005202.3; c.911G>A; p.Arg304Gln|p.R304Q; EX4; Het; AGGGGGGCCC.GGGTCCCTGG; 4;	DM,COL8A2,911G>A,CM013252,Fuchs corneal dystrophy	.	.	.	.	1-0-0	1
COL8A2	NM_005202.3	AD|Corneal dystrophy, Fuchs endothelial, 1, 136800 (3), Autosomal dominant. Corneal dystrophy, posterior polymorphous 2, 609140 (3). 136800(MK),609140(MK)|120252	AD|Corneal dystrophy polymorphous posterior, 2. Corneal dystrophy, Fuchs endothelial, 1	c.851G>C	p.Gly284Ala|p.G284A	EX4/CDS2	chr1:36098830:C>G	.	0	0	0	A	0	0	0	0	0	Missense	.	Damaging	Deleterious|0.000000	disease_causing|1	Damaging|_5.75	COL8A2 c.851G>C p.Gly284Ala p.G284A .	704	COL8A2; NM_005202.3; c.851G>C; p.Gly284Ala|p.G284A; EX4/CDS2; Het; .; 4;	.	.	.	.	.	1-0-0	1
COL8A2	NM_005202.3	AD|Corneal dystrophy, Fuchs endothelial, 1, 136800 (3), Autosomal dominant. Corneal dystrophy, posterior polymorphous 2, 609140 (3). 136800(MK),609140(MK)|120252	AD|Corneal dystrophy polymorphous posterior, 2. Corneal dystrophy, Fuchs endothelial, 1	c.834C>T	p.Asp278Asp|p.D278D	EX4	chr1:36098847:G>A	rs746687249	0	0	0	A	0	0	8.247e-06	4.1249e-06	0	Synonymous	.	.	.	.	.	COL8A2 c.834C>T p.Asp278Asp p.D278D 746687249	704	COL8A2; NM_005202.3; c.834C>T; p.Asp278Asp|p.D278D; EX4; Het; CTCCCACACC.TCTACTCCAG; 4;	.	.	.	Benign/Likely_benign	.	1-0-0	1
COL8A2	NM_005202.3	AD|Corneal dystrophy, Fuchs endothelial, 1, 136800 (3), Autosomal dominant. Corneal dystrophy, posterior polymorphous 2, 609140 (3). 136800(MK),609140(MK)|120252	AD|Corneal dystrophy polymorphous posterior, 2. Corneal dystrophy, Fuchs endothelial, 1	c.824C>T	p.Pro275Leu|p.P275L	EX4	chr1:36098857:G>A	rs775963192	0	0	0	A	0	0	8.245e-06	1.23622e-05	0.000174764	Missense	.	Damaging|0.002	Deleterious|0.000000	disease_causing|1	Damaging|-4.51	COL8A2 c.824C>T p.Pro275Leu p.P275L 775963192	704	COL8A2; NM_005202.3; c.824C>T; p.Pro275Leu|p.P275L; EX4; Het; GTCTACTCCA.GAGGTCCTTT; 4;	.	.	.	Benign/Likely_benign	.	8-0-0	8
COL8A2	NM_005202.3	AD|Corneal dystrophy, Fuchs endothelial, 1, 136800 (3), Autosomal dominant. Corneal dystrophy, posterior polymorphous 2, 609140 (3). 136800(MK),609140(MK)|120252	AD|Corneal dystrophy polymorphous posterior, 2. Corneal dystrophy, Fuchs endothelial, 1	c.820C>T	p.Pro274Ser|p.P274S	EX4	chr1:36098861:G>A	rs747711703	0	0	0	A	0	0	8.244e-06	8.23818e-06	0.000116496	Missense	.	Tolerated|0.549	Neutral|0.002671	disease_causing|0.996216	Damaging|_4.48	COL8A2 c.820C>T p.Pro274Ser p.P274S 747711703	704	COL8A2; NM_005202.3; c.820C>T; p.Pro274Ser|p.P274S; EX4; Het; ACTCCAGGAG.TCCTTTTGGG; 4;	.	.	.	.	.	1-0-0	1
COL8A2	NM_005202.3	AD|Corneal dystrophy, Fuchs endothelial, 1, 136800 (3), Autosomal dominant. Corneal dystrophy, posterior polymorphous 2, 609140 (3). 136800(MK),609140(MK)|120252	AD|Corneal dystrophy polymorphous posterior, 2. Corneal dystrophy, Fuchs endothelial, 1	c.789G>T	p.Arg263Ser|p.R263S	EX4/CDS2	chr1:36098892:C>A	rs561429435	0	0	0	A	0	0	8.256e-05	0.000115806	0.000174805	Missense	.	Tolerated|0.748	Neutral|0.005487	polymorphism|0.999653	Damaging|_4.17	COL8A2 c.789G>T p.Arg263Ser p.R263S 561429435	704	COL8A2; NM_005202.3; c.789G>T; p.Arg263Ser|p.R263S; EX4/CDS2; Het; .; 4;	.	.	.	Benign/Likely_benign	.	10-0-0	10
COL8A2	NM_005202.3	AD|Corneal dystrophy, Fuchs endothelial, 1, 136800 (3), Autosomal dominant. Corneal dystrophy, posterior polymorphous 2, 609140 (3). 136800(MK),609140(MK)|120252	AD|Corneal dystrophy polymorphous posterior, 2. Corneal dystrophy, Fuchs endothelial, 1	c.789G>C	p.Arg263Ser|p.R263S	EX4/CDS2	chr1:36098892:C>G	rs561429435	0.000199681	0	0	A	0.0001997	0	0.0001321	8.27185e-05	0.000291341	Missense	.	Tolerated|0.748	Neutral|0.005487	polymorphism|0.999642	Damaging|_4.17	COL8A2 c.789G>C p.Arg263Ser p.R263S 561429435	704	COL8A2; NM_005202.3; c.789G>C; p.Arg263Ser|p.R263S; EX4/CDS2; Het; CTGGCTCCCC.CTGGGGCCTG; 4;	.	.	.	.	.	1-0-0	1
COL8A2	NM_005202.3	AD|Corneal dystrophy, Fuchs endothelial, 1, 136800 (3), Autosomal dominant. Corneal dystrophy, posterior polymorphous 2, 609140 (3). 136800(MK),609140(MK)|120252	AD|Corneal dystrophy polymorphous posterior, 2. Corneal dystrophy, Fuchs endothelial, 1	c.762T>G	p.Ser254Ser|p.S254S	EX4	chr1:36098919:A>C	.	0	0	0	A	0	0	0	0	0	Synonymous	.	.	.	.	.	COL8A2 c.762T>G p.Ser254Ser p.S254S .	704	COL8A2; NM_005202.3; c.762T>G; p.Ser254Ser|p.S254S; EX4; Het; CAGGAGGCCC.GACTCACCCT; 4;	.	.	.	Benign/Likely_benign	.	2-0-0	2
COL8A2	NM_005202.3	AD|Corneal dystrophy, Fuchs endothelial, 1, 136800 (3), Autosomal dominant. Corneal dystrophy, posterior polymorphous 2, 609140 (3). 136800(MK),609140(MK)|120252	AD|Corneal dystrophy polymorphous posterior, 2. Corneal dystrophy, Fuchs endothelial, 1	c.742C>T	p.Pro248Ser|p.P248S	EX4	chr1:36098939:G>A	rs1301527635	0	0	0	A	0	0	0	1.24864e-05	0.0001755	Missense	.	Tolerated|0.054	Deleterious|0.000004	disease_causing|0.999989	Damaging|_4.48	COL8A2 c.742C>T p.Pro248Ser p.P248S .	704	COL8A2; NM_005202.3; c.742C>T; p.Pro248Ser|p.P248S; EX4; Het; TTGTCTCCTG.GGCCCCAGGA; 4;	.	.	.	.	.	2-0-0	2
COL8A2	NM_005202.3	AD|Corneal dystrophy, Fuchs endothelial, 1, 136800 (3), Autosomal dominant. Corneal dystrophy, posterior polymorphous 2, 609140 (3). 136800(MK),609140(MK)|120252	AD|Corneal dystrophy polymorphous posterior, 2. Corneal dystrophy, Fuchs endothelial, 1	c.684delC(p.Gly229Alafs*8)	p.Gly229Alafs*8	EX4/CDS2	chr1:36098996:CG>C	rs769991029	0	0	0	A	0	0.0111	0.000722	0.000122346	0.000189994	Frameshift	.	.	.	.	.	COL8A2 c.684delC(p.Gly229Alafs*8) p.Gly229Alafs*8 769991029	704	COL8A2; NM_005202.3; c.684delC(p.Gly229Alafs*8); p.Gly229Alafs*8; EX4/CDS2; Het; CCAGGGAGGC.GGGGGGCCGG; 4;	.	.	.	.	.	3-0-0	3
COL8A2	NM_005202.3	AD|Corneal dystrophy, Fuchs endothelial, 1, 136800 (3), Autosomal dominant. Corneal dystrophy, posterior polymorphous 2, 609140 (3). 136800(MK),609140(MK)|120252	AD|Corneal dystrophy polymorphous posterior, 2. Corneal dystrophy, Fuchs endothelial, 1	c.679C>A	p.Pro227Thr|p.P227T	EX4/CDS2	chr1:36099002:G>T	rs773972659	0	0	0	A	0	0	0	9.05076e-06	0	Missense	.	Tolerated|0.284	Neutral|0.002758	disease_causing|0.99988	Damaging|_3.22	COL8A2 c.679C>A p.Pro227Thr p.P227T .	704	COL8A2; NM_005202.3; c.679C>A; p.Pro227Thr|p.P227T; EX4/CDS2; Het; .; 4;	.	.	.	.	.	1-0-0	1
COL8A2	NM_005202.3	AD|Corneal dystrophy, Fuchs endothelial, 1, 136800 (3), Autosomal dominant. Corneal dystrophy, posterior polymorphous 2, 609140 (3). 136800(MK),609140(MK)|120252	AD|Corneal dystrophy polymorphous posterior, 2. Corneal dystrophy, Fuchs endothelial, 1	c.678C>T	p.Gly226Gly|p.G226G	EX4/CDS2	chr1:36099003:G>A	.	0	0	0	A	0	0	0	0	0	Synonymous	.	.	.	.	.	COL8A2 c.678C>T p.Gly226Gly p.G226G .	704	COL8A2; NM_005202.3; c.678C>T; p.Gly226Gly|p.G226G; EX4/CDS2; Het; .; 4;	.	.	.	Benign/Likely_benign	.	1-0-0	1
COL8A2	NM_005202.3	AD|Corneal dystrophy, Fuchs endothelial, 1, 136800 (3), Autosomal dominant. Corneal dystrophy, posterior polymorphous 2, 609140 (3). 136800(MK),609140(MK)|120252	AD|Corneal dystrophy polymorphous posterior, 2. Corneal dystrophy, Fuchs endothelial, 1	c.675C>T	p.Pro225Pro|p.P225P	EX4/CDS2	chr1:36099006:G>A	rs376838244	0	0	0	A	0	0.0001	5.044e-05	4.67015e-05	0	Synonymous	.	.	.	.	.	COL8A2 c.675C>T p.Pro225Pro p.P225P 376838244	704	COL8A2; NM_005202.3; c.675C>T; p.Pro225Pro|p.P225P; EX4/CDS2; Het; .; 4;	.	.	.	Benign/Likely_benign	.	2-0-0	2
COL8A2	NM_005202.3	AD|Corneal dystrophy, Fuchs endothelial, 1, 136800 (3), Autosomal dominant. Corneal dystrophy, posterior polymorphous 2, 609140 (3). 136800(MK),609140(MK)|120252	AD|Corneal dystrophy polymorphous posterior, 2. Corneal dystrophy, Fuchs endothelial, 1	c.664G>A	p.Gly222Arg|p.G222R	EX4/CDS2	chr1:36099017:C>T	rs761869726	0	0	0	A	0	0	0	4.85263e-06	0	Missense	.	Tolerated|0.463	Neutral|0.005371	polymorphism|0.803163	Damaging|_2.69	COL8A2 c.664G>A p.Gly222Arg p.G222R .	704	COL8A2; NM_005202.3; c.664G>A; p.Gly222Arg|p.G222R; EX4/CDS2; Het; .; 4;	.	.	.	.	.	3-0-0	3
COL8A2	NM_005202.3	AD|Corneal dystrophy, Fuchs endothelial, 1, 136800 (3), Autosomal dominant. Corneal dystrophy, posterior polymorphous 2, 609140 (3). 136800(MK),609140(MK)|120252	AD|Corneal dystrophy polymorphous posterior, 2. Corneal dystrophy, Fuchs endothelial, 1	c.642G>C	p.Gly214Gly|p.G214G	EX4/CDS2	chr1:36099039:C>G	rs751810211	0	0	0	A	0	0	8.462e-06	1.12694e-05	0.000138504	Synonymous	.	.	.	.	.	COL8A2 c.642G>C p.Gly214Gly p.G214G 751810211	704	COL8A2; NM_005202.3; c.642G>C; p.Gly214Gly|p.G214G; EX4/CDS2; Het; .; 4;	.	.	.	Benign/Likely_benign	.	1-0-0	1
COL8A2	NM_005202.3	AD|Corneal dystrophy, Fuchs endothelial, 1, 136800 (3), Autosomal dominant. Corneal dystrophy, posterior polymorphous 2, 609140 (3). 136800(MK),609140(MK)|120252	AD|Corneal dystrophy polymorphous posterior, 2. Corneal dystrophy, Fuchs endothelial, 1	c.629T>C	p.Val210Ala|p.V210A	EX4	chr1:36099052:A>G	.	0	0	0	A	0	0	0	0	0	Missense	.	Tolerated|0.31	Deleterious|0.000237	disease_causing|0.864277	Damaging|_2.82	COL8A2 c.629T>C p.Val210Ala p.V210A .	704	COL8A2; NM_005202.3; c.629T>C; p.Val210Ala|p.V210A; EX4; Het; GGGCTGGCCC.CTCCATTATC; 4;	.	.	.	.	.	2-0-0	2
COL8A2	NM_005202.3	AD|Corneal dystrophy, Fuchs endothelial, 1, 136800 (3), Autosomal dominant. Corneal dystrophy, posterior polymorphous 2, 609140 (3). 136800(MK),609140(MK)|120252	AD|Corneal dystrophy polymorphous posterior, 2. Corneal dystrophy, Fuchs endothelial, 1	c.605G>A	p.Arg202Gln|p.R202Q	EX4	chr1:36099076:C>T	rs777380349	0	0	0	A	0	0	1.704e-05	2.48772e-05	0	Missense	.	Tolerated|0.379	Neutral|0.001928	disease_causing|0.773665	Damaging|-2.83	COL8A2 c.605G>A p.Arg202Gln p.R202Q 777380349	704	COL8A2; NM_005202.3; c.605G>A; p.Arg202Gln|p.R202Q; EX4; Het; CTTGAGGCCT.GATCACCTGG; 4;	.	.	.	.	.	3-0-0	3
COL8A2	NM_005202.3	AD|Corneal dystrophy, Fuchs endothelial, 1, 136800 (3), Autosomal dominant. Corneal dystrophy, posterior polymorphous 2, 609140 (3). 136800(MK),609140(MK)|120252	AD|Corneal dystrophy polymorphous posterior, 2. Corneal dystrophy, Fuchs endothelial, 1	c.591G>T	p.Gly197Gly|p.G197G	EX4	chr1:36099090:C>A	rs532118186	0.000199681	0.001	0	A	0.0001997	0	0.0001111	0.000161505	0.00180297	Synonymous	.	.	.	.	.	COL8A2 c.591G>T p.Gly197Gly p.G197G 532118186	704	COL8A2; NM_005202.3; c.591G>T; p.Gly197Gly|p.G197G; EX4; Het; CACCTGGGGG.CCAGGCTCCC; 4;	.	.	.	Benign/Likely_benign	.	16-0-0	16
COL8A2	NM_005202.3	AD|Corneal dystrophy, Fuchs endothelial, 1, 136800 (3), Autosomal dominant. Corneal dystrophy, posterior polymorphous 2, 609140 (3). 136800(MK),609140(MK)|120252	AD|Corneal dystrophy polymorphous posterior, 2. Corneal dystrophy, Fuchs endothelial, 1	c.543_587delAGGGCCCCCAGGATTCCAGGGGGAACCAGGGCCCCAGGGGGAGCC	p.Gly182_Pro196del	EX4/CDS2	chr1:36099093:AGGCTCCCCCTGGGGCCCTGGTTCCCCCTGGAATCCTGGGGGCCCT>A	.	0	0	0	A	0	0	0	0	0	In_frame_Deletion	.	.	.	.	.	COL8A2 c.543_587delAGGGCCCCCAGGATTCCAGGGGGAACCAGGGCCCCAGGGGGAGCC p.Gly182_Pro196del .	704	COL8A2; NM_005202.3; c.543_587delAGGGCCCCCAGGATTCCAGGGGGAACCAGGGCCCCAGGGGGAGCC; p.Gly182_Pro196del; EX4/CDS2; Het; .; 4;	.	.	.	.	.	1-0-0	1
COL8A2	NM_005202.3	AD|Corneal dystrophy, Fuchs endothelial, 1, 136800 (3), Autosomal dominant. Corneal dystrophy, posterior polymorphous 2, 609140 (3). 136800(MK),609140(MK)|120252	AD|Corneal dystrophy polymorphous posterior, 2. Corneal dystrophy, Fuchs endothelial, 1	c.578delA(p.Gln193Argfs*44)	p.Gln193Argfs*44	EX4/CDS2	chr1:36099102:CT>C	.	0	0	0	A	0	0	0	0	0	Frameshift	.	.	.	.	.	COL8A2 c.578delA(p.Gln193Argfs*44) p.Gln193Argfs*44 .	704	COL8A2; NM_005202.3; c.578delA(p.Gln193Argfs*44); p.Gln193Argfs*44; EX4/CDS2; Het; .; 4;	.	.	.	.	.	2-0-0	2
COL8A2	NM_005202.3	AD|Corneal dystrophy, Fuchs endothelial, 1, 136800 (3), Autosomal dominant. Corneal dystrophy, posterior polymorphous 2, 609140 (3). 136800(MK),609140(MK)|120252	AD|Corneal dystrophy polymorphous posterior, 2. Corneal dystrophy, Fuchs endothelial, 1	c.569C>A	p.Pro190Gln|p.P190Q	EX4	chr1:36099112:G>T	.	0	0	0	A	0	0	0	0	0	Missense	.	Tolerated|0.111	Deleterious|0.000000	disease_causing|1	Damaging|-3.19	COL8A2 c.569C>A p.Pro190Gln p.P190Q .	704	COL8A2; NM_005202.3; c.569C>A; p.Pro190Gln|p.P190Q; EX4; Het; CTGGGGCCCT.GTTCCCCCTG; 4;	.	.	.	.	.	2-0-0	2
COL8A2	NM_005202.3	AD|Corneal dystrophy, Fuchs endothelial, 1, 136800 (3), Autosomal dominant. Corneal dystrophy, posterior polymorphous 2, 609140 (3). 136800(MK),609140(MK)|120252	AD|Corneal dystrophy polymorphous posterior, 2. Corneal dystrophy, Fuchs endothelial, 1	c.567A>G	p.Glu189Glu|p.E189E	EX4	chr1:36099114:T>C	rs771963014	0	0	0	A	0	0	8.544e-06	2.00701e-05	0	Synonymous	.	.	.	.	.	COL8A2 c.567A>G p.Glu189Glu p.E189E 771963014	704	COL8A2; NM_005202.3; c.567A>G; p.Glu189Glu|p.E189E; EX4; Het; GGGGCCCTGG.TCCCCCTGGA; 4;	.	.	.	Benign/Likely_benign	.	4-0-0	4
COL8A2	NM_005202.3	AD|Corneal dystrophy, Fuchs endothelial, 1, 136800 (3), Autosomal dominant. Corneal dystrophy, posterior polymorphous 2, 609140 (3). 136800(MK),609140(MK)|120252	AD|Corneal dystrophy polymorphous posterior, 2. Corneal dystrophy, Fuchs endothelial, 1	c.551_552insC	p.Pro184Profs18	EX4/CDS2	chr1:36099129:T>TG	rs1306177092	0	0	0	A	0	0	0	0	0	Frameshift	.	.	.	.	.	COL8A2 c.551_552insC p.Pro184Profs18	704	COL8A2; NM_005202.3; c.551_552insC; p.Pro184Profs18; EX4/CDS2; Het; CCTGGAATCC.GGGGGCCCTG; 4;	.	.	.	.	.	1-0-0	1
COL8A2	NM_005202.3	AD|Corneal dystrophy, Fuchs endothelial, 1, 136800 (3), Autosomal dominant. Corneal dystrophy, posterior polymorphous 2, 609140 (3). 136800(MK),609140(MK)|120252	AD|Corneal dystrophy polymorphous posterior, 2. Corneal dystrophy, Fuchs endothelial, 1	c.504C>A	p.Gly168Gly|p.G168G	EX4	chr1:36099177:G>T	rs1188732681	0	0	0	A	0	0	0	8.65396e-06	0.000105932	Synonymous	.	.	.	.	.	COL8A2 c.504C>A p.Gly168Gly p.G168G .	704	COL8A2; NM_005202.3; c.504C>A; p.Gly168Gly|p.G168G; EX4; Het; GGATAGTAAT.CCTGAGGGGC; 4;	.	.	.	Benign/Likely_benign	.	1-0-0	1
COL8A2	NM_005202.3	AD|Corneal dystrophy, Fuchs endothelial, 1, 136800 (3), Autosomal dominant. Corneal dystrophy, posterior polymorphous 2, 609140 (3). 136800(MK),609140(MK)|120252	AD|Corneal dystrophy polymorphous posterior, 2. Corneal dystrophy, Fuchs endothelial, 1	c.496C>A	p.Pro166Thr|p.P166T	EX4	chr1:36099185:G>T	rs1185085337	0	0	0	A	0	0	0	3.53763e-05	0.000334821	Missense	.	Damaging|0.008	Deleterious|0.000000	disease_causing|1	Damaging|-3.2	COL8A2 c.496C>A p.Pro166Thr p.P166T .	704	COL8A2; NM_005202.3; c.496C>A; p.Pro166Thr|p.P166T; EX4; Het; ATGCCTGAGG.GCCCGGGAGG; 4;	.	.	.	Benign/Likely_benign	.	12-0-0	12
COL8A2	NM_005202.3	AD|Corneal dystrophy, Fuchs endothelial, 1, 136800 (3), Autosomal dominant. Corneal dystrophy, posterior polymorphous 2, 609140 (3). 136800(MK),609140(MK)|120252	AD|Corneal dystrophy polymorphous posterior, 2. Corneal dystrophy, Fuchs endothelial, 1	c.482del	p.Pro161Leufs76|p.P161Lfs76	EX4	chr1:36099198:AG>A	.	0	0	0	A	0	0	0	0	0	Frameshift	.	.	.	.	.	COL8A2 c.482del p.Pro161Leufs76 p.P161Lfs76 .	704	COL8A2; NM_005202.3; c.482del; p.Pro161Leufs76|p.P161Lfs76; EX4; Het; CCGGGAGGCC.GGGGTCCTGG; 4;	.	.	.	.	.	1-0-0	1
COL8A2	NM_005202.3	AD|Corneal dystrophy, Fuchs endothelial, 1, 136800 (3), Autosomal dominant. Corneal dystrophy, posterior polymorphous 2, 609140 (3). 136800(MK),609140(MK)|120252	AD|Corneal dystrophy polymorphous posterior, 2. Corneal dystrophy, Fuchs endothelial, 1	c.469C>A	p.Pro157Thr|p.P157T	EX4/CDS2	chr1:36099212:G>T	rs1201376162	0	0	0	A	0	0	0	1.57176e-05	0	Missense	.	Tolerated|0.619	Neutral|0.030284	polymorphism|0.609235	Damaging|_3.26	COL8A2 c.469C>A p.Pro157Thr p.P157T	704	COL8A2; NM_005202.3; c.469C>A; p.Pro157Thr|p.P157T; EX4/CDS2; Het; GGTCCTGGGG.TCCCCGGAGG; 4;	.	.	.	.	.	1-0-0	1
COL8A2	NM_005202.3	AD|Corneal dystrophy, Fuchs endothelial, 1, 136800 (3), Autosomal dominant. Corneal dystrophy, posterior polymorphous 2, 609140 (3). 136800(MK),609140(MK)|120252	AD|Corneal dystrophy polymorphous posterior, 2. Corneal dystrophy, Fuchs endothelial, 1	c.464G>A	p.Arg155Gln|p.R155Q	EX4	chr1:36099217:C>T	rs75864656	0.0377396	0.0714	0	A	0.03774	0.0008	0.012	0.0264896	0.0704134	Missense	11689488	Tolerated|0.643	Deleterious|0.000000	disease_causing|0.999997	Damaging|-3.22	COL8A2 c.464G>A p.Arg155Gln p.R155Q 75864656	704	COL8A2; NM_005202.3; c.464G>A; p.Arg155Gln|p.R155Q; EX4; Hom; TGGGGGTCCC.GGAGGCCCTG; 4;	DM?,COL8A2,464G>A,CM013251,Fuchs corneal dystrophy	.	.	Benign/Likely_benign	.	1115-0-40	1155
COL8A2	NM_005202.3	AD|Corneal dystrophy, Fuchs endothelial, 1, 136800 (3), Autosomal dominant. Corneal dystrophy, posterior polymorphous 2, 609140 (3). 136800(MK),609140(MK)|120252	AD|Corneal dystrophy polymorphous posterior, 2. Corneal dystrophy, Fuchs endothelial, 1	c.433_434insG	p.Glu145Glyfs57|p.E145Gfs57	EX4	chr1:36099247:T>TC	.	0	0	0	A	0	0	0	0	0	Frameshift	.	.	.	.	.	COL8A2 c.433_434insG p.Glu145Glyfs57 p.E145Gfs57 .	704	COL8A2; NM_005202.3; c.433_434insG; p.Glu145Glyfs57|p.E145Gfs57; EX4; Het; TATTCCTGGC.CCCCCCGAAG; 4;	.	.	.	.	.	1-0-0	1
COL8A2	NM_005202.3	AD|Corneal dystrophy, Fuchs endothelial, 1, 136800 (3), Autosomal dominant. Corneal dystrophy, posterior polymorphous 2, 609140 (3). 136800(MK),609140(MK)|120252	AD|Corneal dystrophy polymorphous posterior, 2. Corneal dystrophy, Fuchs endothelial, 1	c.427C>T	p.Arg143Trp|p.R143W	EX4/CDS2	chr1:36099254:G>A	rs749319879	0	0	0	A	0	0	9.69e-06	2.92099e-05	0	Missense	.	Damaging|0.006	Deleterious|0.000054	disease_causing|0.995014	Damaging|_3.28	COL8A2 c.427C>T p.Arg143Trp p.R143W 749319879	704	COL8A2; NM_005202.3; c.427C>T; p.Arg143Trp|p.R143W; EX4/CDS2; Het; .; 4;	.	.	.	.	.	1-0-0	1
COL8A2	NM_005202.3	AD|Corneal dystrophy, Fuchs endothelial, 1, 136800 (3), Autosomal dominant. Corneal dystrophy, posterior polymorphous 2, 609140 (3). 136800(MK),609140(MK)|120252	AD|Corneal dystrophy polymorphous posterior, 2. Corneal dystrophy, Fuchs endothelial, 1	c.400G>A	p.Val134Ile|p.V134I	EX4	chr1:36099281:C>T	rs994721435	0	0	0	A	0	0	0	1.34126e-05	0	Missense	.	Tolerated|0.197	Neutral|0.021947	polymorphism|0.999981	Damaging|_3.18	COL8A2 c.400G>A p.Val134Ile p.V134I 994721435	704	COL8A2; NM_005202.3; c.400G>A; p.Val134Ile|p.V134I; EX4; Het; GGTGGCCCGA.CTTGCCAGGG; 4;	.	.	.	.	.	2-0-0	2
COL8A2	NM_005202.3	AD|Corneal dystrophy, Fuchs endothelial, 1, 136800 (3), Autosomal dominant. Corneal dystrophy, posterior polymorphous 2, 609140 (3). 136800(MK),609140(MK)|120252	AD|Corneal dystrophy polymorphous posterior, 2. Corneal dystrophy, Fuchs endothelial, 1	c.380C>T	p.Pro127Leu|p.P127L	EX4	chr1:36099301:G>A	.	0	0	0	A	0	0	0	0	0	Missense	.	Tolerated|0.417	Neutral|0.005124	disease_causing|0.998066	Damaging|-3.28	COL8A2 c.380C>T p.Pro127Leu p.P127L .	704	COL8A2; NM_005202.3; c.380C>T; p.Pro127Leu|p.P127L; EX4; Het; GAGCCCTGGG.GACCAGCCTT; 4;	.	.	.	.	.	1-0-0	1
COL8A2	NM_005202.3	AD|Corneal dystrophy, Fuchs endothelial, 1, 136800 (3), Autosomal dominant. Corneal dystrophy, posterior polymorphous 2, 609140 (3). 136800(MK),609140(MK)|120252	AD|Corneal dystrophy polymorphous posterior, 2. Corneal dystrophy, Fuchs endothelial, 1	c.380C>G	p.Pro127Arg|p.P127R	EX4	chr1:36099301:G>C	rs761129498	0	0	0	A	0	0	2.596e-05	6.00233e-06	7.77122e-05	Missense	.	Tolerated|0.556	Neutral|0.005124	disease_causing|0.669592	Damaging|_3.23	COL8A2 c.380C>G p.Pro127Arg p.P127R 761129498	704	COL8A2; NM_005202.3; c.380C>G; p.Pro127Arg|p.P127R; EX4; Het; GAGCCCTGGG.GACCAGCCTT; 4;	.	.	.	.	.	12-0-0	12
COL8A2	NM_005202.3	AD|Corneal dystrophy, Fuchs endothelial, 1, 136800 (3), Autosomal dominant. Corneal dystrophy, posterior polymorphous 2, 609140 (3). 136800(MK),609140(MK)|120252	AD|Corneal dystrophy polymorphous posterior, 2. Corneal dystrophy, Fuchs endothelial, 1	c.361C>T	p.Arg121Trp|p.R121W	EX4	chr1:36099320:G>A	rs201383455	0.000199681	0.001	0	A	0.0001997	0	0.0004026	0.000512163	0.00331593	Missense	.	Damaging|0.021	Deleterious|0.000005	disease_causing|0.92121	Damaging|-2.89	COL8A2 c.361C>T p.Arg121Trp p.R121W 201383455	704	COL8A2; NM_005202.3; c.361C>T; p.Arg121Trp|p.R121W; EX4; Het; TTGCCCATCC.GGAGAAGCCA; 4;	.	.	.	.	.	73-0-0	73
COL8A2	NM_005202.3	AD|Corneal dystrophy, Fuchs endothelial, 1, 136800 (3), Autosomal dominant. Corneal dystrophy, posterior polymorphous 2, 609140 (3). 136800(MK),609140(MK)|120252	AD|Corneal dystrophy polymorphous posterior, 2. Corneal dystrophy, Fuchs endothelial, 1	c.306G>A	p.Met102Ile|p.M102I	EX4	chr1:36099375:C>T	.	0	0	0	A	0	0	0	0	0	Missense	.	Tolerated|0.441	Neutral|0.006322	polymorphism|1	Damaging|-2.7	COL8A2 c.306G>A p.Met102Ile p.M102I .	704	COL8A2; NM_005202.3; c.306G>A; p.Met102Ile|p.M102I; EX4; Het; CTGGCTTTCC.ATGCCTGGTT; 4;	.	.	.	.	.	1-0-0	1
COL8A2	NM_005202.3	AD|Corneal dystrophy, Fuchs endothelial, 1, 136800 (3), Autosomal dominant. Corneal dystrophy, posterior polymorphous 2, 609140 (3). 136800(MK),609140(MK)|120252	AD|Corneal dystrophy polymorphous posterior, 2. Corneal dystrophy, Fuchs endothelial, 1	c.276C>T	p.Gly92Gly|p.G92G	EX4	chr1:36099405:G>A	rs1338922408	0	0	0	A	0	0	0	0	0	Synonymous	.	.	.	.	.	COL8A2 c.276C>T p.Gly92Gly p.G92G .	704	COL8A2; NM_005202.3; c.276C>T; p.Gly92Gly|p.G92G; EX4; Het; AGCCAGGGGG.CCAGGGGGAC; 4;	.	.	.	Benign/Likely_benign	.	26-0-0	26
COL8A2	NM_005202.3	AD|Corneal dystrophy, Fuchs endothelial, 1, 136800 (3), Autosomal dominant. Corneal dystrophy, posterior polymorphous 2, 609140 (3). 136800(MK),609140(MK)|120252	AD|Corneal dystrophy polymorphous posterior, 2. Corneal dystrophy, Fuchs endothelial, 1	c.275G>C	p.Gly92Ala|p.G92A	EX4/CDS2	chr1:36099406:C>G	.	0	0	0	A	0	0	0	0	0	Missense	.	Damaging|0.0	Deleterious|0.000000	disease_causing|1	Damaging|_4.17	COL8A2 c.275G>C p.Gly92Ala p.G92A	704	COL8A2; NM_005202.3; c.275G>C; p.Gly92Ala|p.G92A; EX4/CDS2; Het; GCCAGGGGGG.CAGGGGGACC; 4;	.	.	.	.	.	1-0-0	1
COL8A2	NM_005202.3	AD|Corneal dystrophy, Fuchs endothelial, 1, 136800 (3), Autosomal dominant. Corneal dystrophy, posterior polymorphous 2, 609140 (3). 136800(MK),609140(MK)|120252	AD|Corneal dystrophy polymorphous posterior, 2. Corneal dystrophy, Fuchs endothelial, 1	c.255C>T	p.Pro85Pro|p.P85P	EX4	chr1:36099426:G>A	rs746739590	0	0	0	A	0	0	1.862e-05	2.93488e-05	9.07935e-05	Synonymous	.	.	.	.	.	COL8A2 c.255C>T p.Pro85Pro p.P85P 746739590	704	COL8A2; NM_005202.3; c.255C>T; p.Pro85Pro|p.P85P; EX4; Het; CCCGAGGCCC.GGCTTCCCAG; 4;	.	.	.	Benign/Likely_benign	.	4-0-0	4
COL8A2	NM_005202.3	AD|Corneal dystrophy, Fuchs endothelial, 1, 136800 (3), Autosomal dominant. Corneal dystrophy, posterior polymorphous 2, 609140 (3). 136800(MK),609140(MK)|120252	AD|Corneal dystrophy polymorphous posterior, 2. Corneal dystrophy, Fuchs endothelial, 1	c.244C>G	p.Pro82Ala|p.P82A	EX4	chr1:36099437:G>C	.	0	0	0	A	0	0	0	0	0	Missense	.	Damaging|0.02	Deleterious|0.000055	disease_causing|0.993166	Damaging|-2.98	COL8A2 c.244C>G p.Pro82Ala p.P82A .	704	COL8A2; NM_005202.3; c.244C>G; p.Pro82Ala|p.P82A; EX4; Het; GGCTTCCCAG.GGGGCCGGGC; 4;	.	.	.	.	.	1-0-0	1
COL8A2	NM_005202.3	AD|Corneal dystrophy, Fuchs endothelial, 1, 136800 (3), Autosomal dominant. Corneal dystrophy, posterior polymorphous 2, 609140 (3). 136800(MK),609140(MK)|120252	AD|Corneal dystrophy polymorphous posterior, 2. Corneal dystrophy, Fuchs endothelial, 1	c.237C>T	p.Pro79Pro|p.P79P	EX4	chr1:36099444:G>A	rs577983925	0.000399361	0	0	A	0.0003994	0	6.518e-05	0.000148144	0.00164384	Synonymous	.	.	.	.	.	COL8A2 c.237C>T p.Pro79Pro p.P79P 577983925	704	COL8A2; NM_005202.3; c.237C>T; p.Pro79Pro|p.P79P; EX4; Het; CAGGGGGGCC.GGCTCTCCCT; 4;	.	.	.	Benign/Likely_benign	.	48-0-0	48
COL8A2	NM_005202.3	AD|Corneal dystrophy, Fuchs endothelial, 1, 136800 (3), Autosomal dominant. Corneal dystrophy, posterior polymorphous 2, 609140 (3). 136800(MK),609140(MK)|120252	AD|Corneal dystrophy polymorphous posterior, 2. Corneal dystrophy, Fuchs endothelial, 1	c.186G>A	p.Gln62Gln|p.Q62Q	EX3	chr1:36100057:C>T	rs199989273	0.000199681	0.001	0	A	0.0001997	0	8.237e-06	0	0	Synonymous	.	.	.	.	.	COL8A2 c.186G>A p.Gln62Gln p.Q62Q 199989273	704	COL8A2; NM_005202.3; c.186G>A; p.Gln62Gln|p.Q62Q; EX3; Het; CACCCAGGTA.TGGCCTTTGC; 4;	.	.	.	Benign/Likely_benign	.	12-0-0	12
COL8A2	NM_005202.3	AD|Corneal dystrophy, Fuchs endothelial, 1, 136800 (3), Autosomal dominant. Corneal dystrophy, posterior polymorphous 2, 609140 (3). 136800(MK),609140(MK)|120252	AD|Corneal dystrophy polymorphous posterior, 2. Corneal dystrophy, Fuchs endothelial, 1	c.161C>T	p.Pro54Leu|p.P54L	EX3/CDS1	chr1:36100082:G>A	rs769320233	0	0	0	A	0	0	2.471e-05	4.49376e-05	0	Missense	.	Tolerated|0.095	Deleterious|0.000000	disease_causing|1	Damaging|_2.78	COL8A2 c.161C>T p.Pro54Leu p.P54L 769320233	704	COL8A2; NM_005202.3; c.161C>T; p.Pro54Leu|p.P54L; EX3/CDS1; Het; ACGGAAGGGC.GTCCCACAGG; 4;	.	.	.	.	.	2-0-0	2
COL8A2	NM_005202.3	AD|Corneal dystrophy, Fuchs endothelial, 1, 136800 (3), Autosomal dominant. Corneal dystrophy, posterior polymorphous 2, 609140 (3). 136800(MK),609140(MK)|120252	AD|Corneal dystrophy polymorphous posterior, 2. Corneal dystrophy, Fuchs endothelial, 1	c.107C>T	p.Ala36Val|p.A36V	EX3	chr1:36100136:G>A	rs367840362	0	0	0	A	0	0.0001	7.417e-05	6.16411e-05	0.000465008	Missense	.	Damaging|0.029	Neutral|0.001119	disease_causing|0.669691	Damaging|_2.84	COL8A2 c.107C>T p.Ala36Val p.A36V 367840362	704	COL8A2; NM_005202.3; c.107C>T; p.Ala36Val|p.A36V; EX3; Het; GGCATAGCCC.CCGCCCCACC; 4;	.	.	.	.	.	3-0-0	3
COL8A2	NM_005202.3	AD|Corneal dystrophy, Fuchs endothelial, 1, 136800 (3), Autosomal dominant. Corneal dystrophy, posterior polymorphous 2, 609140 (3). 136800(MK),609140(MK)|120252	AD|Corneal dystrophy polymorphous posterior, 2. Corneal dystrophy, Fuchs endothelial, 1	c.96C>T	p.Ala32Ala|p.A32A	EX3	chr1:36100147:G>A	rs369481166	0	0	0	A	0	0.0002	0.001261	0.000796763	0.000873922	Synonymous	.	.	.	.	.	COL8A2 c.96C>T p.Ala32Ala p.A32A 369481166	704	COL8A2; NM_005202.3; c.96C>T; p.Ala32Ala|p.A32A; EX3; Het; CCGCCCCACC.GCCCCGCCAC; 4;	.	.	.	Benign/Likely_benign	.	2-0-0	2
COL8A2	NM_005202.3	AD|Corneal dystrophy, Fuchs endothelial, 1, 136800 (3), Autosomal dominant. Corneal dystrophy, posterior polymorphous 2, 609140 (3). 136800(MK),609140(MK)|120252	AD|Corneal dystrophy polymorphous posterior, 2. Corneal dystrophy, Fuchs endothelial, 1	c.91G>A	p.Gly31Arg|p.G31R	EX3	chr1:36100152:C>T	rs551963905	0.000199681	0.001	0	A	0.0001997	0	7.419e-05	5.78512e-05	0.000524843	Missense	.	Damaging|0.006	Deleterious|0.000000	disease_causing|0.966811	Damaging|_2.89	COL8A2 c.91G>A p.Gly31Arg p.G31R 551963905	704	COL8A2; NM_005202.3; c.91G>A; p.Gly31Arg|p.G31R; EX3; Het; CCACCGGCCC.GCCACCAGAG; 4;	.	.	.	.	.	6-0-0	6
COL8A2	NM_005202.3	AD|Corneal dystrophy, Fuchs endothelial, 1, 136800 (3), Autosomal dominant. Corneal dystrophy, posterior polymorphous 2, 609140 (3). 136800(MK),609140(MK)|120252	AD|Corneal dystrophy polymorphous posterior, 2. Corneal dystrophy, Fuchs endothelial, 1	c.90C>T	p.Gly30Gly|p.G30G	EX3/CDS1	chr1:36100153:G>A	rs145629490	0.000199681	0	0	A	0.0001997	0.0002	0.0001154	0.000140858	5.83635e-05	Synonymous	.	.	.	.	.	COL8A2 c.90C>T p.Gly30Gly p.G30G 145629490	704	COL8A2; NM_005202.3; c.90C>T; p.Gly30Gly|p.G30G; EX3/CDS1; Het; .; 4;	.	.	.	Benign/Likely_benign	.	1-0-0	1
COL8A2	NM_005202.3	AD|Corneal dystrophy, Fuchs endothelial, 1, 136800 (3), Autosomal dominant. Corneal dystrophy, posterior polymorphous 2, 609140 (3). 136800(MK),609140(MK)|120252	AD|Corneal dystrophy polymorphous posterior, 2. Corneal dystrophy, Fuchs endothelial, 1	c.73C>T	p.Arg25Trp|p.R25W	EX3	chr1:36100170:G>A	rs546556937	0.000599042	0.002	0	A	0.000599	0	2.478e-05	5.1086e-05	5.93683e-05	Missense	.	Damaging|0.002	Neutral|0.112623	polymorphism|1	Damaging|-2.97	COL8A2 c.73C>T p.Arg25Trp p.R25W 546556937	704	COL8A2; NM_005202.3; c.73C>T; p.Arg25Trp|p.R25W; EX3; Het; GAGGACGCCC.CGGCCCACAC; 4;	.	.	.	.	.	1-0-0	1
COL8A2	NM_005202.3	AD|Corneal dystrophy, Fuchs endothelial, 1, 136800 (3), Autosomal dominant. Corneal dystrophy, posterior polymorphous 2, 609140 (3). 136800(MK),609140(MK)|120252	AD|Corneal dystrophy polymorphous posterior, 2. Corneal dystrophy, Fuchs endothelial, 1	c.71C>G	p.Pro24Arg|p.P24R	EX3/CDS1	chr1:36100172:G>C	rs138182427	0.00299521	0.0139	0	A	0.002995	0	0.0008428	0.000795048	0.0102259	Missense	.	Damaging|0.035	Neutral|0.126975	polymorphism|0.999986	Damaging|_2.78	COL8A2 c.71C>G p.Pro24Arg p.P24R 138182427	704	COL8A2; NM_005202.3; c.71C>G; p.Pro24Arg|p.P24R; EX3/CDS1; Hom; .; 4;	.	.	.	.	.	265-0-1	266
COL8A2	NM_005202.3	AD|Corneal dystrophy, Fuchs endothelial, 1, 136800 (3), Autosomal dominant. Corneal dystrophy, posterior polymorphous 2, 609140 (3). 136800(MK),609140(MK)|120252	AD|Corneal dystrophy polymorphous posterior, 2. Corneal dystrophy, Fuchs endothelial, 1	c.69G>A	p.Gly23Gly|p.G23G	EX3	chr1:36100174:C>T	.	0	0	0	A	0	0	0	0	0	Synonymous	.	.	.	.	.	COL8A2 c.69G>A p.Gly23Gly p.G23G .	704	COL8A2; NM_005202.3; c.69G>A; p.Gly23Gly|p.G23G; EX3; Het; ACGCCCGCGG.CCACACCCCA; 4;	.	.	.	Benign/Likely_benign	.	3-0-0	3
COL8A2	NM_005202.3	AD|Corneal dystrophy, Fuchs endothelial, 1, 136800 (3), Autosomal dominant. Corneal dystrophy, posterior polymorphous 2, 609140 (3). 136800(MK),609140(MK)|120252	AD|Corneal dystrophy polymorphous posterior, 2. Corneal dystrophy, Fuchs endothelial, 1	c.44_45insGCT	p.16_17insLeu|p.16_17insL	EX3	chr1:36100198:T>TAGC	rs767486036	0	0	0	A	0	0	0	0	0	In_frame_Insertion	.	.	.	.	.	COL8A2 c.44_45insGCT p.16_17insLeu p.16_17insL 767486036	704	COL8A2; NM_005202.3; c.44_45insGCT; p.16_17insLeu|p.16_17insL; EX3; Het; CCAGCACCAG.AGCAGCAGCA; 4;	.	.	.	Benign/Likely_benign	.	48-0-1	49
COL8A2	NM_005202.3	AD|Corneal dystrophy, Fuchs endothelial, 1, 136800 (3), Autosomal dominant. Corneal dystrophy, posterior polymorphous 2, 609140 (3). 136800(MK),609140(MK)|120252	AD|Corneal dystrophy polymorphous posterior, 2. Corneal dystrophy, Fuchs endothelial, 1	c.29C>T	p.Ser10Leu|p.S10L	EX3	chr1:36100214:G>A	rs1290431877	0	0	0	A	0	0	0	2.73149e-05	0	Missense	.	Tolerated|0.06	Neutral|0.000833	polymorphism|1	Damaging|_2.85	COL8A2 c.29C>T p.Ser10Leu p.S10L .	704	COL8A2; NM_005202.3; c.29C>T; p.Ser10Leu|p.S10L; EX3; Het; CAGCAGCAGC.AAGACAGGGG; 4;	.	.	.	.	.	2-0-0	2
COL8A2	NM_005202.3	AD|Corneal dystrophy, Fuchs endothelial, 1, 136800 (3), Autosomal dominant. Corneal dystrophy, posterior polymorphous 2, 609140 (3). 136800(MK),609140(MK)|120252	AD|Corneal dystrophy polymorphous posterior, 2. Corneal dystrophy, Fuchs endothelial, 1	c.22C>T	p.Leu8Leu|p.L8L	EX3	chr1:36100221:G>A	rs75750458	0.00379393	0.0149	0	A	0.003794	0.0003	0.002329	0.00350396	0.0109677	Synonymous	.	.	.	.	.	COL8A2 c.22C>T p.Leu8Leu p.L8L 75750458	704	COL8A2; NM_005202.3; c.22C>T; p.Leu8Leu|p.L8L; EX3; Hom; AGCGAAGACA.GGGTGTCAGA; 4;	.	.	.	Benign/Likely_benign	.	212-0-3	215
COL8A2	NM_005202.3	AD|Corneal dystrophy, Fuchs endothelial, 1, 136800 (3), Autosomal dominant. Corneal dystrophy, posterior polymorphous 2, 609140 (3). 136800(MK),609140(MK)|120252	AD|Corneal dystrophy polymorphous posterior, 2. Corneal dystrophy, Fuchs endothelial, 1	c.17C>T	p.Thr6Ile|p.T6I	EX3	chr1:36100226:G>A	.	0	0	0	A	0	0	0	0	0	Missense	.	Damaging|0.0	Neutral|0.212319	polymorphism|1	Damaging|_2.81	COL8A2 c.17C>T p.Thr6Ile p.T6I .	704	COL8A2; NM_005202.3; c.17C>T; p.Thr6Ile|p.T6I; EX3; Het; AGACAGGGGT.TCAGAGTCCC; 4;	.	.	.	.	.	1-0-0	1
CYP4V2	NM_207352.3	AR|Bietti crystalline corneoretinal dystrophy, 210370 (3), Autosomal recessive. 210370(MK)|608614	AR|Bietti crystalline corneoretinal dystrophy. Retinitis pigmentosa, autosomal recessive	c.-1G>T	_	EX1	chr4:186191823:G>T	.	0	0	0	A	0	0	0	0	0	SpliceSite(Unknown)	.	.	.	.	.	CYP4V2 c.-1G>T .	526	CYP4V2; NM_207352.3; c._1G>T; _; EX1; Het; CAGCCGGGGC.ATGGCGGGGC; 11;	.	.	.	.	.	2-0-0	2
CYP4V2	NM_207352.3	AR|Bietti crystalline corneoretinal dystrophy, 210370 (3), Autosomal recessive. 210370(MK)|608614	AR|Bietti crystalline corneoretinal dystrophy. Retinitis pigmentosa, autosomal recessive	c.1A>C	p.Met1Leu|p.M1L	EX1/CDS1	chr4:186191824:A>C	.	0	0	0	A	0	0	0	0	0	SpliceSite(Missense)	.	Damaging	Neutral|0.230621	disease_causing|1	Tolerated	CYP4V2 c.1A>C p.Met1Leu p.M1L .	526	CYP4V2; NM_207352.3; c.1A>C; p.Met1Leu|p.M1L; EX1/CDS1; Het; AGCCGGGGCG.TGGCGGGGCT; 11;	.	.	.	.	.	2-0-0	2
CYP4V2	NM_207352.3	AR|Bietti crystalline corneoretinal dystrophy, 210370 (3), Autosomal recessive. 210370(MK)|608614	AR|Bietti crystalline corneoretinal dystrophy. Retinitis pigmentosa, autosomal recessive	c.4G>C	p.Ala2Pro|p.A2P	EX1/CDS1	chr4:186191827:G>C	.	0	0	0	A	0	0	0	0	0	Missense	.	Tolerated	Neutral|0.360249	polymorphism|1	Tolerated	CYP4V2 c.4G>C p.Ala2Pro p.A2P .	526	CYP4V2; NM_207352.3; c.4G>C; p.Ala2Pro|p.A2P; EX1/CDS1; Het; .; 11;	.	.	.	.	.	1-0-0	1
CYP4V2	NM_207352.3	AR|Bietti crystalline corneoretinal dystrophy, 210370 (3), Autosomal recessive. 210370(MK)|608614	AR|Bietti crystalline corneoretinal dystrophy. Retinitis pigmentosa, autosomal recessive	c.24_25insTGGCTGGGGCTC	p.9_10insTrpLeuGlyLeu|p.9_10insWLGL	EX1	chr4:186191828:C>CGGGGCTCTGGCT	.	0	0	0	A	0	0	0	0	0	In_frame_Insertion	.	.	.	.	.	CYP4V2 c.24_25insTGGCTGGGGCTC p.9_10insTrpLeuGlyLeu p.9_10insWLGL .	526	CYP4V2; NM_207352.3; c.24_25insTGGCTGGGGCTC; p.9_10insTrpLeuGlyLeu|p.9_10insWLGL; EX1; Het; GGGGCGATGG.GGGGCTCTGG; 11;	.	.	.	.	.	2-0-0	2
CYP4V2	NM_207352.3	AR|Bietti crystalline corneoretinal dystrophy, 210370 (3), Autosomal recessive. 210370(MK)|608614	AR|Bietti crystalline corneoretinal dystrophy. Retinitis pigmentosa, autosomal recessive	c.24C>T	p.Leu8Leu|p.L8L	EX1/CDS1	chr4:186191847:C>T	rs202148693	0.00459265	0.0208	0	A	0.004593	0	0.0007651	0.00102461	0.0106492	Synonymous	.	.	.	.	.	CYP4V2 c.24C>T p.Leu8Leu p.L8L 202148693	526	CYP4V2; NM_207352.3; c.24C>T; p.Leu8Leu|p.L8L; EX1/CDS1; Hom; .; 11;	.	Conflicting_interpretations_of_pathogenicity	criteria_provided,_conflicting_interpretations	Benign/Likely_benign	.	145-0-2	147
CYP4V2	NM_207352.3	AR|Bietti crystalline corneoretinal dystrophy, 210370 (3), Autosomal recessive. 210370(MK)|608614	AR|Bietti crystalline corneoretinal dystrophy. Retinitis pigmentosa, autosomal recessive	c.82A>G	p.Ser28Gly|p.S28G	EX1	chr4:186191905:A>G	rs755702568	0	0	0	A	0	0	3.339e-05	3.44797e-05	0.000456621	Missense	.	Tolerated	Neutral|0.922857	polymorphism|0.999881	Tolerated	CYP4V2 c.82A>G p.Ser28Gly p.S28G 755702568	526	CYP4V2; NM_207352.3; c.82A>G; p.Ser28Gly|p.S28G; EX1; Het; GGCCGGCGCC.GTCTGGTCCT; 11;	.	.	.	.	.	7-0-0	7
CYP4V2	NM_207352.3	AR|Bietti crystalline corneoretinal dystrophy, 210370 (3), Autosomal recessive. 210370(MK)|608614	AR|Bietti crystalline corneoretinal dystrophy. Retinitis pigmentosa, autosomal recessive	c.84T>C	p.Ser28Ser|p.S28S	EX1	chr4:186191907:T>C	.	0	0	0	A	0	0	0	0	0	Synonymous	.	.	.	.	.	CYP4V2 c.84T>C p.Ser28Ser p.S28S .	526	CYP4V2; NM_207352.3; c.84T>C; p.Ser28Ser|p.S28S; EX1; Het; CCGGCGCCAG.CTGGTCCTGA; 11;	.	.	.	Benign/Likely_benign	.	1-0-0	1
CYP4V2	NM_207352.3	AR|Bietti crystalline corneoretinal dystrophy, 210370 (3), Autosomal recessive. 210370(MK)|608614	AR|Bietti crystalline corneoretinal dystrophy. Retinitis pigmentosa, autosomal recessive	c.98_101dup(p.Gln35Alafs*46)	p.Gln35Alafs*46	EX1/CDS1	chr4:186191920:C>CTGCT	.	0	0	0	A	0	0	0	0	0	Frameshift	.	.	.	.	.	CYP4V2 c.98_101dup(p.Gln35Alafs*46) p.Gln35Alafs*46 .	526	CYP4V2; NM_207352.3; c.98_101dup(p.Gln35Alafs*46); p.Gln35Alafs*46; EX1/CDS1; Het; .; 11;	.	.	.	.	.	2-0-0	2
CYP4V2	NM_207352.3	AR|Bietti crystalline corneoretinal dystrophy, 210370 (3), Autosomal recessive. 210370(MK)|608614	AR|Bietti crystalline corneoretinal dystrophy. Retinitis pigmentosa, autosomal recessive	c.104A>G	p.Gln35Arg|p.Q35R	EX1	chr4:186191927:A>G	rs778936382	0	0	0	A	0	0	8.338e-06	4.88257e-06	0	Missense	.	Tolerated	Neutral|0.492684	polymorphism|0.999152	Tolerated	CYP4V2 c.104A>G p.Gln35Arg p.Q35R 778936382	526	CYP4V2; NM_207352.3; c.104A>G; p.Gln35Arg|p.Q35R; EX1; Het; AGCCTGCTGC.GAGGGTGGCG; 11;	.	.	.	.	.	2-0-0	2
CYP4V2	NM_207352.3	AR|Bietti crystalline corneoretinal dystrophy, 210370 (3), Autosomal recessive. 210370(MK)|608614	AR|Bietti crystalline corneoretinal dystrophy. Retinitis pigmentosa, autosomal recessive	c.183C>G	p.Gly61Gly|p.G61G	EX1	chr4:186192006:C>G	rs200327267	0.000199681	0.001	0	A	0.0001997	0	5.045e-05	4.23361e-05	0.000351568	Synonymous	.	.	.	.	.	CYP4V2 c.183C>G p.Gly61Gly p.G61G 200327267	526	CYP4V2; NM_207352.3; c.183C>G; p.Gly61Gly|p.G61G; EX1; Het; CACTGGTGGG.CACGCGCTGC; 11;	.	.	.	Benign/Likely_benign	.	6-0-0	6
CYP4V2	NM_207352.3	AR|Bietti crystalline corneoretinal dystrophy, 210370 (3), Autosomal recessive. 210370(MK)|608614	AR|Bietti crystalline corneoretinal dystrophy. Retinitis pigmentosa, autosomal recessive	c.190C>G	p.Leu64Val|p.L64V	EX1	chr4:186192013:C>G	.	0	0	0	A	0	0	0	0	0	Missense	.	Damaging	Neutral|0.003360	disease_causing|0.999998	Tolerated	CYP4V2 c.190C>G p.Leu64Val p.L64V .	526	CYP4V2; NM_207352.3; c.190C>G; p.Leu64Val|p.L64V; EX1; Het; GGGCCACGCG.TGCTGATGAA; 11;	.	.	.	.	.	1-0-0	1
CYP4V2	NM_207352.3	AR|Bietti crystalline corneoretinal dystrophy, 210370 (3), Autosomal recessive. 210370(MK)|608614	AR|Bietti crystalline corneoretinal dystrophy. Retinitis pigmentosa, autosomal recessive	c.215-2A>G	_	Intron1	chr4:186194498:A>G	.	0	0	0	A	0	0	0	0	0	Intron+SpliceAcceptor	21565171	.	.	disease_causing|1	.	CYP4V2 c.215-2A>G .	526	CYP4V2; NM_207352.3; c.215-2A>G; _; Intron1; Het; GTTTTTCCCC.GAATTTTTTC; 11;	DM,CYP4V2,215-2A>G,CS113997,Bietti crystalline corneoretinal dystrophy	.	.	Benign/Likely_benign	.	8-0-0	8
CYP4V2	NM_207352.3	AR|Bietti crystalline corneoretinal dystrophy, 210370 (3), Autosomal recessive. 210370(MK)|608614	AR|Bietti crystalline corneoretinal dystrophy. Retinitis pigmentosa, autosomal recessive	c.219T>A	p.Phe73Leu|p.F73L	EX2/CDS2	chr4:186194504:T>A	rs754919490	0	0	0	A	0	0	8.236e-06	4.06134e-06	5.79912e-05	Missense	24739949	Tolerated	Deleterious|0.000000	disease_causing|0.999999	Tolerated	CYP4V2 c.219T>A p.Phe73Leu p.F73L 754919490	526	CYP4V2; NM_207352.3; c.219T>A; p.Phe73Leu|p.F73L; EX2/CDS2; Het; .; 11;	DM,CYP4V2,219T>A,CM144286,Bietti crystalline corneoretinal dystrophy	.	.	Benign/Likely_benign	.	7-0-0	7
CYP4V2	NM_207352.3	AR|Bietti crystalline corneoretinal dystrophy, 210370 (3), Autosomal recessive. 210370(MK)|608614	AR|Bietti crystalline corneoretinal dystrophy. Retinitis pigmentosa, autosomal recessive	c.237G>T	p.Glu79Asp|p.E79D	EX2	chr4:186194522:G>T	rs199476185	0	0	0.0205	B	0	0	0.0002965	0.000263951	0.00376855	Missense	15042513	Tolerated	Neutral|0.508652	disease_causing_automatic|6.27868e_08	Tolerated	CYP4V2 c.237G>T p.Glu79Asp p.E79D 199476185	526	CYP4V2; NM_207352.3; c.237G>T; p.Glu79Asp|p.E79D; EX2; Het; AGATCATTGA.TACACAGAGG; 11;	DM,CYP4V2,237G>T,CM041496,Bietti crystalline corneoretinal dystrophy	Uncertain_significance	criteria_provided,_multiple_submitters,_no_conflicts	Benign/Likely_benign	.	16-0-0	16
CYP4V2	NM_207352.3	AR|Bietti crystalline corneoretinal dystrophy, 210370 (3), Autosomal recessive. 210370(MK)|608614	AR|Bietti crystalline corneoretinal dystrophy. Retinitis pigmentosa, autosomal recessive	c.264G>T	p.Pro88Pro|p.P88P	EX2	chr4:186194549:G>T	rs201610304	0.000199681	0.001	0	A	0.0001997	0	9.06e-05	5.27906e-05	0.000753711	Synonymous	.	.	.	.	.	CYP4V2 c.264G>T p.Pro88Pro p.P88P 201610304	526	CYP4V2; NM_207352.3; c.264G>T; p.Pro88Pro|p.P88P; EX2; Het; GCCACATGCC.CTGCTGAAGC; 11;	.	Likely_benign	criteria_provided,_single_submitter	Likely_benign	.	34-0-0	34
CYP4V2	NM_207352.3	AR|Bietti crystalline corneoretinal dystrophy, 210370 (3), Autosomal recessive. 210370(MK)|608614	AR|Bietti crystalline corneoretinal dystrophy. Retinitis pigmentosa, autosomal recessive	c.283G>A	p.Gly95Arg|p.G95R	EX2	chr4:186194568:G>A	rs199476187	0	0	0	A	0	0	4.118e-05	4.46671e-05	0	Missense	16179904	Damaging	Deleterious|0.000000	disease_causing_automatic|1	Damaging	CYP4V2 c.283G>A p.Gly95Arg p.G95R 199476187	526	CYP4V2; NM_207352.3; c.283G>A; p.Gly95Arg|p.G95R; EX2; Het; GCTCTGGGTC.GGCCAGTGCC; 11;	DM,CYP4V2,283G>A,CM056576,Bietti crystalline corneoretinal dystrophy	Pathogenic	criteria_provided,_single_submitter	.	.	5-0-3	8
CYP4V2	NM_207352.3	AR|Bietti crystalline corneoretinal dystrophy, 210370 (3), Autosomal recessive. 210370(MK)|608614	AR|Bietti crystalline corneoretinal dystrophy. Retinitis pigmentosa, autosomal recessive	c.289G>A	p.Val97Met|p.V97M	EX2/CDS2	chr4:186194574:G>A	.	0	0	0	A	0	0	0	0	0	Missense	.	Tolerated	Neutral|0.159687	polymorphism|0.999996	Damaging	CYP4V2 c.289G>A p.Val97Met p.V97M .	526	CYP4V2; NM_207352.3; c.289G>A; p.Val97Met|p.V97M; EX2/CDS2; Het; GGTCGGGCCA.TGCCCATGGT; 11;	.	.	.	.	.	4-0-0	4
CYP4V2	NM_207352.3	AR|Bietti crystalline corneoretinal dystrophy, 210370 (3), Autosomal recessive. 210370(MK)|608614	AR|Bietti crystalline corneoretinal dystrophy. Retinitis pigmentosa, autosomal recessive	c.293C>T	p.Pro98Leu|p.P98L	EX2	chr4:186194578:C>T	.	0	0	0	A	0	0	0	0	0	Missense	.	Damaging	Deleterious|0.000000	disease_causing|1	Damaging	CYP4V2 c.293C>T p.Pro98Leu p.P98L .	526	CYP4V2; NM_207352.3; c.293C>T; p.Pro98Leu|p.P98L; EX2; Het; GGGCCAGTGC.CATGGTGGCC; 11;	.	.	.	.	.	1-0-0	1
CYP4V2	NM_207352.3	AR|Bietti crystalline corneoretinal dystrophy, 210370 (3), Autosomal recessive. 210370(MK)|608614	AR|Bietti crystalline corneoretinal dystrophy. Retinitis pigmentosa, autosomal recessive	c.300G>A	p.Val100Val|p.V100V	EX2	chr4:186194585:G>A	rs759033778	0	0	0	A	0	0	1.647e-05	8.1215e-06	0.000115955	Synonymous	.	.	.	.	.	CYP4V2 c.300G>A p.Val100Val p.V100V 759033778	526	CYP4V2; NM_207352.3; c.300G>A; p.Val100Val|p.V100V; EX2; Het; TGCCCATGGT.GCCCTTTATA; 11;	.	.	.	Benign/Likely_benign	.	12-0-0	12
CYP4V2	NM_207352.3	AR|Bietti crystalline corneoretinal dystrophy, 210370 (3), Autosomal recessive. 210370(MK)|608614	AR|Bietti crystalline corneoretinal dystrophy. Retinitis pigmentosa, autosomal recessive	c.327G>A	p.Glu109Glu|p.E109E	EX2/CDS2	chr4:186194612:G>A	.	0	0	0	A	0	0	0	0	0	SpliceSite(Synonymous)	15042513	.	.	.	.	CYP4V2 c.327G>A p.Glu109Glu p.E109E .	526	CYP4V2; NM_207352.3; c.327G>A; p.Glu109Glu|p.E109E; EX2/CDS2; Het; AAAATGTGGA.GTGGGTACAT; 11;	DM,CYP4V2,327G>A,CS041551,Bietti crystalline corneoretinal dystrophy	.	.	.	.	2-0-0	2
CYP4V2	NM_207352.3	AR|Bietti crystalline corneoretinal dystrophy, 210370 (3), Autosomal recessive. 210370(MK)|608614	AR|Bietti crystalline corneoretinal dystrophy. Retinitis pigmentosa, autosomal recessive	c.367A>G	p.Met123Val|p.M123V	EX3	chr4:186196042:A>G	rs149684063	0.00119808	0.005	0.0359	B	0.001198	0	0.0007001	0.000771661	0.00892857	Missense	15042513	Tolerated	Neutral|0.206981	disease_causing_automatic|2.82148e-07	Damaging	CYP4V2 c.367A>G p.Met123Val p.M123V 149684063	526	CYP4V2; NM_207352.3; c.367A>G; p.Met123Val|p.M123V; EX3; Het; CAAATCCTCT.TGTACAAGTT; 11;	DM,CYP4V2,367A>G,CM041498,Bietti crystalline corneoretinal dystrophy	Uncertain_significance	criteria_provided,_multiple_submitters,_no_conflicts	Benign/Likely_benign	.	106-0-0	106
CYP4V2	NM_207352.3	AR|Bietti crystalline corneoretinal dystrophy, 210370 (3), Autosomal recessive. 210370(MK)|608614	AR|Bietti crystalline corneoretinal dystrophy. Retinitis pigmentosa, autosomal recessive	c.411A>G	p.Thr137Thr|p.T137T	EX3/CDS3	chr4:186196086:A>G	.	0	0	0	A	0	0	0	0	0	SpliceSite(Synonymous)	.	.	.	.	.	CYP4V2 c.411A>G p.Thr137Thr p.T137T .	526	CYP4V2; NM_207352.3; c.411A>G; p.Thr137Thr|p.T137T; EX3/CDS3; Het; GACTTCTTAC.AGGTATGCCA; 11;	.	.	.	.	.	1-0-0	1
CYP4V2	NM_207352.3	AR|Bietti crystalline corneoretinal dystrophy, 210370 (3), Autosomal recessive. 210370(MK)|608614	AR|Bietti crystalline corneoretinal dystrophy. Retinitis pigmentosa, autosomal recessive	c.438G>C	p.Arg146Ser|p.R146S	EX4	chr4:186196964:G>C	.	0	0	0	A	0	0	0	0	0	Missense	.	Damaging	Deleterious|0.000000	disease_causing|1	Tolerated	CYP4V2 c.438G>C p.Arg146Ser p.R146S .	526	CYP4V2; NM_207352.3; c.438G>C; p.Arg146Ser|p.R146S; EX4; Het; GGCGCTCCAG.AGAAAGATGT; 11;	.	.	.	.	.	2-0-0	2
CYP4V2	NM_207352.3	AR|Bietti crystalline corneoretinal dystrophy, 210370 (3), Autosomal recessive. 210370(MK)|608614	AR|Bietti crystalline corneoretinal dystrophy. Retinitis pigmentosa, autosomal recessive	c.439A>G	p.Arg147Gly|p.R147G	EX4	chr4:186196965:A>G	.	0	0	0	A	0	0	0	0	0	Missense	.	Damaging	Deleterious|0.000000	disease_causing|1	Damaging	CYP4V2 c.439A>G p.Arg147Gly p.R147G .	526	CYP4V2; NM_207352.3; c.439A>G; p.Arg147Gly|p.R147G; EX4; Het; GCGCTCCAGG.GAAAGATGTT; 11;	.	.	.	.	.	1-0-0	1
CYP4V2	NM_207352.3	AR|Bietti crystalline corneoretinal dystrophy, 210370 (3), Autosomal recessive. 210370(MK)|608614	AR|Bietti crystalline corneoretinal dystrophy. Retinitis pigmentosa, autosomal recessive	c.605-2A>G	_	Intron4	chr4:186197531:A>G	.	0	0	0	A	0	0	0	0	0	Intron+SpliceAcceptor	.	.	.	disease_causing|1	.	CYP4V2 c.605-2A>G .	526	CYP4V2; NM_207352.3; c.605_2A>G; _; Intron4; Het; CATATTTTAT.GAAACAGCTA; 11;	.	.	.	.	.	1-0-0	1
CYP4V2	NM_207352.3	AR|Bietti crystalline corneoretinal dystrophy, 210370 (3), Autosomal recessive. 210370(MK)|608614	AR|Bietti crystalline corneoretinal dystrophy. Retinitis pigmentosa, autosomal recessive	c.610G>A	p.Ala204Thr|p.A204T	EX5/CDS5	chr4:186197538:G>A	rs61745524	0.00179712	0.001	0	A	0.001797	0.0032	0.00285	0.00296836	5.79777e-05	Missense	.	Damaging	Deleterious|0.000000	disease_causing|1	Tolerated	CYP4V2 c.610G>A p.Ala204Thr p.A204T 61745524	526	CYP4V2; NM_207352.3; c.610G>A; p.Ala204Thr|p.A204T; EX5/CDS5; Het; TATAGAAACA.CTATGGGGAA; 11;	.	Conflicting_interpretations_of_pathogenicity	criteria_provided,_conflicting_interpretations	Benign/Likely_benign	.	1-0-0	1
CYP4V2	NM_207352.3	AR|Bietti crystalline corneoretinal dystrophy, 210370 (3), Autosomal recessive. 210370(MK)|608614	AR|Bietti crystalline corneoretinal dystrophy. Retinitis pigmentosa, autosomal recessive	c.645T>C	p.Asp215Asp|p.D215D	EX5/CDS5	chr4:186197573:T>C	.	0	0	0	A	0	0	0	0	0	Synonymous	.	.	.	.	.	CYP4V2 c.645T>C p.Asp215Asp p.D215D .	526	CYP4V2; NM_207352.3; c.645T>C; p.Asp215Asp|p.D215D; EX5/CDS5; Het; .; 11;	.	.	.	Benign/Likely_benign	.	3-0-0	3
CYP4V2	NM_207352.3	AR|Bietti crystalline corneoretinal dystrophy, 210370 (3), Autosomal recessive. 210370(MK)|608614	AR|Bietti crystalline corneoretinal dystrophy. Retinitis pigmentosa, autosomal recessive	c.689T>C	p.Ile230Thr|p.I230T	EX6/CDS6	chr4:186198971:T>C	.	0	0	0	A	0	0	0	0	0	Missense	.	Tolerated	Deleterious|0.000000	disease_causing|0.999986	Tolerated	CYP4V2 c.689T>C p.Ile230Thr p.I230T .	526	CYP4V2; NM_207352.3; c.689T>C; p.Ile230Thr|p.I230T; EX6/CDS6; Het; AGTGAGATGA.ATTTCGAAGA; 11;	.	.	.	.	.	1-0-0	1
CYP4V2	NM_207352.3	AR|Bietti crystalline corneoretinal dystrophy, 210370 (3), Autosomal recessive. 210370(MK)|608614	AR|Bietti crystalline corneoretinal dystrophy. Retinitis pigmentosa, autosomal recessive	c.692T>C	p.Phe231Ser|p.F231S	EX6	chr4:186198974:T>C	.	0	0	0	A	0	0	0	0	0	Missense	.	Tolerated	Neutral|0.516923	polymorphism|1	Tolerated	CYP4V2 c.692T>C p.Phe231Ser p.F231S .	526	CYP4V2; NM_207352.3; c.692T>C; p.Phe231Ser|p.F231S; EX6; Het; GAGATGATAT.TCGAAGAATA; 11;	.	.	.	.	.	1-0-0	1
CYP4V2	NM_207352.3	AR|Bietti crystalline corneoretinal dystrophy, 210370 (3), Autosomal recessive. 210370(MK)|608614	AR|Bietti crystalline corneoretinal dystrophy. Retinitis pigmentosa, autosomal recessive	c.780C>G	p.Ile260Met|p.I260M	EX6/CDS6	chr4:186199062:C>G	rs753561422	0	0	0	A	0	0	8.236e-05	8.1242e-05	0.00115955	Missense	.	Damaging	Neutral|0.002024	disease_causing|0.970472	Tolerated	CYP4V2 c.780C>G p.Ile260Met p.I260M 753561422	526	CYP4V2; NM_207352.3; c.780C>G; p.Ile260Met|p.I260M; EX6/CDS6; Het; .; 11;	.	Uncertain_significance	criteria_provided,_single_submitter	Benign/Likely_benign	.	1-0-0	1
CYP4V2	NM_207352.3	AR|Bietti crystalline corneoretinal dystrophy, 210370 (3), Autosomal recessive. 210370(MK)|608614	AR|Bietti crystalline corneoretinal dystrophy. Retinitis pigmentosa, autosomal recessive	c.784C>T	p.His262Tyr|p.H262Y	EX6/CDS6	chr4:186199066:C>T	.	0	0	0	A	0	0	0	0	0	Missense	.	Damaging	Deleterious|0.000000	disease_causing|1	Tolerated	CYP4V2 c.784C>T p.His262Tyr p.H262Y .	526	CYP4V2; NM_207352.3; c.784C>T; p.His262Tyr|p.H262Y; EX6/CDS6; Het; .; 11;	.	.	.	.	.	3-0-0	3
CYP4V2	NM_207352.3	AR|Bietti crystalline corneoretinal dystrophy, 210370 (3), Autosomal recessive. 210370(MK)|608614	AR|Bietti crystalline corneoretinal dystrophy. Retinitis pigmentosa, autosomal recessive	c.809C>T	p.Ala270Val|p.A270V	EX7/CDS7	chr4:186201164:C>T	rs749940173	0	0	0	A	0	0	0	0	0	Missense	.	Tolerated	Neutral|0.383569	polymorphism|1	Tolerated	CYP4V2 c.809C>T p.Ala270Val p.A270V 749940173	526	CYP4V2; NM_207352.3; c.809C>T; p.Ala270Val|p.A270V; EX7/CDS7; Het; CAGGTCATCG.TGAACGGGCC; 11;	.	.	.	.	.	1-0-0	1
CYP4V2	NM_207352.3	AR|Bietti crystalline corneoretinal dystrophy, 210370 (3), Autosomal recessive. 210370(MK)|608614	AR|Bietti crystalline corneoretinal dystrophy. Retinitis pigmentosa, autosomal recessive	c.810delT	p.Glu271Asnfs6|p.E271Nfs6	EX7	chr4:186201164:CT>C	rs556930061	0.00139776	0.005	0.0051	A	0.001398	0	0.0001894	5.68722e-05	0.000581666	Frameshift	25356976	.	.	.	.	CYP4V2 c.810delT p.Glu271Asnfs6 p.E271Nfs6 556930061	526	CYP4V2; NM_207352.3; c.810del; p.Glu271Asnfs6|p.E271Nfs6; EX7; Het; CAGGTCATCG.GAACGGGCCA; 11;	DM,CYP4V2,810delT,CD152993,Retinal dystrophy	.	.	.	.	146-0-36	182
CYP4V2	NM_207352.3	AR|Bietti crystalline corneoretinal dystrophy, 210370 (3), Autosomal recessive. 210370(MK)|608614	AR|Bietti crystalline corneoretinal dystrophy. Retinitis pigmentosa, autosomal recessive	c.812A>G	p.Glu271Gly|p.E271G	EX7/CDS7	chr4:186201167:A>G	.	0	0	0	A	0	0	0	0	0	Missense	.	Damaging	Deleterious|0.000000	disease_causing|1	Tolerated	CYP4V2 c.812A>G p.Glu271Gly p.E271G .	526	CYP4V2; NM_207352.3; c.812A>G; p.Glu271Gly|p.E271G; EX7/CDS7; Het; GTCATCGCTG.ACGGGCCAAT; 11;	.	.	.	.	.	1-0-0	1
CYP4V2	NM_207352.3	AR|Bietti crystalline corneoretinal dystrophy, 210370 (3), Autosomal recessive. 210370(MK)|608614	AR|Bietti crystalline corneoretinal dystrophy. Retinitis pigmentosa, autosomal recessive	c.815G>A	p.Arg272Gln|p.R272Q	EX7	chr4:186201170:G>A	rs1228435590	0	0	0	A	0	0	0	4.06138e-06	0	Missense	.	Damaging	Deleterious|0.000007	disease_causing|0.999913	Damaging	CYP4V2 c.815G>A p.Arg272Gln p.R272Q .	526	CYP4V2; NM_207352.3; c.815G>A; p.Arg272Gln|p.R272Q; EX7; Het; ATCGCTGAAC.GGCCAATGAA; 11;	.	.	.	.	.	5-0-0	5
CYP4V2	NM_207352.3	AR|Bietti crystalline corneoretinal dystrophy, 210370 (3), Autosomal recessive. 210370(MK)|608614	AR|Bietti crystalline corneoretinal dystrophy. Retinitis pigmentosa, autosomal recessive	c.823G>A	p.Glu275Lys|p.E275K	EX7	chr4:186201178:G>A	rs34745240	0.0335463	0	0.0051	A	0.03355	0.0385	0.027	0.0261083	0.000115955	Missense	.	Tolerated	Neutral|0.024810	polymorphism|0.999999	Tolerated	CYP4V2 c.823G>A p.Glu275Lys p.E275K 34745240	526	CYP4V2; NM_207352.3; c.823G>A; p.Glu275Lys|p.E275K; EX7; Het; ACGGGCCAAT.AAATGAACGC; 11;	.	Benign/Likely_benign	criteria_provided,_multiple_submitters,_no_conflicts	Benign/Likely_benign	.	2-0-0	2
CYP4V2	NM_207352.3	AR|Bietti crystalline corneoretinal dystrophy, 210370 (3), Autosomal recessive. 210370(MK)|608614	AR|Bietti crystalline corneoretinal dystrophy. Retinitis pigmentosa, autosomal recessive	c.863G>T	p.Gly288Val|p.G288V	EX7/CDS7	chr4:186201218:G>T	rs748586296	0	0	0	A	0	0	8.236e-06	8.12143e-06	0.000115955	Missense	.	Tolerated	Neutral|0.000058	polymorphism|0.999994	Tolerated	CYP4V2 c.863G>T p.Gly288Val p.G288V	526	CYP4V2; NM_207352.3; c.863G>T; p.Gly288Val|p.G288V; EX7/CDS7; Het; GATGGCAGGG.CTCTGCCCCC; 11;	.	.	.	.	.	1-0-0	1
CYP4V2	NM_207352.3	AR|Bietti crystalline corneoretinal dystrophy, 210370 (3), Autosomal recessive. 210370(MK)|608614	AR|Bietti crystalline corneoretinal dystrophy. Retinitis pigmentosa, autosomal recessive	c.912A>G	p.Leu304Leu|p.L304L	EX7	chr4:186201267:A>G	.	0	0	0	A	0	0	0	0	0	Synonymous	.	.	.	.	.	CYP4V2 c.912A>G p.Leu304Leu p.L304L .	526	CYP4V2; NM_207352.3; c.912A>G; p.Leu304Leu|p.L304L; EX7; Het; ACTTGCTTTT.AGTGTGACTG; 11;	.	.	.	Benign/Likely_benign	.	1-0-0	1
CYP4V2	NM_207352.3	AR|Bietti crystalline corneoretinal dystrophy, 210370 (3), Autosomal recessive. 210370(MK)|608614	AR|Bietti crystalline corneoretinal dystrophy. Retinitis pigmentosa, autosomal recessive	c.958C>T	p.Arg320*|p.R320*	EX7	chr4:186201313:C>T	rs199476194	0	0	0	A	0	0	0	4.06075e-06	0	Nonsense	21565171	.	Deleterious|0.000003	disease_causing_automatic|1	.	CYP4V2 c.958C>T(p.Arg320*/p.R320*) p.Arg320* p.R320* 199476194	526	CYP4V2; NM_207352.3; c.958C>T(p.Arg320*/p.R320*); p.Arg320*|p.R320*; EX7; Het; TGAAGATATT.GAGAAGAAGT; 11;	DM,CYP4V2,958C>T,CM113999,Bietti crystalline corneoretinal dystrophy	Pathogenic	no_assertion_criteria_provided	.	.	3-0-0	3
CYP4V2	NM_207352.3	AR|Bietti crystalline corneoretinal dystrophy, 210370 (3), Autosomal recessive. 210370(MK)|608614	AR|Bietti crystalline corneoretinal dystrophy. Retinitis pigmentosa, autosomal recessive	c.979A>C	p.Met327Leu|p.M327L	EX7	chr4:186201334:A>C	rs748463710	0	0	0	A	0	0	8.236e-06	4.06091e-06	0	Missense	.	Tolerated	Deleterious|0.000000	disease_causing|1	Tolerated	CYP4V2 c.979A>C p.Met327Leu p.M327L 748463710	526	CYP4V2; NM_207352.3; c.979A>C; p.Met327Leu|p.M327L; EX7; Het; TGACACCTTC.TGTTTGAGGT; 11;	.	.	.	.	.	1-0-0	1
CYP4V2	NM_207352.3	AR|Bietti crystalline corneoretinal dystrophy, 210370 (3), Autosomal recessive. 210370(MK)|608614	AR|Bietti crystalline corneoretinal dystrophy. Retinitis pigmentosa, autosomal recessive	c.992A>C	p.His331Pro|p.H331P	EX8	chr4:186205204:A>C	rs199476197	0	0	0.0051	A	0	0	7.413e-05	7.71505e-05	0.00110158	Missense	15042513	Damaging	Deleterious|0.000000	disease_causing_automatic|1	Tolerated	CYP4V2 c.992A>C p.His331Pro p.H331P 199476197	526	CYP4V2; NM_207352.3; c.992A>C; p.His331Pro|p.H331P; EX8; Het; TTGTAGGGGC.CGATACAACT; 11;	DM,CYP4V2,992A>C,CM041500,Bietti crystalline corneoretinal dystrophy	Pathogenic	criteria_provided,_multiple_submitters,_no_conflicts	.	.	41-0-3	44
CYP4V2	NM_207352.3	AR|Bietti crystalline corneoretinal dystrophy, 210370 (3), Autosomal recessive. 210370(MK)|608614	AR|Bietti crystalline corneoretinal dystrophy. Retinitis pigmentosa, autosomal recessive	c.1012A>G	p.Ile338Val|p.I338V	EX8	chr4:186205224:A>G	.	0	0	0	A	0	0	0	0	0	Missense	.	Tolerated	Neutral|0.000019	polymorphism|0.637334	Tolerated	CYP4V2 c.1012A>G p.Ile338Val p.I338V .	526	CYP4V2; NM_207352.3; c.1012A>G; p.Ile338Val|p.I338V; EX8; Het; TGCAGCTGCA.TAAACTGGTC; 11;	.	.	.	.	.	1-0-0	1
CYP4V2	NM_207352.3	AR|Bietti crystalline corneoretinal dystrophy, 210370 (3), Autosomal recessive. 210370(MK)|608614	AR|Bietti crystalline corneoretinal dystrophy. Retinitis pigmentosa, autosomal recessive	c.1020G>A	p.Trp340Ter|p.W340X	EX8/CDS8	chr4:186205232:G>A	rs199476198	0	0	0	A	0	0	1.647e-05	4.06055e-06	5.79777e-05	Nonsense	15860296	.	Deleterious|0.000016	disease_causing_automatic|1	.	CYP4V2 c.1020G>A p.Trp340Stop p.W340X 199476198	526	CYP4V2; NM_207352.3; c.1020G>A; p.Trp340Ter|p.W340X; EX8/CDS8; Het; .; 11;	DM,CYP4V2,1020G>A,CM051668,Bietti crystalline corneoretinal dystrophy	Pathogenic	no_assertion_criteria_provided	.	.	3-0-0	3
CYP4V2	NM_207352.3	AR|Bietti crystalline corneoretinal dystrophy, 210370 (3), Autosomal recessive. 210370(MK)|608614	AR|Bietti crystalline corneoretinal dystrophy. Retinitis pigmentosa, autosomal recessive	c.1027T>G	p.Tyr343Asp|p.Y343D	EX8/CDS8	chr4:186205239:T>G	.	0	0	0	A	0	0	0	0	0	Missense	24154662	Damaging	Deleterious|0.000005	disease_causing|0.999831	Tolerated	CYP4V2 c.1027T>G p.Tyr343Asp p.Y343D .	526	CYP4V2; NM_207352.3; c.1027T>G; p.Tyr343Asp|p.Y343D; EX8/CDS8; Hom; .; 11;	DM?,CYP4V2,1027T>G,CM141770,Retinitis pigmentosa	.	.	.	.	2-0-1	3
CYP4V2	NM_207352.3	AR|Bietti crystalline corneoretinal dystrophy, 210370 (3), Autosomal recessive. 210370(MK)|608614	AR|Bietti crystalline corneoretinal dystrophy. Retinitis pigmentosa, autosomal recessive	c.1029C>T	p.Tyr343Tyr|p.Y343Y	EX8/CDS8	chr4:186205241:C>T	.	0	0	0	A	0	0	0	0	0	Synonymous	.	.	.	.	.	CYP4V2 c.1029C>T p.Tyr343Tyr p.Y343Y .	526	CYP4V2; NM_207352.3; c.1029C>T; p.Tyr343Tyr|p.Y343Y; EX8/CDS8; Het; .; 11;	.	.	.	Benign/Likely_benign	.	2-0-0	2
CYP4V2	NM_207352.3	AR|Bietti crystalline corneoretinal dystrophy, 210370 (3), Autosomal recessive. 210370(MK)|608614	AR|Bietti crystalline corneoretinal dystrophy. Retinitis pigmentosa, autosomal recessive	c.1035G>T	p.Leu345Phe|p.L345F	EX8	chr4:186205247:G>T	.	0	0	0	A	0	0	0	0	0	Missense	.	Damaging	Deleterious|0.000010	disease_causing|0.999998	Damaging	CYP4V2 c.1035G>T p.Leu345Phe p.L345F .	526	CYP4V2; NM_207352.3; c.1035G>T; p.Leu345Phe|p.L345F; EX8; Het; TATACCTGTT.GGTTCTAACC; 11;	.	.	.	.	.	2-0-0	2
CYP4V2	NM_207352.3	AR|Bietti crystalline corneoretinal dystrophy, 210370 (3), Autosomal recessive. 210370(MK)|608614	AR|Bietti crystalline corneoretinal dystrophy. Retinitis pigmentosa, autosomal recessive	c.1062_1063insA	p.Val355Serfs4|p.V355Sfs4	EX8	chr4:186205268:G>GA	rs1280925919	0	0	0	A	0	0	0	0	0	Frameshift	21850171	.	.	.	.	CYP4V2 c.1062_1063insA p.Val355Serfs4 p.V355Sfs4 .	526	CYP4V2; NM_207352.3; c.1062_1063insA; p.Val355Serfs4|p.V355Sfs4; EX8; Het; CAGAAGTCCA.AAAAAAGTGG; 11;	DM,CYP4V2,1062dupA,CI115644,Bietti crystalline corneoretinal dystrophy	.	.	.	.	4-0-0	4
CYP4V2	NM_207352.3	AR|Bietti crystalline corneoretinal dystrophy, 210370 (3), Autosomal recessive. 210370(MK)|608614	AR|Bietti crystalline corneoretinal dystrophy. Retinitis pigmentosa, autosomal recessive	c.1079A>G	p.Asp360Gly|p.D360G	EX8	chr4:186205291:A>G	rs202202084	0.000199681	0.001	0	A	0.0001997	0	1.647e-05	4.06055e-06	5.79777e-05	Missense	.	Damaging	Neutral|0.001608	disease_causing|0.999932	Tolerated	CYP4V2 c.1079A>G p.Asp360Gly p.D360G 202202084	526	CYP4V2; NM_207352.3; c.1079A>G; p.Asp360Gly|p.D360G; EX8; Het; CATGAATTGG.TGACGTGTTT; 11;	.	.	.	.	.	3-0-0	3
CYP4V2	NM_207352.3	AR|Bietti crystalline corneoretinal dystrophy, 210370 (3), Autosomal recessive. 210370(MK)|608614	AR|Bietti crystalline corneoretinal dystrophy. Retinitis pigmentosa, autosomal recessive	c.1091-2A>G	_	Intron8	chr4:186208863:A>G	rs199476183	0	0	0.0051	A	0	0	3.295e-05	4.8727e-05	0.000579777	Intron+SpliceAcceptor	15042513	.	.	disease_causing_automatic|1	.	CYP4V2 c.1091-2A>G 199476183	526	CYP4V2; NM_207352.3; c.1091-2A>G; _; Intron8; Het; TGCTTTCATC.GGGAAGTCTG; 11;	DM,CYP4V2,1091-2A>G,CS041552,Bietti crystalline corneoretinal dystrophy	Pathogenic	criteria_provided,_single_submitter	.	.	30-0-2	32
CYP4V2	NM_207352.3	AR|Bietti crystalline corneoretinal dystrophy, 210370 (3), Autosomal recessive. 210370(MK)|608614	AR|Bietti crystalline corneoretinal dystrophy. Retinitis pigmentosa, autosomal recessive	c.1108G>A	p.Ala370Thr|p.A370T	EX9	chr4:186208882:G>A	rs182965036	0.000199681	0.001	0	A	0.0001997	0	2.471e-05	3.24852e-05	0	Missense	.	Tolerated	Neutral|0.735228	polymorphism|1	Tolerated	CYP4V2 c.1108G>A p.Ala370Thr p.A370T 182965036	526	CYP4V2; NM_207352.3; c.1108G>A; p.Ala370Thr|p.A370T; EX9; Het; TGACCGTCCC.CTACAGTAGA; 11;	.	.	.	.	.	1-0-0	1
CYP4V2	NM_207352.3	AR|Bietti crystalline corneoretinal dystrophy, 210370 (3), Autosomal recessive. 210370(MK)|608614	AR|Bietti crystalline corneoretinal dystrophy. Retinitis pigmentosa, autosomal recessive	c.1126A>G	p.Lys376Glu|p.K376E	EX9/CDS9	chr4:186208900:A>G	rs1282970941	0	0	0	A	0	0	0	0	0	Missense	.	Tolerated	Deleterious|0.000000	disease_causing|1	Tolerated	CYP4V2 c.1126A>G p.Lys376Glu p.K376E 1282970941	526	CYP4V2; NM_207352.3; c.1126A>G; p.Lys376Glu|p.K376E; EX9/CDS9; Het; AGAAGACCTG.AGAAACTTCG; 11;	.	.	.	.	.	1-0-0	1
CYP4V2	NM_207352.3	AR|Bietti crystalline corneoretinal dystrophy, 210370 (3), Autosomal recessive. 210370(MK)|608614	AR|Bietti crystalline corneoretinal dystrophy. Retinitis pigmentosa, autosomal recessive	c.1164C>T	p.Thr388Thr|p.T388T	EX9/CDS9	chr4:186208938:C>T	.	0	0	0	A	0	0	0	0	0	Synonymous	.	.	.	.	.	CYP4V2 c.1164C>T p.Thr388Thr p.T388T .	526	CYP4V2; NM_207352.3; c.1164C>T; p.Thr388Thr|p.T388T; EX9/CDS9; Het; .; 11;	.	.	.	Benign/Likely_benign	.	1-0-0	1
CYP4V2	NM_207352.3	AR|Bietti crystalline corneoretinal dystrophy, 210370 (3), Autosomal recessive. 210370(MK)|608614	AR|Bietti crystalline corneoretinal dystrophy. Retinitis pigmentosa, autosomal recessive	c.1169G>A	p.Arg390His|p.R390H	EX9	chr4:186208943:G>A	rs199476201	0	0	0	A	0	0	0	2.84243e-05	0.000115955	Missense	21565171	Damaging	Deleterious|0.000000	disease_causing_automatic|1	Damaging	CYP4V2 c.1169G>A p.Arg390His p.R390H 199476201	526	CYP4V2; NM_207352.3; c.1169G>A; p.Arg390His|p.R390H; EX9; Het; GAGACCCTTC.CCTTTTTCCT; 11;	DM,CYP4V2,1169G>A,CM114000,Bietti crystalline corneoretinal dystrophy	Pathogenic	no_assertion_criteria_provided	.	.	2-0-0	2
CYP4V2	NM_207352.3	NA,AD,AR|.,Night blindness, congenital stationary, autosomal dominant 2, 163500 (3), Autosomal dominant. Retinitis pigmentosa_40, 613801 (3), Autosomal recessive. 163500(MK),613801(MK)|151450,187320,180072	AR|Bietti crystalline corneoretinal dystrophy. Retinitis pigmentosa, autosomal recessive	c.1180T>C	p.Ser394Pro|p.S394P	EX9/CDS9	chr4:186208954:T>C	.	0	0	0	A	0	0	0	0	0	Missense	.	Tolerated	Neutral|0.000003	disease_causing|1	Tolerated	CYP4V2 c.1180T>C p.Ser394Pro p.S394P	526	CYP4V2; NM_207352.3; c.1180T>C; p.Ser394Pro|p.S394P; EX9/CDS9; Het; flank; 11;	.	.	.	.	.	1-0-0	1
CYP4V2	NM_207352.3	AR|Bietti crystalline corneoretinal dystrophy, 210370 (3), Autosomal recessive. 210370(MK)|608614	AR|Bietti crystalline corneoretinal dystrophy. Retinitis pigmentosa, autosomal recessive	c.1198C>T	p.Arg400Cys|p.R400C	EX9	chr4:186208972:C>T	rs138444697	0	0	0	A	0	0.0002	3.295e-05	4.87282e-05	0	Missense	17962476	Damaging	Deleterious|0.000000	disease_causing_automatic|1	Damaging	CYP4V2 c.1198C>T p.Arg400Cys p.R400C 138444697	526	CYP4V2; NM_207352.3; c.1198C>T; p.Arg400Cys|p.R400C; EX9; Het; TTTATTTGCC.GTAGTGTTAG; 11;	DM,CYP4V2,1198C>T,CM074768,Bietti crystalline corneoretinal dystrophy	Conflicting_interpretations_of_pathogenicity	criteria_provided,_conflicting_interpretations	Benign/Likely_benign	.	1-0-0	1
CYP4V2	NM_207352.3	AR|Bietti crystalline corneoretinal dystrophy, 210370 (3), Autosomal recessive. 210370(MK)|608614	AR|Bietti crystalline corneoretinal dystrophy. Retinitis pigmentosa, autosomal recessive	c.1199G>A	p.Arg400His|p.R400H	EX9/CDS9	chr4:186208973:G>A	rs199476203	0.000199681	0	0	A	0.0001997	0	4.118e-05	5.68505e-05	0.000115955	Missense	16179904	Damaging	Deleterious|0.000000	disease_causing_automatic|1	Damaging	CYP4V2 c.1199G>A p.Arg400His p.R400H 199476203	526	CYP4V2; NM_207352.3; c.1199G>A; p.Arg400His|p.R400H; EX9/CDS9; Het; TTATTTGCCC.TAGTGTTAGT; 11;	DM,CYP4V2,1199G>A,CM056577,Bietti crystalline corneoretinal dystrophy	Likely_pathogenic	criteria_provided,_multiple_submitters,_no_conflicts	.	.	2-0-0	2
CYP4V2	NM_207352.3	AR|Bietti crystalline corneoretinal dystrophy, 210370 (3), Autosomal recessive. 210370(MK)|608614	AR|Bietti crystalline corneoretinal dystrophy. Retinitis pigmentosa, autosomal recessive	c.1225+2T>C	_	Intron9	chr4:186209001:T>C	.	0	0	0	A	0	0	0	0	0	Splice_Donor	.	.	.	disease_causing|1	.	CYP4V2 c.1225+2T>C c.IVS9+2T>C .	526	CYP4V2; NM_207352.3; c.1225+2T>C; _; Intron9; Het; GTGAAGTGGG.AAGTATGCTA; 11;	.	.	.	.	.	1-0-0	1
CYP4V2	NM_207352.3	AR|Bietti crystalline corneoretinal dystrophy, 210370 (3), Autosomal recessive. 210370(MK)|608614	AR|Bietti crystalline corneoretinal dystrophy. Retinitis pigmentosa, autosomal recessive	c.1226_6_1235delTGACAGCAGGTTACAG	_	Intron9	chr4:186209086:TTGACAGCAGGTTACAG>T	rs199476184	0	0	0	A	0	0	0	0	0	Frameshift	16179904	.	.	.	.	CYP4V2 c.1226_6_1235delTGACAGCAGGTTACAG,199476184	0	CYP4V2; NM_207352.3; 350; _; Intron9; Het; TGACTACTTC.AGTTCTAAAA; 11;	DM,CYP4V2,1226_6_1235delTGACAGCAGGTTACAG,CD056809,Bietti crystalline corneoretinal dystrophy	Pathogenic	no_assertion_criteria_provided	.	.	1-0-0	1
CYP4V2	NM_207352.3	AR|Bietti crystalline corneoretinal dystrophy, 210370 (3), Autosomal recessive. 210370(MK)|608614	AR|Bietti crystalline corneoretinal dystrophy. Retinitis pigmentosa, autosomal recessive	c.1229G>C	p.Gly410Ala|p.G410A	EX10/CDS10	chr4:186209096:G>C	.	0	0	0	A	0	0	0	0	0	SpliceSite(Missense)	.	Damaging	Deleterious|0.000000	disease_causing|1	Tolerated	CYP4V2 c.1229G>C p.Gly410Ala p.G410A .	526	CYP4V2; NM_207352.3; c.1229G>C; p.Gly410Ala|p.G410A; EX10/CDS10; Het; .; 11;	.	.	.	.	.	3-0-0	3
CYP4V2	NM_207352.3	AR|Bietti crystalline corneoretinal dystrophy, 210370 (3), Autosomal recessive. 210370(MK)|608614	AR|Bietti crystalline corneoretinal dystrophy. Retinitis pigmentosa, autosomal recessive	c.1229G>T	p.Gly410Val|p.G410V	EX10	chr4:186209096:G>T	rs566680277	0	0	0.0051	A	0	0	4.118e-05	0	0	Missense	.	Damaging	Deleterious|0.000000	disease_causing|1	Tolerated	CYP4V2 c.1229G>T p.Gly410Val p.G410V 566680277	526	CYP4V2; NM_207352.3; c.1229G>T; p.Gly410Val|p.G410V; EX10; Het; TTGACAGCAG.TTACAGAGTT; 11;	.	.	.	.	.	20-0-0	20
CYP4V2	NM_207352.3	AR|Bietti crystalline corneoretinal dystrophy, 210370 (3), Autosomal recessive. 210370(MK)|608614	AR|Bietti crystalline corneoretinal dystrophy. Retinitis pigmentosa, autosomal recessive	c.1246G>A	p.Gly416Ser|p.G416S	EX10/CDS10	chr4:186209113:G>A	rs780515755	0	0	0	A	0	0	0	0	0	Missense	.	Damaging	Deleterious|0.000002	disease_causing|1	Tolerated	CYP4V2 c.1246G>A p.Gly416Ser p.G416S 780515755	526	CYP4V2; NM_207352.3; c.1246G>A; p.Gly416Ser|p.G416S; EX10/CDS10; Het; .; 11;	.	.	.	.	.	1-0-0	1
CYP4V2	NM_207352.3	AR|Bietti crystalline corneoretinal dystrophy, 210370 (3), Autosomal recessive. 210370(MK)|608614	AR|Bietti crystalline corneoretinal dystrophy. Retinitis pigmentosa, autosomal recessive	c.1271A>G	p.Tyr424Cys|p.Y424C	EX10	chr4:186209138:A>G	rs763492201	0	0	0	A	0	0	8.236e-06	4.06088e-06	0	Missense	.	Damaging	Deleterious|0.000000	disease_causing|1	Tolerated	CYP4V2 c.1271A>G p.Tyr424Cys p.Y424C 763492201	526	CYP4V2; NM_207352.3; c.1271A>G; p.Tyr424Cys|p.Y424C; EX10; Het; ATCATTCCCT.TGCATTGCAC; 11;	.	.	.	.	.	1-0-0	1
CYP4V2	NM_207352.3	AR|Bietti crystalline corneoretinal dystrophy, 210370 (3), Autosomal recessive. 210370(MK)|608614	AR|Bietti crystalline corneoretinal dystrophy. Retinitis pigmentosa, autosomal recessive	c.1308C>T	p.Pro436Pro|p.P436P	EX10/CDS10	chr4:186209175:C>T	rs139324591	0.000199681	0	0	A	0.0001997	0.0001	5.765e-05	3.65479e-05	0	Synonymous	.	.	.	.	.	CYP4V2 c.1308C>T p.Pro436Pro p.P436P 139324591	526	CYP4V2; NM_207352.3; c.1308C>T; p.Pro436Pro|p.P436P; EX10/CDS10; Het; .; 11;	.	.	.	Benign/Likely_benign	.	1-0-0	1
CYP4V2	NM_207352.3	AR|Bietti crystalline corneoretinal dystrophy, 210370 (3), Autosomal recessive. 210370(MK)|608614	AR|Bietti crystalline corneoretinal dystrophy. Retinitis pigmentosa, autosomal recessive	c.1322C>G	p.Pro441Arg|p.P441R	EX10	chr4:186209189:C>G	.	0	0	0	A	0	0	0	0	0	Missense	.	Damaging	Deleterious|0.000000	disease_causing|1	Damaging	CYP4V2 c.1322C>G p.Pro441Arg p.P441R .	526	CYP4V2; NM_207352.3; c.1322C>G; p.Pro441Arg|p.P441R; EX10; Het; GAGTTCCAGC.TGAGCGGTTC; 11;	.	.	.	.	.	1-0-0	1
CYP4V2	NM_207352.3	AR|Bietti crystalline corneoretinal dystrophy, 210370 (3), Autosomal recessive. 210370(MK)|608614	AR|Bietti crystalline corneoretinal dystrophy. Retinitis pigmentosa, autosomal recessive	c.1338C>T	p.Pro446Pro|p.P446P	EX10	chr4:186209205:C>T	rs35524919	0.000599042	0.003	0.0051	A	0	0	0.0003542	0.000320815	0.0015654	Synonymous	.	.	.	.	.	CYP4V2 c.1338C>T p.Pro446Pro p.P446P 35524919	526	CYP4V2; NM_207352.3; c.1338C>T; p.Pro446Pro|p.P446P; EX10; Het; GGTTCTTCCC.GAGAATGCAC; 11;	.	Uncertain_significance	criteria_provided,_single_submitter	Benign/Likely_benign	.	31-0-0	31
CYP4V2	NM_207352.3	AR|Bietti crystalline corneoretinal dystrophy, 210370 (3), Autosomal recessive. 210370(MK)|608614	AR|Bietti crystalline corneoretinal dystrophy. Retinitis pigmentosa, autosomal recessive	c.1344T>C	p.Asn448Asn|p.N448N	EX10	chr4:186209211:T>C	rs72646292	0.000399361	0.001	0	A	0.0003994	0	3.295e-05	3.65476e-05	0.000115955	Synonymous	.	.	.	.	.	CYP4V2 c.1344T>C p.Asn448Asn p.N448N 72646292	526	CYP4V2; NM_207352.3; c.1344T>C; p.Asn448Asn|p.N448N; EX10; Het; TCCCCGAGAA.GCACAAGGGC; 11;	.	Uncertain_significance	criteria_provided,_single_submitter	Benign/Likely_benign	.	7-0-0	7
CYP4V2	NM_207352.3	AR|Bietti crystalline corneoretinal dystrophy, 210370 (3), Autosomal recessive. 210370(MK)|608614	AR|Bietti crystalline corneoretinal dystrophy. Retinitis pigmentosa, autosomal recessive	c.1345G>A	p.Ala449Thr|p.A449T	EX10	chr4:186209212:G>A	.	0	0	0	A	0	0	0	0	0	Missense	.	Tolerated	Neutral|0.297581	polymorphism|1	Tolerated	CYP4V2 c.1345G>A p.Ala449Thr p.A449T .	526	CYP4V2; NM_207352.3; c.1345G>A; p.Ala449Thr|p.A449T; EX10; Het; CCCCGAGAAT.CACAAGGGCG; 11;	.	.	.	.	.	1-0-0	1
CYP4V2	NM_207352.3	AR|Bietti crystalline corneoretinal dystrophy, 210370 (3), Autosomal recessive. 210370(MK)|608614	AR|Bietti crystalline corneoretinal dystrophy. Retinitis pigmentosa, autosomal recessive	c.1354C>T	p.Arg452Cys|p.R452C	EX10	chr4:186209221:C>T	rs373329783	0.000199681	0	0	A	0.0001997	0.0001	3.295e-05	4.87325e-05	0.000405844	Missense	.	Damaging	Deleterious|0.000001	disease_causing|1	Tolerated	CYP4V2 c.1354C>T p.Arg452Cys p.R452C 373329783	526	CYP4V2; NM_207352.3; c.1354C>T; p.Arg452Cys|p.R452C; EX10; Het; TGCACAAGGG.GCCATCCATA; 11;	.	.	.	.	.	2-0-0	2
CYP4V2	NM_207352.3	AR|Bietti crystalline corneoretinal dystrophy, 210370 (3), Autosomal recessive. 210370(MK)|608614	AR|Bietti crystalline corneoretinal dystrophy. Retinitis pigmentosa, autosomal recessive	c.1358A>G	p.His453Arg|p.H453R	EX10	chr4:186209225:A>G	.	0	0	0	A	0	0	0	0	0	Missense	.	Damaging	Deleterious|0.000003	disease_causing|0.999938	Tolerated	CYP4V2 c.1358A>G p.His453Arg p.H453R .	526	CYP4V2; NM_207352.3; c.1358A>G; p.His453Arg|p.H453R; EX10; Het; CAAGGGCGCC.TCCATATGCC; 11;	.	.	.	.	.	2-0-0	2
CYP4V2	NM_207352.3	AR|Bietti crystalline corneoretinal dystrophy, 210370 (3), Autosomal recessive. 210370(MK)|608614	AR|Bietti crystalline corneoretinal dystrophy. Retinitis pigmentosa, autosomal recessive	c.1362A>G	p.Pro454Pro|p.P454P	EX10	chr4:186209229:A>G	rs1038955378	0	0	0	A	0	0	0	8.12222e-06	0	Synonymous	.	.	.	.	.	CYP4V2 c.1362A>G p.Pro454Pro p.P454P 1038955378	526	CYP4V2; NM_207352.3; c.1362A>G; p.Pro454Pro|p.P454P; EX10; Het; GGCGCCATCC.TATGCCTACG; 11;	.	.	.	Benign/Likely_benign	.	2-0-0	2
CYP4V2	NM_207352.3	AR|Bietti crystalline corneoretinal dystrophy, 210370 (3), Autosomal recessive. 210370(MK)|608614	AR|Bietti crystalline corneoretinal dystrophy. Retinitis pigmentosa, autosomal recessive	c.1371C>T	p.Tyr457Tyr|p.Y457Y	EX10	chr4:186209238:C>T	rs377057366	0	0	0	A	0	0.0001	1.647e-05	2.03056e-05	5.79777e-05	Synonymous	.	.	.	.	.	CYP4V2 c.1371C>T p.Tyr457Tyr p.Y457Y 377057366	526	CYP4V2; NM_207352.3; c.1371C>T; p.Tyr457Tyr|p.Y457Y; EX10; Het; CATATGCCTA.GTGCCCTTCT; 11;	.	.	.	Benign/Likely_benign	.	1-0-0	1
CYP4V2	NM_207352.3	AR|Bietti crystalline corneoretinal dystrophy, 210370 (3), Autosomal recessive. 210370(MK)|608614	AR|Bietti crystalline corneoretinal dystrophy. Retinitis pigmentosa, autosomal recessive	c.1393A>G	p.Arg465Gly|p.R465G	EX10	chr4:186209260:A>G	rs144109267	0	0	0	A	0	0.0001	3.295e-05	3.24934e-05	0	Missense	23221965	Damaging	Deleterious|0.000000	disease_causing|1	Damaging	CYP4V2 c.1393A>G p.Arg465Gly p.R465G 144109267	526	CYP4V2; NM_207352.3; c.1393A>G; p.Arg465Gly|p.R465G; EX10; Het; TGCTGGCCCC.GGAACTGTAT; 11;	DM,CYP4V2,1393A>G,CM130749,Bietti crystalline corneoretinal dystrophy	Pathogenic	criteria_provided,_single_submitter	.	.	1-0-0	1
CYP4V2	NM_207352.3	AR|Bietti crystalline corneoretinal dystrophy, 210370 (3), Autosomal recessive. 210370(MK)|608614	AR|Bietti crystalline corneoretinal dystrophy. Retinitis pigmentosa, autosomal recessive	c.1444del	p.Ser482Argfs4|p.S482Rfs4	EX11	chr4:186210504:CT>C	.	0	0	0	A	0	0	0	0	0	Frameshift	.	.	.	.	.	CYP4V2 c.1444del p.Ser482Argfs4 p.S482Rfs4 .	526	CYP4V2; NM_207352.3; c.1444del; p.Ser482Argfs4|p.S482Rfs4; EX11; Het; AAAGACCATT.TTCGTGCATC; 11;	.	.	.	.	.	1-0-0	1
CYP4V2	NM_207352.3	AR|Bietti crystalline corneoretinal dystrophy, 210370 (3), Autosomal recessive. 210370(MK)|608614	AR|Bietti crystalline corneoretinal dystrophy. Retinitis pigmentosa, autosomal recessive	c.1446G>A	p.Ser482Ser|p.S482S	EX11/CDS11	chr4:186210509:G>A	rs141950964	0.00239617	0.0109	0.0154	B	0.002396	0.0001	0.0009225	0.000995223	0.0126971	Synonymous	.	.	.	.	.	CYP4V2 c.1446G>A p.Ser482Ser p.S482S 141950964	526	CYP4V2; NM_207352.3; c.1446G>A; p.Ser482Ser|p.S482S; EX11/CDS11; Het; .; 11;	.	Conflicting_interpretations_of_pathogenicity	criteria_provided,_conflicting_interpretations	Benign/Likely_benign	.	157-0-0	157
CYP4V2	NM_207352.3	AR|Bietti crystalline corneoretinal dystrophy, 210370 (3), Autosomal recessive. 210370(MK)|608614	AR|Bietti crystalline corneoretinal dystrophy. Retinitis pigmentosa, autosomal recessive	c.1478A>G	p.Asn493Ser|p.N493S	EX11/CDS11	chr4:186210541:A>G	rs772532141	0	0	0	A	0	0	8.236e-06	1.21865e-05	0.000115955	Missense	.	Tolerated	Neutral|0.014953	polymorphism|0.98203	Tolerated	CYP4V2 c.1478A>G p.Asn493Ser p.N493S 772532141	526	CYP4V2; NM_207352.3; c.1478A>G; p.Asn493Ser|p.N493S; EX11/CDS11; Het; ATAGAATCCA.CCAGAAAAGA; 11;	.	.	.	.	.	2-0-0	2
CYP4V2	NM_207352.3	AR|Bietti crystalline corneoretinal dystrophy, 210370 (3), Autosomal recessive. 210370(MK)|608614	AR|Bietti crystalline corneoretinal dystrophy. Retinitis pigmentosa, autosomal recessive	c.1496T>C	p.Leu499Pro|p.L499P	EX11	chr4:186210559:T>C	.	0	0	0	A	0	0	0	0	0	Missense	.	Damaging	Deleterious|0.000000	disease_causing|1	Tolerated	CYP4V2 c.1496T>C p.Leu499Pro p.L499P .	526	CYP4V2; NM_207352.3; c.1496T>C; p.Leu499Pro|p.L499P; EX11; Het; AGAGAAGAGC.TGGTCTAGAA; 11;	.	.	.	.	.	2-0-0	2
CYP4V2	NM_207352.3	AR|Bietti crystalline corneoretinal dystrophy, 210370 (3), Autosomal recessive. 210370(MK)|608614	AR|Bietti crystalline corneoretinal dystrophy. Retinitis pigmentosa, autosomal recessive	c.1515G>T	p.Leu505Phe|p.L505F	EX11/CDS11	chr4:186210578:G>T	.	0	0	0	A	0	0	0	0	0	Missense	.	Damaging	Deleterious|0.000001	disease_causing|1	Tolerated	CYP4V2 c.1515G>T p.Leu505Phe p.L505F .	526	CYP4V2; NM_207352.3; c.1515G>T; p.Leu505Phe|p.L505F; EX11/CDS11; Het; AAGGACAGTT.ATTCTTCGTC; 11;	.	.	.	.	.	1-0-0	1
CYP4V2	NM_207352.3	AR|Bietti crystalline corneoretinal dystrophy, 210370 (3), Autosomal recessive. 210370(MK)|608614	AR|Bietti crystalline corneoretinal dystrophy. Retinitis pigmentosa, autosomal recessive	c.1523G>A	p.Arg508His|p.R508H	EX11/CDS11	chr4:186210586:G>A	rs119103284	0	0	0	A	0	0	3.295e-05	3.65551e-05	0	Missense	15042513	Damaging	Deleterious|0.000000	disease_causing_automatic|1	Tolerated	CYP4V2 c.1523G>A p.Arg508His p.R508H 119103284	526	CYP4V2; NM_207352.3; c.1523G>A; p.Arg508His|p.R508H; EX11/CDS11; Het; .; 11;	DM,CYP4V2,1523G>A,CM041502,Bietti crystalline corneoretinal dystrophy	Conflicting_interpretations_of_pathogenicity	criteria_provided,_conflicting_interpretations	Benign/Likely_benign	.	3-0-0	3
CYP4V2	NM_207352.3	AR|Bietti crystalline corneoretinal dystrophy, 210370 (3), Autosomal recessive. 210370(MK)|608614	AR|Bietti crystalline corneoretinal dystrophy. Retinitis pigmentosa, autosomal recessive	c.1568A>G	p.Asp523Gly|p.D523G	EX11	chr4:186210631:A>G	.	0	0	0	A	0	0	0	0	0	Missense	.	Damaging	Neutral|0.752275	polymorphism|1	Tolerated	CYP4V2 c.1568A>G p.Asp523Gly p.D523G .	526	CYP4V2; NM_207352.3; c.1568A>G; p.Asp523Gly|p.D523G; EX11; Het; AGAAATGCAG.TGAACGCTAA; 11;	.	.	.	.	.	1-0-0	1
DCN	NM_001920.4	AD|Corneal dystrophy, congenital stromal, 610048 (3), Autosomal dominant. 610048(MK)|125255	AD|Corneal dystrophy, congenital stromal	c.1049G>A	p.Arg350His|p.R350H	EX8	chr12:91146089:C>T	rs766286927	0	0	0	A	0	0	3.295e-05	2.03062e-05	0	Missense	.	Tolerated|0.084	Deleterious|0.000000	disease_causing|1	Tolerated|0.29	DCN c.1049G>A p.Arg350His p.R350H 766286927	360	DCN; NM_001920.4; c.1049G>A; p.Arg350His|p.R350H; EX8; Het; AATGGCAGAG.GCACGTAGAC; 8;	.	.	.	.	.	1-0-0	1
DCN	NM_001920.4	AD|Corneal dystrophy, congenital stromal, 610048 (3), Autosomal dominant. 610048(MK)|125255	AD|Corneal dystrophy, congenital stromal	c.1048C>T	p.Arg350Cys|p.R350C	EX8/CDS7	chr12:91146090:G>A	rs751102416	0	0	0	A	0	0	8.236e-06	4.06124e-06	0	Missense	.	Damaging|0.001	Deleterious|0.000000	disease_causing|1	Tolerated|0.26	DCN c.1048C>T p.Arg350Cys p.R350C 751102416	360	DCN; NM_001920.4; c.1048C>T; p.Arg350Cys|p.R350C; EX8/CDS7; Het; ATGGCAGAGC.CACGTAGACA; 8;	.	.	.	.	.	1-0-0	1
DCN	NM_001920.4	AD|Corneal dystrophy, congenital stromal, 610048 (3), Autosomal dominant. 610048(MK)|125255	AD|Corneal dystrophy, congenital stromal	c.1023A>G	p.Pro341Pro|p.P341P	EX8	chr12:91146115:T>C	rs755658800	0	0	0	A	0	0	2.471e-05	1.62492e-05	0.000231992	Synonymous	.	.	.	.	.	DCN c.1023A>G p.Pro341Pro p.P341P 755658800	360	DCN; NM_001920.4; c.1023A>G; p.Pro341Pro|p.P341P; EX8; Het; TGAAGGTGGA.GGCTGTATCT; 8;	.	.	.	Benign/Likely_benign	.	2-0-0	2
DCN	NM_001920.4	AD|Corneal dystrophy, congenital stromal, 610048 (3), Autosomal dominant. 610048(MK)|125255	AD|Corneal dystrophy, congenital stromal	c.956C>G	p.Thr319Ser|p.T319S	EX8	chr12:91146182:G>C	rs1374629309	0	0	0	A	0	0	0	0	0	Missense	.	Tolerated|0.17	Neutral|0.004350	disease_causing|0.981741	Tolerated|3.68	DCN c.956C>G p.Thr319Ser p.T319S .	360	DCN; NM_001920.4; c.956C>G; p.Thr319Ser|p.T319S; EX8; Het; AGCCTTTTTG.TGTTGTGTCC; 8;	.	.	.	.	.	1-0-0	1
DCN	NM_001920.4	AD|Corneal dystrophy, congenital stromal, 610048 (3), Autosomal dominant. 610048(MK)|125255	AD|Corneal dystrophy, congenital stromal	c.947G>T	p.Gly316Val|p.G316V	EX8	chr12:91146191:C>A	.	0	0	0	A	0	0	0	0	0	Missense	.	Tolerated|0.49	Neutral|0.001941	disease_causing|1	Tolerated|3.68	DCN c.947G>T p.Gly316Val p.G316V .	360	DCN; NM_001920.4; c.947G>T; p.Gly316Val|p.G316V; EX8; Het; GGTGTTGTGT.CAGGTGGGCA; 8;	.	.	.	.	.	1-0-0	1
DCN	NM_001920.4	AD|Corneal dystrophy, congenital stromal, 610048 (3), Autosomal dominant. 610048(MK)|125255	AD|Corneal dystrophy, congenital stromal	c.927A>G	p.Ser309Ser|p.S309S	EX8	chr12:91146211:T>C	.	0	0	0	A	0	0	0	0	0	Synonymous	.	.	.	.	.	DCN c.927A>G p.Ser309Ser p.S309S .	360	DCN; NM_001920.4; c.927A>G; p.Ser309Ser|p.S309S; EX8; Het; AGAAGTCACT.GATCCAACTA; 8;	.	.	.	Benign/Likely_benign	.	1-0-0	1
DCN	NM_001920.4	AD|Corneal dystrophy, congenital stromal, 610048 (3), Autosomal dominant. 610048(MK)|125255	AD|Corneal dystrophy, congenital stromal	c.804G>A	p.Thr268Thr|p.T268T	EX7	chr12:91151735:C>T	rs1437403649	0	0	0	A	0	0	0	0	0	Synonymous	.	.	.	.	.	DCN c.804G>A p.Thr268Thr p.T268T .	360	DCN; NM_001920.4; c.804G>A; p.Thr268Thr|p.T268T; EX7; Het; TCAGATGAGG.GTGTTGGCCA; 8;	.	.	.	Benign/Likely_benign	.	2-0-0	2
DCN	NM_001920.4	AD|Corneal dystrophy, congenital stromal, 610048 (3), Autosomal dominant. 610048(MK)|125255	AD|Corneal dystrophy, congenital stromal	c.803C>T	p.Thr268Met|p.T268M	EX7/CDS6	chr12:91151736:G>A	rs3138268	0.0203674	0	0.0178	B	0.02037	0.0185	0.005634	0.00465095	0	Missense	.	Tolerated|0.217	Neutral|0.060374	polymorphism|1	Tolerated|0.48	DCN c.803C>T p.Thr268Met p.T268M 3138268	360	DCN; NM_001920.4; c.803C>T; p.Thr268Met|p.T268M; EX7/CDS6; Het; CAGATGAGGC.TGTTGGCCAG; 8;	.	Benign	criteria_provided,_multiple_submitters,_no_conflicts	Benign	.	1-0-0	1
DCN	NM_001920.4	AD|Corneal dystrophy, congenital stromal, 610048 (3), Autosomal dominant. 610048(MK)|125255	AD|Corneal dystrophy, congenital stromal	c.776C>T	p.Ala259Val|p.A259V	EX7	chr12:91151763:G>A	.	0	0	0	A	0	0	0	0	0	Missense	.	Tolerated|0.555	Neutral|0.578333	polymorphism|1	Tolerated|0.48	DCN c.776C>T p.Ala259Val p.A259V .	360	DCN; NM_001920.4; c.776C>T; p.Ala259Val|p.A259V; EX7; Het; ATTGTCAACA.CAGAGATGCT; 8;	.	.	.	.	.	2-0-0	2
DCN	NM_001920.4	AD|Corneal dystrophy, congenital stromal, 610048 (3), Autosomal dominant. 610048(MK)|125255	AD|Corneal dystrophy, congenital stromal	c.728G>A	p.Gly243Glu|p.G243E	EX6/CDS5	chr12:91153114:C>T	rs1280182666	0	0	0	A	0	0	0	4.06643e-06	5.80114e-05	Missense	.	Tolerated|0.157	Deleterious|0.000000	disease_causing|1	Tolerated|0.18	DCN c.728G>A p.Gly243Glu p.G243E .	360	DCN; NM_001920.4; c.728G>A; p.Gly243Glu|p.G243E; EX6/CDS5; Het; ATTATTCAGT.CTTTCAGGCT; 8;	.	.	.	.	.	1-0-0	1
DCN	NM_001920.4	AD|Corneal dystrophy, congenital stromal, 610048 (3), Autosomal dominant. 610048(MK)|125255	AD|Corneal dystrophy, congenital stromal	c.672G>A	p.Thr224Thr|p.T224T	EX6	chr12:91153170:C>T	rs140210399	0	0	0	A	0	0.0001	8.236e-06	1.22026e-05	0	Synonymous	.	.	.	.	.	DCN c.672G>A p.Thr224Thr p.T224T 140210399	360	DCN; NM_001920.4; c.672G>A; p.Thr224Thr|p.T224T; EX6; Het; GATGTAATTC.GTAAGGGAAG; 8;	.	.	.	Benign/Likely_benign	.	1-0-0	1
DCN	NM_001920.4	AD|Corneal dystrophy, congenital stromal, 610048 (3), Autosomal dominant. 610048(MK)|125255	AD|Corneal dystrophy, congenital stromal	c.637A>G	p.Thr213Ala|p.T213A	EX5/CDS4	chr12:91157090:T>C	.	0	0	0	A	0	0	0	0	0	Missense	.	Tolerated|0.117	Deleterious|0.000000	disease_causing|1	Tolerated|3.46	DCN c.637A>G p.Thr213Ala p.T213A .	360	DCN; NM_001920.4; c.637A>G; p.Thr213Ala|p.T213A; EX5/CDS4; Het; GGAATGCTGG.GATATTGGTA; 8;	.	.	.	.	.	1-0-0	1
DCN	NM_001920.4	AD|Corneal dystrophy, congenital stromal, 610048 (3), Autosomal dominant. 610048(MK)|125255	AD|Corneal dystrophy, congenital stromal	c.579T>C	p.Asn193Asn|p.N193N	EX5	chr12:91157148:A>G	.	0	0	0	A	0	0	0	0	0	Synonymous	.	.	.	.	.	DCN c.579T>C p.Asn193Asn p.N193N .	360	DCN; NM_001920.4; c.579T>C; p.Asn193Asn|p.N193N; EX5; Het; GGAAAGCCCC.TTTTCAATTC; 8;	.	.	.	Benign/Likely_benign	.	1-0-0	1
DCN	NM_001920.4	AD|Corneal dystrophy, congenital stromal, 610048 (3), Autosomal dominant. 610048(MK)|125255	AD|Corneal dystrophy, congenital stromal	c.534C>T	p.Val178Val|p.V178V	EX4	chr12:91158300:G>A	rs1217347113	0	0	0	A	0	0	0	4.06388e-06	0	Synonymous	.	.	.	.	.	DCN c.534C>T p.Val178Val p.V178V .	360	DCN; NM_001920.4; c.534C>T; p.Val178Val|p.V178V; EX4; Het; CTGTACCTAT.ACAATCATCT; 8;	.	.	.	Benign/Likely_benign	.	1-0-0	1
DCN	NM_001920.4	AD|Corneal dystrophy, congenital stromal, 610048 (3), Autosomal dominant. 610048(MK)|125255	AD|Corneal dystrophy, congenital stromal	c.497G>A	p.Arg166Gln|p.R166Q	EX4/CDS3	chr12:91158337:C>T	rs779618769	0	0	0	A	0	0	8.236e-06	8.12381e-06	0	Missense	.	Tolerated|0.87	Deleterious|0.000416	disease_causing|1	Tolerated|0.38	DCN c.497G>A p.Arg166Gln p.R166Q	360	DCN; NM_001920.4; c.497G>A; p.Arg166Gln|p.R166Q; EX4/CDS3; Het; AGTAACTTTT.GCACTTTGGT; 8;	.	.	.	.	.	1-0-0	1
DCN	NM_001920.4	AD|Corneal dystrophy, congenital stromal, 610048 (3), Autosomal dominant. 610048(MK)|125255	AD|Corneal dystrophy, congenital stromal	c.493G>A	p.Val165Met|p.V165M	EX4	chr12:91158341:C>T	rs746492042	0	0	0	A	0	0	8.236e-06	8.12387e-06	0.000115955	Missense	.	Damaging|0.002	Neutral|0.001772	disease_causing|1	Tolerated|0.25	DCN c.493G>A p.Val165Met p.V165M 746492042	360	DCN; NM_001920.4; c.493G>A; p.Val165Met|p.V165M; EX4; Het; ACTTTTCGCA.TTTGGTGATC; 8;	.	.	.	.	.	3-0-0	3
DCN	NM_001920.4	AD|Corneal dystrophy, congenital stromal, 610048 (3), Autosomal dominant. 610048(MK)|125255	AD|Corneal dystrophy, congenital stromal	c.488C>T	p.Thr163Ile|p.T163I	EX4	chr12:91158346:G>A	rs781652785	0	0	0	A	0	0	8.236e-06	8.12315e-06	5.79777e-05	Missense	.	Damaging|0.032	Deleterious|0.000254	disease_causing|0.976929	Tolerated|0.22	DCN c.488C>T p.Thr163Ile p.T163I 781652785	360	DCN; NM_001920.4; c.488C>T; p.Thr163Ile|p.T163I; EX4; Het; TCGCACTTTG.TGATCTCATT; 8;	.	.	.	.	.	5-0-0	5
DCN	NM_001920.4	AD|Corneal dystrophy, congenital stromal, 610048 (3), Autosomal dominant. 610048(MK)|125255	AD|Corneal dystrophy, congenital stromal	c.484A>T	p.Ile162Phe|p.I162F	EX4	chr12:91158350:T>A	rs748665361	0	0	0	A	0	0	1.647e-05	1.21848e-05	0	Missense	.	Damaging	Deleterious|0.000000	disease_causing|1	Tolerated|0.14	DCN c.484A>T p.Ile162Phe p.I162F 748665361	360	DCN; NM_001920.4; c.484A>T; p.Ile162Phe|p.I162F; EX4; Het; ACTTTGGTGA.CTCATTCTCA; 8;	.	.	.	.	.	1-0-0	1
DCN	NM_001920.4	AD|Corneal dystrophy, congenital stromal, 610048 (3), Autosomal dominant. 610048(MK)|125255	AD|Corneal dystrophy, congenital stromal	c.477G>C	p.Glu159Asp|p.E159D	EX4	chr12:91158357:C>G	.	0	0	0	A	0	0	0	0	0	Missense	.	Tolerated|0.797	Neutral|0.000001	disease_causing|0.999249	Tolerated|0.46	DCN c.477G>C p.Glu159Asp p.E159D .	360	DCN; NM_001920.4; c.477G>C; p.Glu159Asp|p.E159D; EX4; Het; TGATCTCATT.TCATGGGCAC; 8;	.	.	.	.	.	1-0-0	1
DCN	NM_001920.4	AD|Corneal dystrophy, congenital stromal, 610048 (3), Autosomal dominant. 610048(MK)|125255	AD|Corneal dystrophy, congenital stromal	c.466C>T	p.Arg156Cys|p.R156C	EX4	chr12:91158368:G>A	rs771153948	0	0	0	A	0	0	3.295e-05	1.62467e-05	0	Missense	.	Damaging|0.0	Deleterious|0.000000	disease_causing|1	Tolerated|0.35	DCN c.466C>T p.Arg156Cys p.R156C 771153948	360	DCN; NM_001920.4; c.466C>T; p.Arg156Cys|p.R156C; EX4; Het; TCATGGGCAC.CAGCTCCTGA; 8;	.	.	.	.	.	1-0-0	1
DCN	NM_001920.4	AD|Corneal dystrophy, congenital stromal, 610048 (3), Autosomal dominant. 610048(MK)|125255	AD|Corneal dystrophy, congenital stromal	c.465G>A	p.Leu155Leu|p.L155L	EX4	chr12:91158369:C>T	.	0	0	0	A	0	0	0	0	0	Synonymous	.	.	.	.	.	DCN c.465G>A p.Leu155Leu p.L155L .	360	DCN; NM_001920.4; c.465G>A; p.Leu155Leu|p.L155L; EX4; Het; CATGGGCACG.AGCTCCTGAA; 8;	.	.	.	Benign/Likely_benign	.	2-0-0	2
DCN	NM_001920.4	AD|Corneal dystrophy, congenital stromal, 610048 (3), Autosomal dominant. 610048(MK)|125255	AD|Corneal dystrophy, congenital stromal	c.411C>A	p.Ser137Ser|p.S137S	EX4	chr12:91158423:G>T	rs765079976	0	0	0	A	0	0	8.236e-06	2.03067e-05	0.000289922	Synonymous	.	.	.	.	.	DCN c.411C>A p.Ser137Ser p.S137S 765079976	360	DCN; NM_001920.4; c.411C>A; p.Ser137Ser|p.S137S; EX4; Het; GCTGATTCTT.GACAGATAAA; 8;	.	.	.	Benign/Likely_benign	.	3-0-0	3
DCN	NM_001920.4	AD|Corneal dystrophy, congenital stromal, 610048 (3), Autosomal dominant. 610048(MK)|125255	AD|Corneal dystrophy, congenital stromal	c.324C>T	p.His108His|p.H108H	EX3/CDS2	chr12:91164605:G>A	rs555086929	0.000199681	0	0	A	0.0001997	0	8.236e-06	8.12757e-06	0	SpliceSite(Synonymous)	.	.	.	.	.	DCN c.324C>T p.His108His p.H108H 555086929	360	DCN; NM_001920.4; c.324C>T; p.His108His|p.H108H; EX3/CDS2; Het; .; 8;	.	.	.	.	.	9-0-0	9
DCN	NM_001920.4	AD|Corneal dystrophy, congenital stromal, 610048 (3), Autosomal dominant. 610048(MK)|125255	AD|Corneal dystrophy, congenital stromal	c.319C>A	p.Leu107Ile|p.L107I	EX3	chr12:91164610:G>T	.	0	0	0	A	0	0	0	0	0	Missense	.	Damaging|0.0	Deleterious|0.000000	disease_causing|1	Tolerated|1.64	DCN c.319C>A p.Leu107Ile p.L107I .	360	DCN; NM_001920.4; c.319C>A; p.Leu107Ile|p.L107I; EX3; Het; CTTACGTGAA.GTTCTTCAGG; 8;	.	.	.	.	.	1-0-0	1
DCN	NM_001920.4	AD|Corneal dystrophy, congenital stromal, 610048 (3), Autosomal dominant. 610048(MK)|125255	AD|Corneal dystrophy, congenital stromal	c.310C>A	p.Leu104Met|p.L104M	EX3	chr12:91164619:G>T	rs146745555	0	0	0	A	0	0.0002	1.647e-05	8.12466e-06	0	Missense	.	Damaging|0.04	Deleterious|0.000000	disease_causing|0.999999	Tolerated|-0.41	DCN c.310C>A p.Leu104Met p.L104M 146745555	360	DCN; NM_001920.4; c.310C>A; p.Leu104Met|p.L104M; EX3; Het; AGGTTCTTCA.GTTCTTAAAG; 8;	.	.	.	.	.	7-0-0	7
DCN	NM_001920.4	AD|Corneal dystrophy, congenital stromal, 610048 (3), Autosomal dominant. 610048(MK)|125255	AD|Corneal dystrophy, congenital stromal	c.282C>T	p.Thr94Thr|p.T94T	EX3/CDS2	chr12:91164647:G>A	rs3138221	0.0211661	0	0.0178	B	0.02117	0.0191	0.005864	0.00478828	0	Synonymous	.	.	.	.	.	DCN c.282C>T p.Thr94Thr p.T94T 3138221	360	DCN; NM_001920.4; c.282C>T; p.Thr94Thr|p.T94T; EX3/CDS2; Het; CTTTGATTTC.GTTATTTTGT; 8;	.	Benign	criteria_provided,_multiple_submitters,_no_conflicts	Benign	.	1-0-0	1
DCN	NM_001920.4	AD|Corneal dystrophy, congenital stromal, 610048 (3), Autosomal dominant. 610048(MK)|125255	AD|Corneal dystrophy, congenital stromal	c.169C>T	p.Arg57Cys|p.R57C	EX2/CDS1	chr12:91178384:G>A	rs372859376	0	0	0	A	0	0.0001	1.647e-05	1.62567e-05	0	Missense	.	Damaging|0.02	Deleterious|0.000000	disease_causing|0.969018	Damaging|-3.98	DCN c.169C>T p.Arg57Cys p.R57C 372859376	360	DCN; NM_001920.4; c.169C>T; p.Arg57Cys|p.R57C; EX2/CDS1; Het; CATTGACAGC.GAAGGGGCAC; 8;	.	.	.	.	.	1-0-0	1
DCN	NM_001920.4	AD|Corneal dystrophy, congenital stromal, 610048 (3), Autosomal dominant. 610048(MK)|125255	AD|Corneal dystrophy, congenital stromal	c.142C>A	p.Pro48Thr|p.P48T	EX2/CDS1	chr12:91178411:G>T	rs1356510939	0	0	0	A	0	0	0	2.03207e-05	0.000289956	Missense	.	Tolerated|0.092	Neutral|0.000000	polymorphism|1	Tolerated|0.41	DCN c.142C>A p.Pro48Thr p.P48T 1356510939	360	DCN; NM_001920.4; c.142C>A; p.Pro48Thr|p.P48T; EX2/CDS1; Het; CCTAGGGAGG.CTCGAAGTCG; 8;	.	.	.	.	.	2-0-0	2
DCN	NM_001920.4	AD|Corneal dystrophy, congenital stromal, 610048 (3), Autosomal dominant. 610048(MK)|125255	AD|Corneal dystrophy, congenital stromal	c.139G>A	p.Glu47Lys|p.E47K	EX2/CDS1	chr12:91178414:C>T	rs752978349	0	0	0	A	0	0	1.647e-05	1.21935e-05	5.79979e-05	Missense	.	Tolerated|0.297	Neutral|0.000000	polymorphism|1	Tolerated|0.49	DCN c.139G>A p.Glu47Lys p.E47K 752978349	360	DCN; NM_001920.4; c.139G>A; p.Glu47Lys|p.E47K; EX2/CDS1; Het; AGGGAGGGCT.GAAGTCGCGG; 8;	.	.	.	.	.	1-0-0	1
DCN	NM_001920.4	AD|Corneal dystrophy, congenital stromal, 610048 (3), Autosomal dominant. 610048(MK)|125255	AD|Corneal dystrophy, congenital stromal	c.138C>T	p.Phe46Phe|p.F46F	EX2/CDS1	chr12:91178415:G>A	rs756082215	0	0	0	A	0	0	9.884e-05	0.000138181	0	Synonymous	.	.	.	.	.	DCN c.138C>T p.Phe46Phe p.F46F 756082215	360	DCN; NM_001920.4; c.138C>T; p.Phe46Phe|p.F46F; EX2/CDS1; Het; GGGAGGGCTC.AAGTCGCGGT; 8;	.	.	.	Benign/Likely_benign	.	1-0-0	1
DCN	NM_001920.4	AD|Corneal dystrophy, congenital stromal, 610048 (3), Autosomal dominant. 610048(MK)|125255	AD|Corneal dystrophy, congenital stromal	c.133G>A	p.Asp45Asn|p.D45N	EX2	chr12:91178420:C>T	rs777864432	0	0	0	A	0	0	4.942e-05	4.47075e-05	0.000521921	Missense	.	Tolerated|0.382	Neutral|0.000015	polymorphism|1	Tolerated|0.49	DCN c.133G>A p.Asp45Asn p.D45N 777864432	360	DCN; NM_001920.4; c.133G>A; p.Asp45Asn|p.D45N; EX2; Het; GGCTCGAAGT.GCGGTCATCA; 8;	.	.	.	.	.	2-0-0	2
DCN	NM_001920.4	AD|Corneal dystrophy, congenital stromal, 610048 (3), Autosomal dominant. 610048(MK)|125255	AD|Corneal dystrophy, congenital stromal	c.130C>T	p.Arg44Cys|p.R44C	EX2/CDS1	chr12:91178423:G>A	rs962625629	0	0	0	A	0	0	0	4.06428e-06	0	Missense	.	Tolerated|0.17	Neutral|0.455350	polymorphism|1	Tolerated|0.44	DCN c.130C>T p.Arg44Cys p.R44C 962625629	360	DCN; NM_001920.4; c.130C>T; p.Arg44Cys|p.R44C; EX2/CDS1; Het; TCGAAGTCGC.GTCATCAGGA; 8;	.	.	.	.	.	1-0-0	1
DCN	NM_001920.4	AD|Corneal dystrophy, congenital stromal, 610048 (3), Autosomal dominant. 610048(MK)|125255	AD|Corneal dystrophy, congenital stromal	c.112C>A	p.Pro38Thr|p.P38T	EX2/CDS1	chr12:91178441:G>T	.	0	0	0	A	0	0	0	0	0	Missense	.	Tolerated|0.429	Unknown|0.002208	disease_causing|0.848096	Tolerated|0.49	DCN c.112C>A p.Pro38Thr p.P38T .	360	DCN; NM_001920.4; c.112C>A; p.Pro38Thr|p.P38T; EX2/CDS1; Het; .; 8;	.	.	.	.	.	1-0-0	1
DCN	NM_001920.4	AD|Corneal dystrophy, congenital stromal, 610048 (3), Autosomal dominant. 610048(MK)|125255	AD|Corneal dystrophy, congenital stromal	c.96G>A	p.Glu32Glu|p.E32E	EX2	chr12:91178457:C>T	rs780647595	0	0	0	A	0	0	4.118e-05	3.65761e-05	0.000405985	Synonymous	.	.	.	.	.	DCN c.96G>A p.Glu32Glu p.E32E 780647595	360	DCN; NM_001920.4; c.96G>A; p.Glu32Glu|p.E32E; EX2; Het; TCCCAGAAGC.TCATCTTCTA; 8;	.	.	.	Benign/Likely_benign	.	1-0-0	1
DCN	NM_001920.4	AD|Corneal dystrophy, congenital stromal, 610048 (3), Autosomal dominant. 610048(MK)|125255	AD|Corneal dystrophy, congenital stromal	c.68G>C	p.Gly23Ala|p.G23A	EX2/CDS1	chr12:91178485:C>G	.	0	0	0	A	0	0	0	0	0	Missense	.	Tolerated|0.148	Deleterious|0.000000	disease_causing|0.95596	Tolerated|0.22	DCN c.68G>C p.Gly23Ala p.G23A .	360	DCN; NM_001920.4; c.68G>C; p.Gly23Ala|p.G23A; EX2/CDS1; Het; .; 8;	.	.	.	.	.	1-0-0	1
DCN	NM_001920.4	AD|Corneal dystrophy, congenital stromal, 610048 (3), Autosomal dominant. 610048(MK)|125255	AD|Corneal dystrophy, congenital stromal	c.54G>A	p.Pro18Pro|p.P18P	EX2/CDS1	chr12:91178499:C>T	rs145597441	0.000599042	0	0	A	0.000599	0.0005	0.0005189	0.000479612	0	Synonymous	.	.	.	.	.	DCN c.54G>A p.Pro18Pro p.P18P 145597441	360	DCN; NM_001920.4; c.54G>A; p.Pro18Pro|p.P18P; EX2/CDS1; Het; .; 8;	.	Likely_benign	criteria_provided,_single_submitter	Likely_benign	.	1-0-0	1
DCN	NM_001920.4	AD|Corneal dystrophy, congenital stromal, 610048 (3), Autosomal dominant. 610048(MK)|125255	AD|Corneal dystrophy, congenital stromal	c.42C>T	p.Ser14Ser|p.S14S	EX2	chr12:91178511:G>A	.	0	0	0	A	0	0	0	0	0	Synonymous	.	.	.	.	.	DCN c.42C>T p.Ser14Ser p.S14S .	360	DCN; NM_001920.4; c.42C>T; p.Ser14Ser|p.S14S; EX2; Het; GTCCAGCCCA.GAAACTTGTG; 8;	.	.	.	Benign/Likely_benign	.	3-0-0	3
DCN	NM_001920.4	AD|Corneal dystrophy, congenital stromal, 610048 (3), Autosomal dominant. 610048(MK)|125255	AD|Corneal dystrophy, congenital stromal	c.28C>G	p.Leu10Val|p.L10V	EX2	chr12:91178525:G>C	.	0	0	0	A	0	0	0	0	0	Missense	.	Damaging|0.046	Neutral|0.000001	disease_causing|0.99999	Tolerated|0.06	DCN c.28C>G p.Leu10Val p.L10V .	360	DCN; NM_001920.4; c.28C>G; p.Leu10Val|p.L10V; EX2; Het; ACTTGTGCAA.CAGAAGGAGG; 8;	.	.	.	.	.	2-0-0	2
DCN	NM_001920.4	AD|Corneal dystrophy, congenital stromal, 610048 (3), Autosomal dominant. 610048(MK)|125255	AD|Corneal dystrophy, congenital stromal	c.14T>C	p.Ile5Thr|p.I5T	EX2	chr12:91178539:A>G	rs757397794	0	0	0	A	0	0	8.237e-06	4.06438e-06	5.80046e-05	Missense	.	Tolerated|0.057	Neutral|0.004210	disease_causing|0.913718	Tolerated|0.39	DCN c.14T>C p.Ile5Thr p.I5T 757397794	360	DCN; NM_001920.4; c.14T>C; p.Ile5Thr|p.I5T; EX2; Het; AAGGAGGATG.TAGTGGCCTT; 8;	.	.	.	.	.	6-0-0	6
FOXE3	NM_012186.2	AD,AR|Anterior segment dysgenesis 2, multiple subtypes, 610256 (3), Autosomal recessive. Cataract 34, multiple types, 612968 (3). 107250(MK),610256(MK)|601094	AD/AR|Aortic aneurysm, familial thoracic 11, susceptibility to. Anterior segment dysgenesis 2	c.5C>A	p.Ala2Glu|p.A2E	EX1	chr1:47416320:C>A	.	0	0	0	A	0	0	0	0	0	Missense	.	Tolerated	.	polymorphism|1	Damaging	FOXE3 c.5C>A p.Ala2Glu p.A2E .	320	FOXE3; NM_012186.2; c.5C>A; p.Ala2Glu|p.A2E; EX1; Het; CAGCCGATGG.GGGGCGCAGC; 1;	.	.	.	.	.	1-0-0	1
FOXE3	NM_012186.2	AD,AR|Anterior segment dysgenesis 2, multiple subtypes, 610256 (3), Autosomal recessive. Cataract 34, multiple types, 612968 (3). 107250(MK),610256(MK)|601094	AD/AR|Aortic aneurysm, familial thoracic 11, susceptibility to. Anterior segment dysgenesis 2	c.5C>T	p.Ala2Val|p.A2V	EX1	chr1:47416320:C>T	.	0	0	0	A	0	0	0	0	0	Missense	.	Tolerated	.	polymorphism|1	Damaging	FOXE3 c.5C>T p.Ala2Val p.A2V .	320	FOXE3; NM_012186.2; c.5C>T; p.Ala2Val|p.A2V; EX1; Het; CAGCCGATGG.GGGGCGCAGC; 1;	.	.	.	.	.	1-0-0	1
FOXE3	NM_012186.2	AD,AR|Anterior segment dysgenesis 2, multiple subtypes, 610256 (3), Autosomal recessive. Cataract 34, multiple types, 612968 (3). 107250(MK),610256(MK)|601094	AD/AR|Aortic aneurysm, familial thoracic 11, susceptibility to. Anterior segment dysgenesis 2	c.19A>C	p.Met7Leu|p.M7L	EX1	chr1:47416334:A>C	.	0	0	0	A	0	0	0	0	0	Missense	.	Damaging	.	polymorphism|0.998076	Damaging	FOXE3 c.19A>C p.Met7Leu p.M7L .	320	FOXE3; NM_012186.2; c.19A>C; p.Met7Leu|p.M7L; EX1; Het; GCGCAGCGAC.TGGATCCGCC; 1;	.	.	.	.	.	1-0-0	1
FOXE3	NM_012186.2	AD,AR|Anterior segment dysgenesis 2, multiple subtypes, 610256 (3), Autosomal recessive. Cataract 34, multiple types, 612968 (3). 107250(MK),610256(MK)|601094	AD/AR|Aortic aneurysm, familial thoracic 11, susceptibility to. Anterior segment dysgenesis 2	c.31G>A	p.Ala11Thr|p.A11T	EX1/CDS1	chr1:47416346:G>A	.	0	0	0	A	0	0	0	0	0	Missense	.	Tolerated	.	polymorphism|1	Damaging	FOXE3 c.31G>A p.Ala11Thr p.A11T .	320	FOXE3; NM_012186.2; c.31G>A; p.Ala11Thr|p.A11T; EX1/CDS1; Het; GGATCCGCCC.CCGCGTTCTC; 1;	.	.	.	.	.	1-0-0	1
FOXE3	NM_012186.2	AD,AR|Anterior segment dysgenesis 2, multiple subtypes, 610256 (3), Autosomal recessive. Cataract 34, multiple types, 612968 (3). 107250(MK),610256(MK)|601094	AD/AR|Aortic aneurysm, familial thoracic 11, susceptibility to. Anterior segment dysgenesis 2	c.44G>T	p.Gly15Val|p.G15V	EX1/CDS1	chr1:47416359:G>T	.	0	0	0	A	0	0	0	0	0	Missense	.	Tolerated	.	polymorphism|0.999923	Damaging	FOXE3 c.44G>T p.Gly15Val p.G15V .	320	FOXE3; NM_012186.2; c.44G>T; p.Gly15Val|p.G15V; EX1/CDS1; Het; GCGTTCTCTG.CTTCCCTGCC; 1;	.	.	.	.	.	1-0-0	1
FOXE3	NM_012186.2	AD,AR|Anterior segment dysgenesis 2, multiple subtypes, 610256 (3), Autosomal recessive. Cataract 34, multiple types, 612968 (3). 107250(MK),610256(MK)|601094	AD/AR|Aortic aneurysm, familial thoracic 11, susceptibility to. Anterior segment dysgenesis 2	c.81G>A	p.Pro27Pro|p.P27P	EX1	chr1:47416396:G>A	rs1204702904	0	0	0	A	0	0	0	1.87063e-05	0	Synonymous	.	.	.	.	.	FOXE3 c.81G>A p.Pro27Pro p.P27P .	320	FOXE3; NM_012186.2; c.81G>A; p.Pro27Pro|p.P27P; EX1; Het; CGTCGGGGCC.CCGCCGTCGC; 1;	.	.	.	Benign/Likely_benign	.	2-0-0	2
FOXE3	NM_012186.2	AD,AR|Anterior segment dysgenesis 2, multiple subtypes, 610256 (3), Autosomal recessive. Cataract 34, multiple types, 612968 (3). 107250(MK),610256(MK)|601094	AD/AR|Aortic aneurysm, familial thoracic 11, susceptibility to. Anterior segment dysgenesis 2	c.86C>T	p.Pro29Leu|p.P29L	EX1/CDS1	chr1:47416401:C>T	rs1220178110	0	0	0	A	0	0	0	0	0	Missense	.	Tolerated	.	polymorphism|1	Damaging	FOXE3 c.86C>T p.Pro29Leu p.P29L	320	FOXE3; NM_012186.2; c.86C>T; p.Pro29Leu|p.P29L; EX1/CDS1; Het; gggccgccgc.gtcgccgctc; 1;	.	.	.	.	.	1-0-0	1
FOXE3	NM_012186.2	AD,AR|Anterior segment dysgenesis 2, multiple subtypes, 610256 (3), Autosomal recessive. Cataract 34, multiple types, 612968 (3). 107250(MK),610256(MK)|601094	AD/AR|Aortic aneurysm, familial thoracic 11, susceptibility to. Anterior segment dysgenesis 2	c.105C>A	p.Ala35Ala|p.A35A	EX1	chr1:47416420:C>A	.	0	0	0	A	0	0	0	0	0	Synonymous	.	.	.	.	.	FOXE3 c.105C>A p.Ala35Ala p.A35A .	320	FOXE3; NM_012186.2; c.105C>A; p.Ala35Ala|p.A35A; EX1; Het; TCGCAGGAGC.GAGCCAGGGC; 1;	.	.	.	Benign/Likely_benign	.	2-0-0	2
FOXE3	NM_012186.2	AD,AR|Anterior segment dysgenesis 2, multiple subtypes, 610256 (3), Autosomal recessive. Cataract 34, multiple types, 612968 (3). 107250(MK),610256(MK)|601094	AD/AR|Aortic aneurysm, familial thoracic 11, susceptibility to. Anterior segment dysgenesis 2	c.116G>T	p.Arg39Leu|p.R39L	EX1/CDS1	chr1:47416431:G>T	.	0	0	0	A	0	0	0	0	0	missense	.	Tolerated	.	polymorphism|1	Damaging	FOXE3 c.116G>T p.Arg39Leu p.R39L	320	FOXE3; NM_012186.2; c.116G>T; p.Arg39Leu|p.R39L; EX1/CDS1; Het; flank; 1;	.	.	.	.	.	2-0-0	2
FOXE3	NM_012186.2	AD,AR|Anterior segment dysgenesis 2, multiple subtypes, 610256 (3), Autosomal recessive. Cataract 34, multiple types, 612968 (3). 107250(MK),610256(MK)|601094	AD/AR|Aortic aneurysm, familial thoracic 11, susceptibility to. Anterior segment dysgenesis 2	c.134C>A	p.Ala45Glu|p.A45E	EX1	chr1:47416449:C>A	rs999523224	0	0	0	A	0	0	0	0	0	Missense	.	Tolerated	.	polymorphism|1	Damaging	FOXE3 c.134C>A p.Ala45Glu p.A45E .	320	FOXE3; NM_012186.2; c.134C>A; p.Ala45Glu|p.A45E; EX1; Het; GAGGAGGCGG.GGCTGGCCGC; 1;	.	.	.	.	.	2-0-0	2
FOXE3	NM_012186.2	AD,AR|Anterior segment dysgenesis 2, multiple subtypes, 610256 (3), Autosomal recessive. Cataract 34, multiple types, 612968 (3). 107250(MK),610256(MK)|601094	AD/AR|Aortic aneurysm, familial thoracic 11, susceptibility to. Anterior segment dysgenesis 2	c.135G>A	p.Ala45Ala|p.A45A	EX1	chr1:47416450:G>A	rs886044273	0	0	0	A	0	0	0	0	0	Synonymous	.	.	.	.	.	FOXE3 c.135G>A p.Ala45Ala p.A45A .	320	FOXE3; NM_012186.2; c.135G>A; p.Ala45Ala|p.A45A; EX1; Het; AGGAGGCGGC.GCTGGCCGCG; 1;	.	.	.	Benign/Likely_benign	.	21-0-1	22
FOXE3	NM_012186.2	AD,AR|Anterior segment dysgenesis 2, multiple subtypes, 610256 (3), Autosomal recessive. Cataract 34, multiple types, 612968 (3). 107250(MK),610256(MK)|601094	AD/AR|Aortic aneurysm, familial thoracic 11, susceptibility to. Anterior segment dysgenesis 2	c.158C>T	p.Pro53Leu|p.P53L	EX1/CDS1	chr1:47416473:C>T	rs534479543	0.00658946	0.0327	0	A	0.006589	0	0.0005247	0	0	Missense	.	Tolerated	.	polymorphism|1	Damaging	FOXE3 c.158C>T p.Pro53Leu p.P53L 534479543	320	FOXE3; NM_012186.2; c.158C>T; p.Pro53Leu|p.P53L; EX1/CDS1; Het; .; 1;	.	Benign	criteria_provided,_single_submitter	Benign	.	356-0-11	367
FOXE3	NM_012186.2	AD,AR|Anterior segment dysgenesis 2, multiple subtypes, 610256 (3), Autosomal recessive. Cataract 34, multiple types, 612968 (3). 107250(MK),610256(MK)|601094	AD/AR|Aortic aneurysm, familial thoracic 11, susceptibility to. Anterior segment dysgenesis 2	c.163C>T	p.Pro55Ser|p.P55S	EX1	chr1:47416478:C>T	.	0	0	0	A	0	0	0	0	0	Missense	.	Tolerated	.	polymorphism|1	Damaging	FOXE3 c.163C>T p.Pro55Ser p.P55S .	320	FOXE3; NM_012186.2; c.163C>T; p.Pro55Ser|p.P55S; EX1; Het; GGCCCCCACG.CCGCGCCCGG; 1;	.	.	.	.	.	2-0-0	2
FOXE3	NM_012186.2	AD,AR|Anterior segment dysgenesis 2, multiple subtypes, 610256 (3), Autosomal recessive. Cataract 34, multiple types, 612968 (3). 107250(MK),610256(MK)|601094	AD/AR|Aortic aneurysm, familial thoracic 11, susceptibility to. Anterior segment dysgenesis 2	c.194_196del	p.Arg65del|p.R65del	EX1	chr1:47416493:GGGC>G	rs775343166	0	0	0	A	0	0.0225	8.628e-05	0.0014003	0.00574713	In_frame_Deletion	.	.	.	.	.	FOXE3 c.194_196del p.Arg65del p.R65del 775343166	320	FOXE3; NM_012186.2; c.194_196del; p.Arg65del|p.R65del; EX1; Het; GCCCGGCCCG.GGCGGCGGCG; 1;	.	.	.	.	.	24-0-0	24
FOXE3	NM_012186.2	AD,AR|Anterior segment dysgenesis 2, multiple subtypes, 610256 (3), Autosomal recessive. Cataract 34, multiple types, 612968 (3). 107250(MK),610256(MK)|601094	AD/AR|Aortic aneurysm, familial thoracic 11, susceptibility to. Anterior segment dysgenesis 2	c.183_184insG	p.Arg62Alafs223|p.R62Afs223	EX1	chr1:47416496:C>CG	.	0	0	0	A	0	0	0	0	0	Frameshift	.	.	.	.	.	FOXE3 c.183_184insG p.Arg62Alafs223 p.R62Afs223 .	320	FOXE3; NM_012186.2; c.183_184insG; p.Arg62Alafs223|p.R62Afs223; EX1; Het; CGGCCCGGGG.GGCGGCGGCG; 1;	.	.	.	.	.	1-0-0	1
FOXE3	NM_012186.2	AD,AR|Anterior segment dysgenesis 2, multiple subtypes, 610256 (3), Autosomal recessive. Cataract 34, multiple types, 612968 (3). 107250(MK),610256(MK)|601094	AD/AR|Aortic aneurysm, familial thoracic 11, susceptibility to. Anterior segment dysgenesis 2	c.184C>G	p.Arg62Gly|p.R62G	EX1	chr1:47416499:C>G	.	0	0	0	A	0	0	0	0	0	Missense	.	Tolerated	.	disease_causing|0.935853	Damaging	FOXE3 c.184C>G p.Arg62Gly p.R62G .	320	FOXE3; NM_012186.2; c.184C>G; p.Arg62Gly|p.R62G; EX1; Het; CCCGGGGCGG.GGCGGCGGCG; 1;	.	.	.	.	.	4-0-0	4
FOXE3	NM_012186.2	AD,AR|Anterior segment dysgenesis 2, multiple subtypes, 610256 (3), Autosomal recessive. Cataract 34, multiple types, 612968 (3). 107250(MK),610256(MK)|601094	AD/AR|Aortic aneurysm, familial thoracic 11, susceptibility to. Anterior segment dysgenesis 2	c.189dup(p.Arg64Alafs*221)	p.Arg64Alafs*221	EX1/CDS1	chr1:47416502:C>CG	.	0	0	0	A	0	0	0	0	0	Frameshift	.	.	.	.	.	FOXE3 c.189dup(p.Arg64Alafs*221) p.Arg64Alafs*221 .	320	FOXE3; NM_012186.2; c.189dup(p.Arg64Alafs*221); p.Arg64Alafs*221; EX1/CDS1; Het; .; 1;	.	.	.	.	.	1-0-0	1
FOXE3	NM_012186.2	AD,AR|Anterior segment dysgenesis 2, multiple subtypes, 610256 (3), Autosomal recessive. Cataract 34, multiple types, 612968 (3). 107250(MK),610256(MK)|601094	AD/AR|Aortic aneurysm, familial thoracic 11, susceptibility to. Anterior segment dysgenesis 2	c.187C>G	p.Arg63Gly|p.R63G	EX1	chr1:47416502:C>G	.	0	0	0	A	0	0	0	0	0	Missense	.	Damaging	.	disease_causing|0.959426	Damaging	FOXE3 c.187C>G p.Arg63Gly p.R63G .	320	FOXE3; NM_012186.2; c.187C>G; p.Arg63Gly|p.R63G; EX1; Het; GGGGCGGCGG.GGCGGCGGCC; 1;	.	.	.	.	.	12-0-0	12
FOXE3	NM_012186.2	AD,AR|Anterior segment dysgenesis 2, multiple subtypes, 610256 (3), Autosomal recessive. Cataract 34, multiple types, 612968 (3). 107250(MK),610256(MK)|601094	AD/AR|Aortic aneurysm, familial thoracic 11, susceptibility to. Anterior segment dysgenesis 2	c.187C>T	p.Arg63Trp|p.R63W	EX1	chr1:47416502:C>T	.	0	0	0	A	0	0	0	0	0	Missense	.	Damaging	.	disease_causing|0.986017	Damaging	FOXE3 c.187C>T p.Arg63Trp p.R63W .	320	FOXE3; NM_012186.2; c.187C>T; p.Arg63Trp|p.R63W; EX1; Het; GGGGCGGCGG.GGCGGCGGCC; 1;	.	.	.	.	.	1-0-0	1
FOXE3	NM_012186.2	AD,AR|Anterior segment dysgenesis 2, multiple subtypes, 610256 (3), Autosomal recessive. Cataract 34, multiple types, 612968 (3). 107250(MK),610256(MK)|601094	AD/AR|Aortic aneurysm, familial thoracic 11, susceptibility to. Anterior segment dysgenesis 2	c.190C>G	p.Arg64Gly|p.R64G	EX1	chr1:47416505:C>G	rs1214263951	0	0	0	A	0	0	0	0	0	Missense	.	Damaging	.	polymorphism|0.996045	Damaging	FOXE3 c.190C>G p.Arg64Gly p.R64G .	320	FOXE3; NM_012186.2; c.190C>G; p.Arg64Gly|p.R64G; EX1; Het; GCGGCGGCGG.GGCGGCCCCT; 1;	.	.	.	Likely_benign	.	296-0-0	296
FOXE3	NM_012186.2	AD,AR|Anterior segment dysgenesis 2, multiple subtypes, 610256 (3), Autosomal recessive. Cataract 34, multiple types, 612968 (3). 107250(MK),610256(MK)|601094	AD/AR|Aortic aneurysm, familial thoracic 11, susceptibility to. Anterior segment dysgenesis 2	c.193C>G	p.Arg65Gly|p.R65G	EX1	chr1:47416508:C>G	.	0	0	0	A	0	0	0	0	0	Missense	.	Damaging	.	disease_causing|0.998335	Damaging	FOXE3 c.193C>G p.Arg65Gly p.R65G .	320	FOXE3; NM_012186.2; c.193C>G; p.Arg65Gly|p.R65G; EX1; Het; GCGGCGGCGG.GGCCCCTGCA; 1;	.	.	.	Likely_benign	.	59-0-0	59
FOXE3	NM_012186.2	AD,AR|Anterior segment dysgenesis 2, multiple subtypes, 610256 (3), Autosomal recessive. Cataract 34, multiple types, 612968 (3). 107250(MK),610256(MK)|601094	AD/AR|Aortic aneurysm, familial thoracic 11, susceptibility to. Anterior segment dysgenesis 2	c.193C>T	p.Arg65Trp|p.R65W	EX1	chr1:47416508:C>T	.	0	0	0	A	0	0	0	0	0	Missense	.	Damaging	.	disease_causing|0.999441	Damaging	FOXE3 c.193C>T p.Arg65Trp p.R65W .	320	FOXE3; NM_012186.2; c.193C>T; p.Arg65Trp|p.R65W; EX1; Het; GCGGCGGCGG.GGCCCCTGCA; 1;	.	.	.	.	.	1-0-0	1
FOXE3	NM_012186.2	AD,AR|Anterior segment dysgenesis 2, multiple subtypes, 610256 (3), Autosomal recessive. Cataract 34, multiple types, 612968 (3). 107250(MK),610256(MK)|601094	AD/AR|Aortic aneurysm, familial thoracic 11, susceptibility to. Anterior segment dysgenesis 2	c.196C>G	p.Pro66Ala|p.P66A	EX1	chr1:47416511:C>G	.	0	0	0	A	0	0	0	0	0	Missense	.	Damaging	.	disease_causing|1	Damaging	FOXE3 c.196C>G p.Pro66Ala p.P66A .	320	FOXE3; NM_012186.2; c.196C>G; p.Pro66Ala|p.P66A; EX1; Het; GCGGCGGCGG.CCCTGCAGCG; 1;	.	.	.	.	.	15-0-0	15
FOXE3	NM_012186.2	AD,AR|Anterior segment dysgenesis 2, multiple subtypes, 610256 (3), Autosomal recessive. Cataract 34, multiple types, 612968 (3). 107250(MK),610256(MK)|601094	AD/AR|Aortic aneurysm, familial thoracic 11, susceptibility to. Anterior segment dysgenesis 2	c.200T>C	p.Leu67Pro|p.L67P	EX1	chr1:47416515:T>C	.	0	0	0	A	0	0	0	0	0	Missense	.	Tolerated	.	disease_causing|1	Damaging	FOXE3 c.200T>C p.Leu67Pro p.L67P .	320	FOXE3; NM_012186.2; c.200T>C; p.Leu67Pro|p.L67P; EX1; Het; CGGCGGCCCC.GCAGCGCGGG; 1;	.	.	.	.	.	14-0-0	14
FOXE3	NM_012186.2	AD,AR|Anterior segment dysgenesis 2, multiple subtypes, 610256 (3), Autosomal recessive. Cataract 34, multiple types, 612968 (3). 107250(MK),610256(MK)|601094	AD/AR|Aortic aneurysm, familial thoracic 11, susceptibility to. Anterior segment dysgenesis 2	c.203A>C	p.Gln68Pro|p.Q68P	EX1	chr1:47416518:A>C	.	0	0	0	A	0	0	0	0	0	Missense	.	Damaging	.	disease_causing|0.999953	Damaging	FOXE3 c.203A>C p.Gln68Pro p.Q68P .	320	FOXE3; NM_012186.2; c.203A>C; p.Gln68Pro|p.Q68P; EX1; Het; CGGCCCCTGC.GCGCGGGAAG; 1;	.	.	.	.	.	6-0-0	6
FOXE3	NM_012186.2	AD,AR|Anterior segment dysgenesis 2, multiple subtypes, 610256 (3), Autosomal recessive. Cataract 34, multiple types, 612968 (3). 107250(MK),610256(MK)|601094	AD/AR|Aortic aneurysm, familial thoracic 11, susceptibility to. Anterior segment dysgenesis 2	c.211A>G	p.Lys71Glu|p.K71E	EX1	chr1:47416526:A>G	.	0	0	0	A	0	0	0	0	0	Missense	.	Damaging	.	disease_causing|0.999999	Damaging	FOXE3 c.211A>G p.Lys71Glu p.K71E .	320	FOXE3; NM_012186.2; c.211A>G; p.Lys71Glu|p.K71E; EX1; Het; GCAGCGCGGG.AGCCGCCCTA; 1;	.	.	.	Likely_benign	.	952-0-0	952
FOXE3	NM_012186.2	AD,AR|Anterior segment dysgenesis 2, multiple subtypes, 610256 (3), Autosomal recessive. Cataract 34, multiple types, 612968 (3). 107250(MK),610256(MK)|601094	AD/AR|Aortic aneurysm, familial thoracic 11, susceptibility to. Anterior segment dysgenesis 2	c.212A>G	p.Lys71Arg|p.K71R	EX1/CDS1	chr1:47416527:A>G	.	0	0	0	A	0	0	0	0	0	Missense	.	Damaging	.	disease_causing|0.999998	Damaging	FOXE3 c.212A>G p.Lys71Arg p.K71R .	320	FOXE3; NM_012186.2; c.212A>G; p.Lys71Arg|p.K71R; EX1/CDS1; Het; .; 1;	.	.	.	.	.	1-0-0	1
FOXE3	NM_012186.2	AD,AR|Anterior segment dysgenesis 2, multiple subtypes, 610256 (3), Autosomal recessive. Cataract 34, multiple types, 612968 (3). 107250(MK),610256(MK)|601094	AD/AR|Aortic aneurysm, familial thoracic 11, susceptibility to. Anterior segment dysgenesis 2	c.234G>A	p.Ala78Ala|p.A78A	EX1	chr1:47416549:G>A	rs201158701	0.00139776	0	0	A	0.001398	0	0.001467	0.00140845	0	Synonymous	.	.	.	.	.	FOXE3 c.234G>A p.Ala78Ala p.A78A 201158701	320	FOXE3; NM_012186.2; c.234G>A; p.Ala78Ala|p.A78A; EX1; Het; CGTACATCGC.CTCATCGCCA; 1;	.	Benign/Likely_benign	criteria_provided,_multiple_submitters,_no_conflicts	Benign/Likely_benign	.	5-0-0	5
FOXE3	NM_012186.2	AD,AR|Anterior segment dysgenesis 2, multiple subtypes, 610256 (3), Autosomal recessive. Cataract 34, multiple types, 612968 (3). 107250(MK),610256(MK)|601094	AD/AR|Aortic aneurysm, familial thoracic 11, susceptibility to. Anterior segment dysgenesis 2	c.240C>A	p.Ile80Ile|p.I80I	EX1	chr1:47416555:C>A	rs146608794	0	0	0	A	0	0	0	0	0	Synonymous	.	.	.	.	.	FOXE3 c.240C>A p.Ile80Ile p.I80I .	320	FOXE3; NM_012186.2; c.240C>A; p.Ile80Ile|p.I80I; EX1; Het; TCGCGCTCAT.GCCATGGCTC; 1;	.	.	.	Benign/Likely_benign	.	5-0-0	5
FOXE3	NM_012186.2	AD,AR|Anterior segment dysgenesis 2, multiple subtypes, 610256 (3), Autosomal recessive. Cataract 34, multiple types, 612968 (3). 107250(MK),610256(MK)|601094	AD/AR|Aortic aneurysm, familial thoracic 11, susceptibility to. Anterior segment dysgenesis 2	c.274C>T	p.Leu92Phe|p.L92F	EX1	chr1:47416589:C>T	.	0	0	0	A	0	0	0	0	0	Missense	.	Damaging	Unknown|0.457552	disease_causing|1	Damaging	FOXE3 c.274C>T p.Leu92Phe p.L92F .	320	FOXE3; NM_012186.2; c.274C>T; p.Leu92Phe|p.L92F; EX1; Hom; GGGCCGCCGC.TCACGCTGGC; 1;	.	.	.	.	.	0-0-1	1
FOXE3	NM_012186.2	AD,AR|Anterior segment dysgenesis 2, multiple subtypes, 610256 (3), Autosomal recessive. Cataract 34, multiple types, 612968 (3). 107250(MK),610256(MK)|601094	AD/AR|Aortic aneurysm, familial thoracic 11, susceptibility to. Anterior segment dysgenesis 2	c.282G>A	p.Leu94Leu|p.L94L	EX1/CDS1	chr1:47416597:G>A	rs762854169	0	0	0	A	0	0	3.297e-05	3.30764e-05	0.000471143	Synonymous	.	.	.	.	.	FOXE3 c.282G>A p.Leu94Leu p.L94L 762854169	320	FOXE3; NM_012186.2; c.282G>A; p.Leu94Leu|p.L94L; EX1/CDS1; Het; GCCTCACGCT.GCCGCCATCT; 1;	.	.	.	Benign/Likely_benign	.	2-0-0	2
FOXE3	NM_012186.2	AD,AR|Anterior segment dysgenesis 2, multiple subtypes, 610256 (3), Autosomal recessive. Cataract 34, multiple types, 612968 (3). 107250(MK),610256(MK)|601094	AD/AR|Aortic aneurysm, familial thoracic 11, susceptibility to. Anterior segment dysgenesis 2	c.292T>A	p.Tyr98Asn|p.Y98N	EX1/CDS1	chr1:47416607:T>A	.	0	0	0	A	0	0	0	0	0	Missense	.	Damaging	Unknown|0.279403	disease_causing|1	Damaging	FOXE3 c.292T>A p.Tyr98Asn p.Y98N .	320	FOXE3; NM_012186.2; c.292T>A; p.Tyr98Asn|p.Y98N; EX1/CDS1; Het; GGCCGCCATC.ACCGCTTCAT; 1;	.	.	.	.	.	1-0-0	1
FOXE3	NM_012186.2	AD,AR|Anterior segment dysgenesis 2, multiple subtypes, 610256 (3), Autosomal recessive. Cataract 34, multiple types, 612968 (3). 107250(MK),610256(MK)|601094	AD/AR|Aortic aneurysm, familial thoracic 11, susceptibility to. Anterior segment dysgenesis 2	c.323A>G	p.Tyr108Cys|p.Y108C	EX1	chr1:47416638:A>G	.	0	0	0	A	0	0	0	0	0	Missense	.	Damaging	Unknown|0.003843	disease_causing|1	Damaging	FOXE3 c.323A>G p.Tyr108Cys p.Y108C .	320	FOXE3; NM_012186.2; c.323A>G; p.Tyr108Cys|p.Y108C; EX1; Het; TTTGCCTTCT.CCGCGACAGC; 1;	.	.	.	.	.	1-0-0	1
FOXE3	NM_012186.2	AD,AR|Anterior segment dysgenesis 2, multiple subtypes, 610256 (3), Autosomal recessive. Cataract 34, multiple types, 612968 (3). 107250(MK),610256(MK)|601094	AD/AR|Aortic aneurysm, familial thoracic 11, susceptibility to. Anterior segment dysgenesis 2	c.338G>A	p.Arg113His|p.R113H	EX1	chr1:47416653:G>A	.	0	0	0	A	0	0	0	0	0	Missense	.	Damaging	Unknown|0.681144	disease_causing|0.528947	Damaging	FOXE3 c.338G>A p.Arg113His p.R113H .	320	FOXE3; NM_012186.2; c.338G>A; p.Arg113His|p.R113H; EX1; Het; GACAGCCCGC.CAAGTGGCAG; 1;	.	.	.	.	.	1-0-0	1
FOXE3	NM_012186.2	AD,AR|Anterior segment dysgenesis 2, multiple subtypes, 610256 (3), Autosomal recessive. Cataract 34, multiple types, 612968 (3). 107250(MK),610256(MK)|601094	AD/AR|Aortic aneurysm, familial thoracic 11, susceptibility to. Anterior segment dysgenesis 2	c.362A>G	p.His121Arg|p.H121R	EX1/CDS1	chr1:47416677:A>G	.	0	0	0	A	0	0	0	0	0	Missense	.	Damaging	Unknown|0.001231	disease_causing|1	Damaging	FOXE3 c.362A>G p.His121Arg p.H121R .	320	FOXE3; NM_012186.2; c.362A>G; p.His121Arg|p.H121R; EX1/CDS1; Het; .; 1;	.	.	.	.	.	1-0-0	1
FOXE3	NM_012186.2	AD,AR|Anterior segment dysgenesis 2, multiple subtypes, 610256 (3), Autosomal recessive. Cataract 34, multiple types, 612968 (3). 107250(MK),610256(MK)|601094	AD/AR|Aortic aneurysm, familial thoracic 11, susceptibility to. Anterior segment dysgenesis 2	c.378C>T	p.Asn126Asn|p.N126N	EX1	chr1:47416693:C>T	rs556872254	0.000199681	0.001	0	A	0.0001997	0	2.471e-05	1.22506e-05	5.83839e-05	Synonymous	.	.	.	.	.	FOXE3 c.378C>T p.Asn126Asn p.N126N 556872254	320	FOXE3; NM_012186.2; c.378C>T; p.Asn126Asn|p.N126N; EX1; Het; TCACGCTCAA.GACTGCTTCG; 1;	.	.	.	Benign/Likely_benign	.	4-0-0	4
FOXE3	NM_012186.2	AD,AR|Anterior segment dysgenesis 2, multiple subtypes, 610256 (3), Autosomal recessive. Cataract 34, multiple types, 612968 (3). 107250(MK),610256(MK)|601094	AD/AR|Aortic aneurysm, familial thoracic 11, susceptibility to. Anterior segment dysgenesis 2	c.465C>G	p.Phe155Leu|p.F155L	EX1	chr1:47416780:C>G	.	0	0	0	A	0	0	0	0	0	Missense	.	Damaging	Unknown|0.001366	disease_causing|0.999999	Damaging	FOXE3 c.465C>G p.Phe155Leu p.F155L .	320	FOXE3; NM_012186.2; c.465C>G; p.Phe155Leu|p.F155L; EX1; Hom; CAGACATGTT.GACAACGGCA; 1;	.	.	.	.	.	0-0-1	1
FOXE3	NM_012186.2	AD,AR|Anterior segment dysgenesis 2, multiple subtypes, 610256 (3), Autosomal recessive. Cataract 34, multiple types, 612968 (3). 107250(MK),610256(MK)|601094	AD/AR|Aortic aneurysm, familial thoracic 11, susceptibility to. Anterior segment dysgenesis 2	c.466G>A	p.Asp156Asn|p.D156N	EX1/CDS1	chr1:47416781:G>A	rs202086896	0	0	0	A	0	0.0002	0.0002885	0.000317417	0	Missense	26854927	Damaging	Unknown|0.027436	disease_causing|0.999992	Damaging	FOXE3 c.466G>A p.Asp156Asn p.D156N 202086896	320	FOXE3; NM_012186.2; c.466G>A; p.Asp156Asn|p.D156N; EX1/CDS1; Het; AGACATGTTC.ACAACGGCAG; 1;	DM?,FOXE3,466G>A,CM163146,Thoracic aortic aneurysms and dissections	Uncertain_significance	no_assertion_criteria_provided	Benign/Likely_benign	.	1-0-0	1
FOXE3	NM_012186.2	AD,AR|Anterior segment dysgenesis 2, multiple subtypes, 610256 (3), Autosomal recessive. Cataract 34, multiple types, 612968 (3). 107250(MK),610256(MK)|601094	AD/AR|Aortic aneurysm, familial thoracic 11, susceptibility to. Anterior segment dysgenesis 2	c.470A>G	p.Asn157Ser|p.N157S	EX1	chr1:47416785:A>G	.	0	0	0	A	0	0	0	0	0	Missense	.	Tolerated	Unknown|0.026079	disease_causing|0.921401	Damaging	FOXE3 c.470A>G p.Asn157Ser p.N157S .	320	FOXE3; NM_012186.2; c.470A>G; p.Asn157Ser|p.N157S; EX1; Het; ATGTTCGACA.CGGCAGCTTC; 1;	.	.	.	.	.	2-0-0	2
FOXE3	NM_012186.2	AD,AR|Anterior segment dysgenesis 2, multiple subtypes, 610256 (3), Autosomal recessive. Cataract 34, multiple types, 612968 (3). 107250(MK),610256(MK)|601094	AD/AR|Aortic aneurysm, familial thoracic 11, susceptibility to. Anterior segment dysgenesis 2	c.484C>A	p.Arg162Arg|p.R162R	EX1	chr1:47416799:C>A	.	0	0	0	A	0	0	0	0	0	Synonymous	.	.	.	.	.	FOXE3 c.484C>A p.Arg162Arg p.R162R .	320	FOXE3; NM_012186.2; c.484C>A; p.Arg162Arg|p.R162R; EX1; Het; CAGCTTCCTG.GGCGCCGCAA; 1;	.	.	.	Benign/Likely_benign	.	1-0-0	1
FOXE3	NM_012186.2	AD,AR|Anterior segment dysgenesis 2, multiple subtypes, 610256 (3), Autosomal recessive. Cataract 34, multiple types, 612968 (3). 107250(MK),610256(MK)|601094	AD/AR|Aortic aneurysm, familial thoracic 11, susceptibility to. Anterior segment dysgenesis 2	c.517C>G	p.Pro173Ala|p.P173A	EX1	chr1:47416832:C>G	.	0	0	0	A	0	0	0	0	0	Missense	.	Tolerated	Neutral|0.437201	disease_causing|0.572213	Damaging	FOXE3 c.517C>G p.Pro173Ala p.P173A .	320	FOXE3; NM_012186.2; c.517C>G; p.Pro173Ala|p.P173A; EX1; Het; CGCCGAGCTG.CCGCGCACGC; 1;	.	.	.	.	.	1-0-0	1
FOXE3	NM_012186.2	AD,AR|Anterior segment dysgenesis 2, multiple subtypes, 610256 (3), Autosomal recessive. Cataract 34, multiple types, 612968 (3). 107250(MK),610256(MK)|601094	AD/AR|Aortic aneurysm, familial thoracic 11, susceptibility to. Anterior segment dysgenesis 2	c.520G>C	p.Ala174Pro|p.A174P	EX1	chr1:47416835:G>C	rs1167136859	0	0	0	A	0	0	0	7.61255e-06	0	Missense	.	Tolerated	Unknown|0.808282	polymorphism|0.999897	Damaging	FOXE3 c.520G>C p.Ala174Pro p.A174P .	320	FOXE3; NM_012186.2; c.520G>C; p.Ala174Pro|p.A174P; EX1; Het; CGAGCTGCCC.CGCACGCGGC; 1;	.	.	.	.	.	3-0-0	3
FOXE3	NM_012186.2	AD,AR|Anterior segment dysgenesis 2, multiple subtypes, 610256 (3), Autosomal recessive. Cataract 34, multiple types, 612968 (3). 107250(MK),610256(MK)|601094	AD/AR|Aortic aneurysm, familial thoracic 11, susceptibility to. Anterior segment dysgenesis 2	c.533C>A	p.Ala178Glu|p.A178E	EX1	chr1:47416848:C>A	.	0	0	0	A	0	0	0	0	0	Missense	.	Tolerated	.	polymorphism|0.994878	Damaging	FOXE3 c.533C>A p.Ala178Glu p.A178E .	320	FOXE3; NM_012186.2; c.533C>A; p.Ala178Glu|p.A178E; EX1; Het; CACGCGGCCG.GGCGCCAGGG; 1;	.	.	.	.	.	1-0-0	1
FOXE3	NM_012186.2	AD,AR|Anterior segment dysgenesis 2, multiple subtypes, 610256 (3), Autosomal recessive. Cataract 34, multiple types, 612968 (3). 107250(MK),610256(MK)|601094	AD/AR|Aortic aneurysm, familial thoracic 11, susceptibility to. Anterior segment dysgenesis 2	c.537G>C	p.Ala179Ala|p.A179A	EX1	chr1:47416852:G>C	rs544902810	0.000199681	0.001	0	A	0.0001997	0	1.767e-05	4.6665e-05	0.00223547	Synonymous	.	.	.	.	.	FOXE3 c.537G>C p.Ala179Ala p.A179A 544902810	320	FOXE3; NM_012186.2; c.537G>C; p.Ala179Ala|p.A179A; EX1; Het; CGGCCGCGGC.CCAGGGCCGC; 1;	.	.	.	Benign/Likely_benign	.	8-0-0	8
FOXE3	NM_012186.2	AD,AR|Anterior segment dysgenesis 2, multiple subtypes, 610256 (3), Autosomal recessive. Cataract 34, multiple types, 612968 (3). 107250(MK),610256(MK)|601094	AD/AR|Aortic aneurysm, familial thoracic 11, susceptibility to. Anterior segment dysgenesis 2	c.549G>A	p.Pro183Pro|p.P183P	EX1	chr1:47416864:G>A	.	0	0	0	A	0	0	0	0	0	Synonymous	.	.	.	.	.	FOXE3 c.549G>A p.Pro183Pro p.P183P .	320	FOXE3; NM_012186.2; c.549G>A; p.Pro183Pro|p.P183P; EX1; Het; CAGGGCCGCC.CTCCCCTTCC; 1;	.	.	.	Benign/Likely_benign	.	2-0-0	2
FOXE3	NM_012186.2	AD,AR|Anterior segment dysgenesis 2, multiple subtypes, 610256 (3), Autosomal recessive. Cataract 34, multiple types, 612968 (3). 107250(MK),610256(MK)|601094	AD/AR|Aortic aneurysm, familial thoracic 11, susceptibility to. Anterior segment dysgenesis 2	c.550C>T	p.Leu184Phe|p.L184F	EX1/CDS1	chr1:47416865:C>T	rs752495188	0	0	0	A	0	0	2.276e-05	3.5392e-05	0	Missense	.	Tolerated	Unknown|0.002936	polymorphism|0.654988	Damaging	FOXE3 c.550C>T p.Leu184Phe p.L184F	320	FOXE3; NM_012186.2; c.550C>T; p.Leu184Phe|p.L184F; EX1/CDS1; Het; AGGGCCGCCG.TCCCCTTCCC; 1;	.	.	.	.	.	2-0-0	2
FOXE3	NM_012186.2	AD,AR|Anterior segment dysgenesis 2, multiple subtypes, 610256 (3), Autosomal recessive. Cataract 34, multiple types, 612968 (3). 107250(MK),610256(MK)|601094	AD/AR|Aortic aneurysm, familial thoracic 11, susceptibility to. Anterior segment dysgenesis 2	c.552C>T	p.Leu184Leu|p.L184L	EX1	chr1:47416867:C>T	rs1265845047	0	0	0	A	0	0	0	0	0	Synonymous	.	.	.	.	.	FOXE3 c.552C>T p.Leu184Leu p.L184L .	320	FOXE3; NM_012186.2; c.552C>T; p.Leu184Leu|p.L184L; EX1; Het; GGCCGCCGCT.CCCTTCCCCT; 1;	.	.	.	Benign/Likely_benign	.	10-0-0	10
FOXE3	NM_012186.2	AD,AR|Anterior segment dysgenesis 2, multiple subtypes, 610256 (3), Autosomal recessive. Cataract 34, multiple types, 612968 (3). 107250(MK),610256(MK)|601094	AD/AR|Aortic aneurysm, familial thoracic 11, susceptibility to. Anterior segment dysgenesis 2	c.579_580insTACGCGCCC	p.194_195insTyrAlaPro|p.194_195insYAP	EX1	chr1:47416873:C>CCCCTACGCG	rs768610152	0	0	0	A	0	0	9.731e-05	0	0	In_frame_Insertion	.	.	.	.	.	FOXE3 c.579_580insTACGCGCCC p.194_195insTyrAlaPro p.194_195insYAP 768610152	320	FOXE3; NM_012186.2; c.579_580insTACGCGCCC; p.194_195insTyrAlaPro|p.194_195insYAP; EX1; Het; CGCTCCCCTT.CCCTACGCGC; 1;	.	Uncertain_significance	criteria_provided,_single_submitter	Benign/Likely_benign	.	1-0-0	1
FOXE3	NM_012186.2	AD,AR|Anterior segment dysgenesis 2, multiple subtypes, 610256 (3), Autosomal recessive. Cataract 34, multiple types, 612968 (3). 107250(MK),610256(MK)|601094	AD/AR|Aortic aneurysm, familial thoracic 11, susceptibility to. Anterior segment dysgenesis 2	c.584C>T	p.Pro195Leu|p.P195L	EX1	chr1:47416899:C>T	.	0	0	0	A	0	0	0	0	0	Missense	.	Tolerated	Unknown|0.000617	polymorphism|1	Damaging	FOXE3 c.584C>T p.Pro195Leu p.P195L .	320	FOXE3; NM_012186.2; c.584C>T; p.Pro195Leu|p.P195L; EX1; Het; GCGCCCGCGC.CGGCCCCGCG; 1;	.	.	.	.	.	2-0-0	2
FOXE3	NM_012186.2	AD,AR|Anterior segment dysgenesis 2, multiple subtypes, 610256 (3), Autosomal recessive. Cataract 34, multiple types, 612968 (3). 107250(MK),610256(MK)|601094	AD/AR|Aortic aneurysm, familial thoracic 11, susceptibility to. Anterior segment dysgenesis 2	c.628C>T	p.Pro210Ser|p.P210S	EX1	chr1:47416943:C>T	.	0	0	0	A	0	0	0	0	0	Missense	.	Tolerated	Neutral|0.107697	polymorphism|1	Damaging	FOXE3 c.628C>T p.Pro210Ser p.P210S .	320	FOXE3; NM_012186.2; c.628C>T; p.Pro210Ser|p.P210S; EX1; Het; CGGACCGGGC.CCTCGCCGCC; 1;	.	.	.	.	.	1-0-0	1
FOXE3	NM_012186.2	AD,AR|Anterior segment dysgenesis 2, multiple subtypes, 610256 (3), Autosomal recessive. Cataract 34, multiple types, 612968 (3). 107250(MK),610256(MK)|601094	AD/AR|Aortic aneurysm, familial thoracic 11, susceptibility to. Anterior segment dysgenesis 2	c.635C>A	p.Pro212Gln|p.P212Q	EX1/CDS1	chr1:47416950:C>A	.	0	0	0	A	0	0	0	0	0	Missense	.	Tolerated	Unknown|0.942200	polymorphism|0.957638	Damaging	FOXE3 c.635C>A p.Pro212Gln p.P212Q .	320	FOXE3; NM_012186.2; c.635C>A; p.Pro212Gln|p.P212Q; EX1/CDS1; Het; .; 1;	.	.	.	.	.	1-0-0	1
FOXE3	NM_012186.2	AD,AR|Anterior segment dysgenesis 2, multiple subtypes, 610256 (3), Autosomal recessive. Cataract 34, multiple types, 612968 (3). 107250(MK),610256(MK)|601094	AD/AR|Aortic aneurysm, familial thoracic 11, susceptibility to. Anterior segment dysgenesis 2	c.635C>T	p.Pro212Leu|p.P212L	EX1/CDS1	chr1:47416950:C>T	.	0	0	0	A	0	0	0	0	0	Missense	.	Tolerated	Neutral|0.942200	disease_causing|0.956861	Damaging	FOXE3 c.635C>T p.Pro212Leu p.P212L .	320	FOXE3; NM_012186.2; c.635C>T; p.Pro212Leu|p.P212L; EX1/CDS1; Het; .; 1;	.	.	.	.	.	1-0-0	1
FOXE3	NM_012186.2	AD,AR|Anterior segment dysgenesis 2, multiple subtypes, 610256 (3), Autosomal recessive. Cataract 34, multiple types, 612968 (3). 107250(MK),610256(MK)|601094	AD/AR|Aortic aneurysm, familial thoracic 11, susceptibility to. Anterior segment dysgenesis 2	c.663C>G	p.Ser221Arg|p.S221R	EX1	chr1:47416978:C>G	rs1304716566	0	0	0	A	0	0	0	1.48293e-05	0.00107527	Missense	.	Damaging	Unknown|0.009515	disease_causing|0.998605	Damaging	FOXE3 c.663C>G p.Ser221Arg p.S221R .	320	FOXE3; NM_012186.2; c.663C>G; p.Ser221Arg|p.S221R; EX1; Het; GCGTCGACAG.CTGGTGAACC; 1;	.	.	.	.	.	3-0-0	3
FOXE3	NM_012186.2	AD,AR|Anterior segment dysgenesis 2, multiple subtypes, 610256 (3), Autosomal recessive. Cataract 34, multiple types, 612968 (3). 107250(MK),610256(MK)|601094	AD/AR|Aortic aneurysm, familial thoracic 11, susceptibility to. Anterior segment dysgenesis 2	c.682G>A	p.Glu228Lys|p.E228K	EX1	chr1:47416997:G>A	.	0	0	0	A	0	0	0	0	0	Missense	.	Tolerated	Unknown|0.321493	polymorphism|1	Damaging	FOXE3 c.682G>A p.Glu228Lys p.E228K .	320	FOXE3; NM_012186.2; c.682G>A; p.Glu228Lys|p.E228K; EX1; Het; CCTGCAGCCG.AGCTAGCGGG; 1;	.	.	.	.	.	1-0-0	1
FOXE3	NM_012186.2	AD,AR|Anterior segment dysgenesis 2, multiple subtypes, 610256 (3), Autosomal recessive. Cataract 34, multiple types, 612968 (3). 107250(MK),610256(MK)|601094	AD/AR|Aortic aneurysm, familial thoracic 11, susceptibility to. Anterior segment dysgenesis 2	c.700G>C	p.Ala234Pro|p.A234P	EX1	chr1:47417015:G>C	.	0	0	0	A	0	0	0	0	0	Missense	.	Tolerated	Neutral|0.547170	polymorphism|1	Damaging	FOXE3 c.700G>C p.Ala234Pro p.A234P .	320	FOXE3; NM_012186.2; c.700G>C; p.Ala234Pro|p.A234P; EX1; Het; GGGGCTGGGC.CCCCCGAGCC; 1;	.	.	.	.	.	1-0-0	1
FOXE3	NM_012186.2	AD,AR|Anterior segment dysgenesis 2, multiple subtypes, 610256 (3), Autosomal recessive. Cataract 34, multiple types, 612968 (3). 107250(MK),610256(MK)|601094	AD/AR|Aortic aneurysm, familial thoracic 11, susceptibility to. Anterior segment dysgenesis 2	c.707A>G	p.Glu236Gly|p.E236G	EX1	chr1:47417022:A>G	rs1353286344	0	0	0	A	0	0	0	0	0	Missense	.	Damaging	Unknown|0.000338	polymorphism|1	Damaging	FOXE3 c.707A>G p.Glu236Gly p.E236G .	320	FOXE3; NM_012186.2; c.707A>G; p.Glu236Gly|p.E236G; EX1; Het; GGCGCCCCCG.GCCGCCCTGC; 1;	.	.	.	.	.	3-0-0	3
FOXE3	NM_012186.2	AD,AR|Anterior segment dysgenesis 2, multiple subtypes, 610256 (3), Autosomal recessive. Cataract 34, multiple types, 612968 (3). 107250(MK),610256(MK)|601094	AD/AR|Aortic aneurysm, familial thoracic 11, susceptibility to. Anterior segment dysgenesis 2	c.717C>G	p.Cys239Trp|p.C239W	EX1	chr1:47417032:C>G	.	0	0	0	A	0	0	0	0	0	Missense	.	Tolerated	Unknown|0.079229	disease_causing|0.999231	Damaging	FOXE3 c.717C>G p.Cys239Trp p.C239W .	320	FOXE3; NM_012186.2; c.717C>G; p.Cys239Trp|p.C239W; EX1; Het; AGCCGCCCTG.TGCGCCGCGC; 1;	.	.	.	.	.	1-0-0	1
FOXE3	NM_012186.2	AD,AR|Anterior segment dysgenesis 2, multiple subtypes, 610256 (3), Autosomal recessive. Cataract 34, multiple types, 612968 (3). 107250(MK),610256(MK)|601094	AD/AR|Aortic aneurysm, familial thoracic 11, susceptibility to. Anterior segment dysgenesis 2	c.717C>T	p.Cys239Cys|p.C239C	EX1	chr1:47417032:C>T	.	0	0	0	A	0	0	0	0	0	Synonymous	.	.	.	.	.	FOXE3 c.717C>T p.Cys239Cys p.C239C .	320	FOXE3; NM_012186.2; c.717C>T; p.Cys239Cys|p.C239C; EX1; Het; AGCCGCCCTG.TGCGCCGCGC; 1;	.	.	.	Benign/Likely_benign	.	1-0-0	1
FOXE3	NM_012186.2	AD,AR|Anterior segment dysgenesis 2, multiple subtypes, 610256 (3), Autosomal recessive. Cataract 34, multiple types, 612968 (3). 107250(MK),610256(MK)|601094	AD/AR|Aortic aneurysm, familial thoracic 11, susceptibility to. Anterior segment dysgenesis 2	c.754C>T	p.Pro252Ser|p.P252S	EX1	chr1:47417069:C>T	rs1184092568	0	0	0	A	0	0	0	0	0	Missense	.	Tolerated	Unknown|0.601902	disease_causing|0.999749	Damaging	FOXE3 c.754C>T p.Pro252Ser p.P252S .	320	FOXE3; NM_012186.2; c.754C>T; p.Pro252Ser|p.P252S; EX1; Het; AGCCTTCCCG.CCTGCGCTGC; 1;	.	.	.	.	.	1-0-0	1
FOXE3	NM_012186.2	AD,AR|Anterior segment dysgenesis 2, multiple subtypes, 610256 (3), Autosomal recessive. Cataract 34, multiple types, 612968 (3). 107250(MK),610256(MK)|601094	AD/AR|Aortic aneurysm, familial thoracic 11, susceptibility to. Anterior segment dysgenesis 2	c.760G>A	p.Ala254Thr|p.A254T	EX1	chr1:47417075:G>A	.	0	0	0	A	0	0	0	0	0	Missense	.	Tolerated	Unknown|0.198584	polymorphism|0.992494	Damaging	FOXE3 c.760G>A p.Ala254Thr p.A254T .	320	FOXE3; NM_012186.2; c.760G>A; p.Ala254Thr|p.A254T; EX1; Het; CCCGCCCTGC.CTGCCGCCGC; 1;	.	.	.	.	.	1-0-0	1
FOXE3	NM_012186.2	AD,AR|Anterior segment dysgenesis 2, multiple subtypes, 610256 (3), Autosomal recessive. Cataract 34, multiple types, 612968 (3). 107250(MK),610256(MK)|601094	AD/AR|Aortic aneurysm, familial thoracic 11, susceptibility to. Anterior segment dysgenesis 2	c.764C>T	p.Ala255Val|p.A255V	EX1/CDS1	chr1:47417079:C>T	.	0	0	0	A	0	0	0	0	0	Missense	.	Tolerated	Unknown|0.983799	polymorphism|0.999921	Damaging	FOXE3 c.764C>T p.Ala255Val p.A255V .	320	FOXE3; NM_012186.2; c.764C>T; p.Ala255Val|p.A255V; EX1/CDS1; Het; CCCTGCGCTG.CGCCGCCTCC; 1;	.	.	.	.	.	1-0-0	1
FOXE3	NM_012186.2	AD,AR|Anterior segment dysgenesis 2, multiple subtypes, 610256 (3), Autosomal recessive. Cataract 34, multiple types, 612968 (3). 107250(MK),610256(MK)|601094	AD/AR|Aortic aneurysm, familial thoracic 11, susceptibility to. Anterior segment dysgenesis 2	c.778C>T	p.Pro260Ser|p.P260S	EX1	chr1:47417093:C>T	.	0	0	0	A	0	0	0	0	0	Missense	.	Tolerated	Unknown|0.198216	polymorphism|1	Damaging	FOXE3 c.778C>T p.Pro260Ser p.P260S .	320	FOXE3; NM_012186.2; c.778C>T; p.Pro260Ser|p.P260S; EX1; Het; CGCCTCCCCG.CACTCTACTC; 1;	.	.	.	.	.	1-0-0	1
FOXE3	NM_012186.2	AD,AR|Anterior segment dysgenesis 2, multiple subtypes, 610256 (3), Autosomal recessive. Cataract 34, multiple types, 612968 (3). 107250(MK),610256(MK)|601094	AD/AR|Aortic aneurysm, familial thoracic 11, susceptibility to. Anterior segment dysgenesis 2	c.798C>G	p.Pro266Pro|p.P266P	EX1	chr1:47417113:C>G	rs905421694	0	0	0	A	0	0	0	0	0	Synonymous	.	.	.	.	.	FOXE3 c.798C>G p.Pro266Pro p.P266P 905421694	320	FOXE3; NM_012186.2; c.798C>G; p.Pro266Pro|p.P266P; EX1; Het; CGCAGGTCCC.GACCGCCTGG; 1;	.	.	.	Benign/Likely_benign	.	6-0-0	6
FOXE3	NM_012186.2	AD,AR|Anterior segment dysgenesis 2, multiple subtypes, 610256 (3), Autosomal recessive. Cataract 34, multiple types, 612968 (3). 107250(MK),610256(MK)|601094	AD/AR|Aortic aneurysm, familial thoracic 11, susceptibility to. Anterior segment dysgenesis 2	c.803G>T	p.Arg268Leu|p.R268L	EX1/CDS1	chr1:47417118:G>T	.	0	0	0	A	0	0	0	0	0	Missense	.	Damaging	.	polymorphism|0.999999	Damaging	FOXE3 c.803G>T p.Arg268Leu p.R268L .	320	FOXE3; NM_012186.2; c.803G>T; p.Arg268Leu|p.R268L; EX1/CDS1; Het; GTCCCCGACC.CCTGGTACTG; 1;	.	.	.	.	.	1-0-0	1
FOXE3	NM_012186.2	AD,AR|Anterior segment dysgenesis 2, multiple subtypes, 610256 (3), Autosomal recessive. Cataract 34, multiple types, 612968 (3). 107250(MK),610256(MK)|601094	AD/AR|Aortic aneurysm, familial thoracic 11, susceptibility to. Anterior segment dysgenesis 2	c.823C>T	p.Arg275Cys|p.R275C	EX1	chr1:47417138:C>T	.	0	0	0	A	0	0	0	0	0	Missense	.	Damaging	Unknown|0.047614	polymorphism|0.99974	Damaging	FOXE3 c.823C>T p.Arg275Cys p.R275C .	320	FOXE3; NM_012186.2; c.823C>T; p.Arg275Cys|p.R275C; EX1; Het; GCCCGCGACG.GCCCCGGCCC; 1;	.	.	.	.	.	2-0-0	2
FOXE3	NM_012186.2	AD,AR|Anterior segment dysgenesis 2, multiple subtypes, 610256 (3), Autosomal recessive. Cataract 34, multiple types, 612968 (3). 107250(MK),610256(MK)|601094	AD/AR|Aortic aneurysm, familial thoracic 11, susceptibility to. Anterior segment dysgenesis 2	c.834C>T	p.Pro278Pro|p.P278P	EX1	chr1:47417149:C>T	rs886042525	0	0	0	A	0	0	0	0	0	Synonymous	.	.	.	.	.	FOXE3 c.834C>T p.Pro278Pro p.P278P 886042525	320	FOXE3; NM_012186.2; c.834C>T; p.Pro278Pro|p.P278P; EX1; Het; GCCCCGGCCC.GGCCCGCTGC; 1;	.	Conflicting_interpretations_of_pathogenicity	criteria_provided,_conflicting_interpretations	Benign/Likely_benign	.	1-0-0	1
FOXE3	NM_012186.2	AD,AR|Anterior segment dysgenesis 2, multiple subtypes, 610256 (3), Autosomal recessive. Cataract 34, multiple types, 612968 (3). 107250(MK),610256(MK)|601094	AD/AR|Aortic aneurysm, familial thoracic 11, susceptibility to. Anterior segment dysgenesis 2	c.840G>A	p.Pro280Pro|p.P280P	EX1/CDS1	chr1:47417155:G>A	rs1467529141	0	0	0	A	0	0	0	0	0	Synonymous	.	.	.	.	.	FOXE3 c.840G>A p.Pro280Pro p.P280P .	320	FOXE3; NM_012186.2; c.840G>A; p.Pro280Pro|p.P280P; EX1/CDS1; Het; GCCCCGGCCC.CTGCCCGCTG; 1;	.	.	.	Benign/Likely_benign	.	1-0-0	1
FOXE3	NM_012186.2	AD,AR|Anterior segment dysgenesis 2, multiple subtypes, 610256 (3), Autosomal recessive. Cataract 34, multiple types, 612968 (3). 107250(MK),610256(MK)|601094	AD/AR|Aortic aneurysm, familial thoracic 11, susceptibility to. Anterior segment dysgenesis 2	c.871G>A	p.Gly291Arg|p.G291R	EX1	chr1:47417186:G>A	.	0	0	0	A	0	0	0	0	0	Missense	.	Damaging	Unknown|0.080416	disease_causing|0.545018	Damaging	FOXE3 c.871G>A p.Gly291Arg p.G291R .	320	FOXE3; NM_012186.2; c.871G>A; p.Gly291Arg|p.G291R; EX1; Het; GGCCTTGGCC.GGCCGGCAGC; 1;	.	.	.	.	.	1-0-0	1
FOXE3	NM_012186.2	AD,AR|Anterior segment dysgenesis 2, multiple subtypes, 610256 (3), Autosomal recessive. Cataract 34, multiple types, 612968 (3). 107250(MK),610256(MK)|601094	AD/AR|Aortic aneurysm, familial thoracic 11, susceptibility to. Anterior segment dysgenesis 2	c.894G>C	p.Pro298Pro|p.P298P	EX1	chr1:47417209:G>C	.	0	0	0	A	0	0	0	0	0	Synonymous	.	.	.	.	.	FOXE3 c.894G>C p.Pro298Pro p.P298P .	320	FOXE3; NM_012186.2; c.894G>C; p.Pro298Pro|p.P298P; EX1; Het; CTCTCGGCCC.CTCAGCCCTG; 1;	.	.	.	Benign/Likely_benign	.	1-0-0	1
FOXE3	NM_012186.2	AD,AR|Anterior segment dysgenesis 2, multiple subtypes, 610256 (3), Autosomal recessive. Cataract 34, multiple types, 612968 (3). 107250(MK),610256(MK)|601094	AD/AR|Aortic aneurysm, familial thoracic 11, susceptibility to. Anterior segment dysgenesis 2	c.929G>A	p.Gly310Asp|p.G310D	EX1/CDS1	chr1:47417244:G>A	rs571095192	0.00339457	0	0	A	0.003395	0	0.0004723	0.0036151	0	Missense	.	Tolerated	Unknown|0.861867	polymorphism|0.931081	Damaging	FOXE3 c.929G>A p.Gly310Asp p.G310D 571095192	320	FOXE3; NM_012186.2; c.929G>A; p.Gly310Asp|p.G310D; EX1/CDS1; Het; .; 1;	.	Benign	criteria_provided,_multiple_submitters,_no_conflicts	Benign	.	1-0-0	1
FOXE3	NM_012186.2	AD,AR|Anterior segment dysgenesis 2, multiple subtypes, 610256 (3), Autosomal recessive. Cataract 34, multiple types, 612968 (3). 107250(MK),610256(MK)|601094	AD/AR|Aortic aneurysm, familial thoracic 11, susceptibility to. Anterior segment dysgenesis 2	c.939G>T	p.Ser313Ser|p.S313S	EX1	chr1:47417254:G>T	.	0	0	0	A	0	0	0	0	0	Synonymous	.	.	.	.	.	FOXE3 c.939G>T p.Ser313Ser p.S313S .	320	FOXE3; NM_012186.2; c.939G>T; p.Ser313Ser|p.S313S; EX1; Het; GCTTCGCGTC.GGGCTGGAGC; 1;	.	.	.	Benign/Likely_benign	.	1-0-0	1
FOXE3	NM_012186.2	AD,AR|Anterior segment dysgenesis 2, multiple subtypes, 610256 (3), Autosomal recessive. Cataract 34, multiple types, 612968 (3). 107250(MK),610256(MK)|601094	AD/AR|Aortic aneurysm, familial thoracic 11, susceptibility to. Anterior segment dysgenesis 2	c.950G>T	p.Arg317Leu|p.R317L	EX1	chr1:47417265:G>T	.	0	0	0	A	0	0	0	0	0	Missense	.	Damaging	Unknown|0.984852	polymorphism|0.827068	Damaging	FOXE3 c.950G>T p.Arg317Leu p.R317L .	320	FOXE3; NM_012186.2; c.950G>T; p.Arg317Leu|p.R317L; EX1; Het; GGGCTGGAGC.CTACCTGTGA; 1;	.	.	.	.	.	1-0-0	1
FOXE3	NM_012186.2	AD,AR|Anterior segment dysgenesis 2, multiple subtypes, 610256 (3), Autosomal recessive. Cataract 34, multiple types, 612968 (3). 107250(MK),610256(MK)|601094	AD/AR|Aortic aneurysm, familial thoracic 11, susceptibility to. Anterior segment dysgenesis 2	c.*1G>A	p.Ala321Thr|p.A321T	EX1	chr1:47417276:G>A	rs918958225	0	0	0	A	0	0	0	3.62529e-05	0	SpliceSite(Utr3)	.	.	.	.	.	FOXE3 c.*1G>A p.Ala321Thr p.A321T 918958225	320	FOXE3; NM_012186.2; c.*1G>A; p.Ala321Thr|p.A321T; EX1; Het; .; 1;	.	.	.	.	.	2-0-0	2
GJA8	NM_005267.4	NA,AD|.,Cataract 1, multiple types, 116200 (3), Autosomal dominant. 116200(MK)|612875,600897	AD/AR|Cataract 1, multiple types	c.20T>C	p.Leu7Pro|p.L7P	EX2	chr1:147907975:T>C	.	0	0	0	A	0	0	0	0	0	Missense	25403472	Damaging	Deleterious|0.000003	disease_causing|1	Damaging	GJA8 c.20T>C p.Leu7Pro p.L7P .	434	GJA8; NM_005267.4; c.20T>C; p.Leu7Pro|p.L7P; EX2; Het; TGGAGTTTCC.GGGGAACATC; 2;	DM,GJA8,20T>C,CM1411611,Cataract	.	.	.	.	2-0-0	2
GJA8	NM_005267.4	NA,AD|.,Cataract 1, multiple types, 116200 (3), Autosomal dominant. 116200(MK)|612875,600897	AD/AR|Cataract 1, multiple types	c.39G>A	p.Glu13Glu|p.E13E	EX2/CDS1	chr1:147907994:G>A	.	0	0	0	A	0	0	0	0	0	Synonymous	.	.	.	.	.	GJA8 c.39G>A p.Glu13Glu p.E13E .	434	GJA8; NM_005267.4; c.39G>A; p.Glu13Glu|p.E13E; EX2/CDS1; Het; TCTTGGAGGA.GTGAATGAGC; 2;	.	.	.	Benign/Likely_benign	.	2-0-0	2
GJA8	NM_005267.4	NA,AD|.,Cataract 1, multiple types, 116200 (3), Autosomal dominant. 116200(MK)|612875,600897	AD/AR|Cataract 1, multiple types	c.49C>T	p.His17Tyr|p.H17Y	EX2	chr1:147908004:C>T	.	0	0	0	A	0	0	0	0	0	Missense	.	Damaging	Deleterious|0.000001	disease_causing|0.999956	Damaging	GJA8 c.49C>T p.His17Tyr p.H17Y .	434	GJA8; NM_005267.4; c.49C>T; p.His17Tyr|p.H17Y; EX2; Het; GGTGAATGAG.ACTCCACCGT; 2;	.	.	.	.	.	1-0-0	1
GJA8	NM_005267.4	NA,AD|.,Cataract 1, multiple types, 116200 (3), Autosomal dominant. 116200(MK)|612875,600897	AD/AR|Cataract 1, multiple types	c.65G>T	p.Gly22Val|p.G22V	EX2	chr1:147908020:G>T	.	0	0	0	A	0	0	0	0	0	Missense	.	Damaging	Deleterious|0.000000	disease_causing|1	Damaging	GJA8 c.65G>T p.Gly22Val p.G22V .	434	GJA8; NM_005267.4; c.65G>T; p.Gly22Val|p.G22V; EX2; Het; ACCGTCATCG.CAGAGTCTGG; 2;	.	.	.	.	.	1-0-0	1
GJA8	NM_005267.4	NA,AD|.,Cataract 1, multiple types, 116200 (3), Autosomal dominant. 116200(MK)|612875,600897	AD/AR|Cataract 1, multiple types	c.117G>A	p.Thr39Thr|p.T39T	EX2/CDS1	chr1:147908072:G>A	rs955467208	0	0	0	A	0	0	0	1.2182e-05	0	synonymous	.	.	.	.	.	GJA8 c.117G>A p.Thr39Thr p.T39T	434	GJA8; NM_005267.4; c.117G>A; p.Thr39Thr|p.T39T; EX2/CDS1; Het; flank; 2;	.	.	.	Benign/Likely_benign	.	1-0-0	1
GJA8	NM_005267.4	NA,AD|.,Cataract 1, multiple types, 116200 (3), Autosomal dominant. 116200(MK)|612875,600897	AD/AR|Cataract 1, multiple types	c.134G>A(p.Trp45*/p.W45*)	p.Trp45*|p.W45*	EX2	chr1:147908089:G>A	.	0	0	0	A	0	0	0	0	0	Nonsense	.	.	Deleterious|0.000000	disease_causing|1	.	GJA8 c.134G>A(p.Trp45*/p.W45*) p.Trp45* p.W45* .	434	GJA8; NM_005267.4; c.134G>A(p.Trp45*/p.W45*); p.Trp45*|p.W45*; EX2; Het; GAGTTCGTGT.GGGGGATGAG; 2;	.	.	.	.	.	1-0-0	1
GJA8	NM_005267.4	NA,AD|.,Cataract 1, multiple types, 116200 (3), Autosomal dominant. 116200(MK)|612875,600897	AD/AR|Cataract 1, multiple types	c.134G>T	p.Trp45Leu|p.W45L	EX2/CDS1	chr1:147908089:G>T	.	0	0	0	A	0	0	0	0	0	Missense	.	Damaging	Deleterious|0.000000	disease_causing|1	Damaging	GJA8 c.134G>T p.Trp45Leu p.W45L .	434	GJA8; NM_005267.4; c.134G>T; p.Trp45Leu|p.W45L; EX2/CDS1; Het; .; 2;	.	Pathogenic	criteria_provided,_single_submitter	.	.	2-0-0	2
GJA8	NM_005267.4	NA,AD|.,Cataract 1, multiple types, 116200 (3), Autosomal dominant. 116200(MK)|612875,600897	AD/AR|Cataract 1, multiple types	c.135G>T	p.Trp45Cys|p.W45C	EX2/CDS1	chr1:147908090:G>T	.	0	0	0	A	0	0	0	0	0	Missense	.	Damaging	Deleterious|0.000000	disease_causing|1	Damaging	GJA8 c.135G>T p.Trp45Cys p.W45C .	434	GJA8; NM_005267.4; c.135G>T; p.Trp45Cys|p.W45C; EX2/CDS1; Het; .; 2;	.	.	.	.	.	1-0-0	1
GJA8	NM_005267.4	NA,AD|.,Cataract 1, multiple types, 116200 (3), Autosomal dominant. 116200(MK)|612875,600897	AD/AR|Cataract 1, multiple types	c.136G>A	p.Gly46Arg|p.G46R	EX2	chr1:147908091:G>A	.	0	0	0	A	0	0	0	0	0	Missense	21686328	Damaging	Deleterious|0.000000	disease_causing|1	Damaging	GJA8 c.136G>A p.Gly46Arg p.G46R .	434	GJA8; NM_005267.4; c.136G>A; p.Gly46Arg|p.G46R; EX2; Het; GTTCGTGTGG.GGGATGAGCA; 2;	DM,GJA8,136G>A,CM114178,Congenital cataract & microcornea	Likely_pathogenic	criteria_provided,_single_submitter	.	.	2-0-0	2
GJA8	NM_005267.4	NA,AD|.,Cataract 1, multiple types, 116200 (3), Autosomal dominant. 116200(MK)|612875,600897	AD/AR|Cataract 1, multiple types	c.139G>C	p.Asp47His|p.D47H	EX2	chr1:147908094:G>C	rs121434643	0	0	0	A	0	0	0	0	0	Missense	23592913	Damaging	Deleterious|0.000000	disease_causing|1	Damaging	GJA8 c.139G>C p.Asp47His p.D47H 121434643	434	GJA8; NM_005267.4; c.139G>C; p.Asp47His|p.D47H; EX2; Het; CGTGTGGGGG.ATGAGCAATC; 2;	DM,GJA8,139G>C,CM132729,Cataract	Pathogenic	criteria_provided,_single_submitter	.	.	1-0-0	1
GJA8	NM_005267.4	NA,AD|.,Cataract 1, multiple types, 116200 (3), Autosomal dominant. 116200(MK)|612875,600897	AD/AR|Cataract 1, multiple types	c.156C>T	p.Phe52Phe|p.F52F	EX2	chr1:147908111:C>T	rs782244175	0	0	0	A	0	0	8.236e-06	8.12137e-06	0.000115955	Synonymous	.	.	.	.	.	GJA8 c.156C>T p.Phe52Phe p.F52F 782244175	434	GJA8; NM_005267.4; c.156C>T; p.Phe52Phe|p.F52F; EX2; Het; AATCCGACTT.GTGTGCAACA; 2;	.	.	.	Benign/Likely_benign	.	1-0-0	1
GJA8	NM_005267.4	NA,AD|.,Cataract 1, multiple types, 116200 (3), Autosomal dominant. 116200(MK)|612875,600897	AD/AR|Cataract 1, multiple types	c.158T>G	p.Val53Gly|p.V53G	EX2	chr1:147908113:T>G	rs782168397	0	0	0	A	0	0	8.236e-06	4.06068e-06	0	Missense	.	Tolerated	Deleterious|0.000000	disease_causing|1	Damaging	GJA8 c.158T>G p.Val53Gly p.V53G 782168397	434	GJA8; NM_005267.4; c.158T>G; p.Val53Gly|p.V53G; EX2; Het; TCCGACTTCG.GTGCAACACC; 2;	.	.	.	.	.	2-0-0	2
GJA8	NM_005267.4	NA,AD|.,Cataract 1, multiple types, 116200 (3), Autosomal dominant. 116200(MK)|612875,600897	AD/AR|Cataract 1, multiple types	c.163A>T	p.Asn55Tyr|p.N55Y	EX2	chr1:147908118:A>T	.	0	0	0	A	0	0	0	0	0	Missense	.	Damaging	Deleterious|0.000000	disease_causing|1	Damaging	GJA8 c.163A>T p.Asn55Tyr p.N55Y .	434	GJA8; NM_005267.4; c.163A>T; p.Asn55Tyr|p.N55Y; EX2; Het; CTTCGTGTGC.ACACCCAGCA; 2;	.	.	.	.	.	1-0-0	1
GJA8	NM_005267.4	NA,AD|.,Cataract 1, multiple types, 116200 (3), Autosomal dominant. 116200(MK)|612875,600897	AD/AR|Cataract 1, multiple types	c.190G>A	p.Val64Ile|p.V64I	EX2	chr1:147908145:G>A	.	0	0	0	A	0	0	8.236e-06	4.06062e-06	5.79777e-05	Missense	.	Damaging	Deleterious|0.000001	disease_causing|0.999992	Damaging	GJA8 c.190G>A p.Val64Ile p.V64I 781864026	434	GJA8; NM_005267.4; c.190G>A; p.Val64Ile|p.V64I; EX2; Het; CTGCGAGAAC.TCTGCTACGA; 2;	.	.	.	.	.	1-0-0	1
GJA8	NM_005267.4	NA,AD|.,Cataract 1, multiple types, 116200 (3), Autosomal dominant. 116200(MK)|612875,600897	AD/AR|Cataract 1, multiple types	c.192C>T	p.Val64Val|p.V64V	EX2	chr1:147908147:C>T	rs587664813	0.000199681	0.001	0	A	0.0001997	0	8.236e-06	4.06062e-06	5.79777e-05	Synonymous	.	.	.	.	.	GJA8 c.192C>T p.Val64Val p.V64V 587664813	434	GJA8; NM_005267.4; c.192C>T; p.Val64Val|p.V64V; EX2; Het; GCGAGAACGT.TGCTACGACG; 2;	.	.	.	Benign/Likely_benign	.	2-0-0	2
GJA8	NM_005267.4	NA,AD|.,Cataract 1, multiple types, 116200 (3), Autosomal dominant. 116200(MK)|612875,600897	AD/AR|Cataract 1, multiple types	c.201C>T	p.Asp67Asp|p.D67D	EX2/CDS1	chr1:147908156:C>T	rs781782991	0	0	0	A	0	0	1.647e-05	8.12123e-06	0.000115955	Synonymous	.	.	.	.	.	GJA8 c.201C>T p.Asp67Asp p.D67D 781782991	434	GJA8; NM_005267.4; c.201C>T; p.Asp67Asp|p.D67D; EX2/CDS1; Het; .; 2;	.	.	.	Benign/Likely_benign	.	3-0-0	3
GJA8	NM_005267.4	NA,AD|.,Cataract 1, multiple types, 116200 (3), Autosomal dominant. 116200(MK)|612875,600897	AD/AR|Cataract 1, multiple types	c.208T>A	p.Phe70Ile|p.F70I	EX2	chr1:147908163:T>A	.	0	0	0	A	0	0	0	0	0	Missense	.	Damaging	Deleterious|0.000000	disease_causing|1	Damaging	GJA8 c.208T>A p.Phe70Ile p.F70I .	434	GJA8; NM_005267.4; c.208T>A; p.Phe70Ile|p.F70I; EX2; Het; CGACGAGGCC.TTCCCATCTC; 2;	.	.	.	.	.	2-0-0	2
GJA8	NM_005267.4	NA,AD|.,Cataract 1, multiple types, 116200 (3), Autosomal dominant. 116200(MK)|612875,600897	AD/AR|Cataract 1, multiple types	c.234G>A(p.Trp78*/p.W78*)	p.Trp78*|p.W78*	EX2	chr1:147908189:G>A	rs782653846	0	0	0	A	0	0	8.236e-06	8.1213e-06	0	Nonsense	.	.	Deleterious|0.000000	disease_causing|1	.	GJA8 c.234G>A(p.Trp78*/p.W78*) p.Trp78* p.W78* 782653846	434	GJA8; NM_005267.4; c.234G>A(p.Trp78*/p.W78*); p.Trp78*|p.W78*; EX2; Het; TTCGCCTCTG.GTGCTGCAGA; 2;	.	.	.	Benign/Likely_benign	.	1-0-0	1
GJA8	NM_005267.4	NA,AD|.,Cataract 1, multiple types, 116200 (3), Autosomal dominant. 116200(MK)|612875,600897	AD/AR|Cataract 1, multiple types	c.277G>T	p.Val93Leu|p.V93L	EX2	chr1:147908232:G>T	rs782348605	0	0	0	A	0	0	0	0	0	Missense	.	Tolerated	Deleterious|0.000020	disease_causing|0.99959	Damaging	GJA8 c.277G>T p.Val93Leu p.V93L .	434	GJA8; NM_005267.4; c.277G>T; p.Val93Leu|p.V93L; EX2; Het; CCTGATGTAC.TGGGGCACGC; 2;	.	.	.	Benign/Likely_benign	.	1-0-0	1
GJA8	NM_005267.4	NA,AD|.,Cataract 1, multiple types, 116200 (3), Autosomal dominant. 116200(MK)|612875,600897	AD/AR|Cataract 1, multiple types	c.280G>A	p.Gly94Arg|p.G94R	EX2	chr1:147908235:G>A	.	0	0	0	A	0	0	0	0	0	Missense	.	Damaging	Deleterious|0.000000	disease_causing|1	Damaging	GJA8 c.280G>A p.Gly94Arg p.G94R .	434	GJA8; NM_005267.4; c.280G>A; p.Gly94Arg|p.G94R; EX2; Het; GATGTACGTG.GGCACGCGGT; 2;	.	.	.	.	.	1-0-0	1
GJA8	NM_005267.4	NA,AD|.,Cataract 1, multiple types, 116200 (3), Autosomal dominant. 116200(MK)|612875,600897	AD/AR|Cataract 1, multiple types	c.281G>A	p.Gly94Glu|p.G94E	EX2	chr1:147908236:G>A	.	0	0	0	A	0	0	0	0	0	Missense	.	Damaging	Deleterious|0.000000	disease_causing|1	Damaging	GJA8 c.281G>A p.Gly94Glu p.G94E .	434	GJA8; NM_005267.4; c.281G>A; p.Gly94Glu|p.G94E; EX2; Het; ATGTACGTGG.GCACGCGGTG; 2;	.	Likely_pathogenic	no_assertion_criteria_provided	.	.	1-0-0	1
GJA8	NM_005267.4	NA,AD|.,Cataract 1, multiple types, 116200 (3), Autosomal dominant. 116200(MK)|612875,600897	AD/AR|Cataract 1, multiple types	c.305T>A	p.Met102Lys|p.M102K	EX2/CDS1	chr1:147908260:T>A	.	0	0	0	A	0	0	0	0	0	Missense	.	Damaging	Deleterious|0.000000	disease_causing|0.999998	Damaging	GJA8 c.305T>A p.Met102Lys p.M102K .	434	GJA8; NM_005267.4; c.305T>A; p.Met102Lys|p.M102K; EX2/CDS1; Het; TACGTCCGCA.GGAGGAGAAG; 2;	.	.	.	Likely_benign	.	5-0-0	5
GJA8	NM_005267.4	NA,AD|.,Cataract 1, multiple types, 116200 (3), Autosomal dominant. 116200(MK)|612875,600897	AD/AR|Cataract 1, multiple types	c.312G>A	p.Glu104Glu|p.E104E	EX2	chr1:147908267:G>A	.	0	0	0	A	0	0	0	0	0	Synonymous	.	.	.	.	.	GJA8 c.312G>A p.Glu104Glu p.E104E .	434	GJA8; NM_005267.4; c.312G>A; p.Glu104Glu|p.E104E; EX2; Het; GCATGGAGGA.AAGCGCAAAA; 2;	.	.	.	Benign/Likely_benign	.	2-0-0	2
GJA8	NM_005267.4	NA,AD|.,Cataract 1, multiple types, 116200 (3), Autosomal dominant. 116200(MK)|612875,600897	AD/AR|Cataract 1, multiple types	c.381C>A	p.Gly127Gly|p.G127G	EX2/CDS1	chr1:147908336:C>A	.	0	0	0	A	0	0	0	0	0	Synonymous	.	.	.	.	.	GJA8 c.381C>A p.Gly127Gly p.G127G .	434	GJA8; NM_005267.4; c.381C>A; p.Gly127Gly|p.G127G; EX2/CDS1; Het; .; 2;	.	.	.	Benign/Likely_benign	.	2-0-0	2
GJA8	NM_005267.4	NA,AD|.,Cataract 1, multiple types, 116200 (3), Autosomal dominant. 116200(MK)|612875,600897	AD/AR|Cataract 1, multiple types	c.438C>G	p.Thr146Thr|p.T146T	EX2	chr1:147908393:C>G	.	0	0	0	A	0	0	0	0	0	Synonymous	.	.	.	.	.	GJA8 c.438C>G p.Thr146Thr p.T146T .	434	GJA8; NM_005267.4; c.438C>G; p.Thr146Thr|p.T146T; EX2; Het; TGGAGGGGAC.CTGCTGAGGA; 2;	.	.	.	Benign/Likely_benign	.	2-0-0	2
GJA8	NM_005267.4	NA,AD|.,Cataract 1, multiple types, 116200 (3), Autosomal dominant. 116200(MK)|612875,600897	AD/AR|Cataract 1, multiple types	c.466A>G	p.Ile156Val|p.I156V	EX2	chr1:147908421:A>G	.	0	0	0	A	0	0	0	0	0	Missense	.	Tolerated	Neutral|0.000009	disease_causing|0.998582	Damaging	GJA8 c.466A>G p.Ile156Val p.I156V .	434	GJA8; NM_005267.4; c.466A>G; p.Ile156Val|p.I156V; EX2; Het; CTGCCACATC.TCTTCAAGAC; 2;	.	.	.	Likely_benign	.	2-0-0	2
GJA8	NM_005267.4	NA,AD|.,Cataract 1, multiple types, 116200 (3), Autosomal dominant. 116200(MK)|612875,600897	AD/AR|Cataract 1, multiple types	c.480C>G	p.Leu160Leu|p.L160L	EX2	chr1:147908435:C>G	.	0	0	0	A	0	0	0	0	0	Synonymous	.	.	.	.	.	GJA8 c.480C>G p.Leu160Leu p.L160L .	434	GJA8; NM_005267.4; c.480C>G; p.Leu160Leu|p.L160L; EX2; Het; TCAAGACCCT.TTTGAAGTGG; 2;	.	.	.	Benign/Likely_benign	.	1-0-0	1
GJA8	NM_005267.4	NA,AD|.,Cataract 1, multiple types, 116200 (3), Autosomal dominant. 116200(MK)|612875,600897	AD/AR|Cataract 1, multiple types	c.520G>A	p.Gly174Arg|p.G174R	EX2	chr1:147908475:G>A	rs781886998	0	0	0	A	0	0	8.236e-06	4.06134e-06	0	Missense	.	Damaging	Deleterious|0.000000	disease_causing|1	Damaging	GJA8 c.520G>A p.Gly174Arg p.G174R 781886998	434	GJA8; NM_005267.4; c.520G>A; p.Gly174Arg|p.G174R; EX2; Het; CTTCCTGTAC.GGTTCCGGAT; 2;	.	.	.	Likely_benign	.	3-0-0	3
GJA8	NM_005267.4	NA,AD|.,Cataract 1, multiple types, 116200 (3), Autosomal dominant. 116200(MK)|612875,600897	AD/AR|Cataract 1, multiple types	c.526C>T	p.Arg176Trp|p.R176W	EX2/CDS1	chr1:147908481:C>T	rs372038463	0	0	0	A	0	0.0001	2.471e-05	1.62444e-05	0	Missense	.	Tolerated	Deleterious|0.000543	disease_causing|0.998297	Damaging	GJA8 c.526C>T p.Arg176Trp p.R176W 372038463	434	GJA8; NM_005267.4; c.526C>T; p.Arg176Trp|p.R176W; EX2/CDS1; Het; GTACGGGTTC.GGATCCTGCC; 2;	.	.	.	.	.	1-0-0	1
GJA8	NM_005267.4	NA,AD|.,Cataract 1, multiple types, 116200 (3), Autosomal dominant. 116200(MK)|612875,600897	AD/AR|Cataract 1, multiple types	c.540G>C	p.Leu180Leu|p.L180L	EX2	chr1:147908495:G>C	.	0	0	0	A	0	0	0	0	0	Synonymous	.	.	.	.	.	GJA8 c.540G>C p.Leu180Leu p.L180L .	434	GJA8; NM_005267.4; c.540G>C; p.Leu180Leu|p.L180L; EX2; Het; TCCTGCCTCT.TACCGCTGCA; 2;	.	.	.	Benign/Likely_benign	.	2-0-0	2
GJA8	NM_005267.4	NA,AD|.,Cataract 1, multiple types, 116200 (3), Autosomal dominant. 116200(MK)|612875,600897	AD/AR|Cataract 1, multiple types	c.549C>T	p.Cys183Cys|p.C183C	EX2/CDS1	chr1:147908504:C>T	rs1216993015	0	0	0	A	0	0	0	0	0	Synonymous	.	.	.	.	.	GJA8 c.549C>T p.Cys183Cys p.C183C .	434	GJA8; NM_005267.4; c.549C>T; p.Cys183Cys|p.C183C; EX2/CDS1; Het; TGTACCGCTG.AGCCGGTGGC; 2;	.	.	.	Benign/Likely_benign	.	1-0-0	1
GJA8	NM_005267.4	NA,AD|.,Cataract 1, multiple types, 116200 (3), Autosomal dominant. 116200(MK)|612875,600897	AD/AR|Cataract 1, multiple types	c.555G>C	p.Arg185Arg|p.R185R	EX2	chr1:147908510:G>C	rs1409118786	0	0	0	A	0	0	0	4.06072e-06	5.79777e-05	Synonymous	.	.	.	.	.	GJA8 c.555G>C p.Arg185Arg p.R185R .	434	GJA8; NM_005267.4; c.555G>C; p.Arg185Arg|p.R185R; EX2; Het; GCTGCAGCCG.TGGCCCTGCC; 2;	.	.	.	Benign/Likely_benign	.	2-0-0	2
GJA8	NM_005267.4	NA,AD|.,Cataract 1, multiple types, 116200 (3), Autosomal dominant. 116200(MK)|612875,600897	AD/AR|Cataract 1, multiple types	c.573G>A	p.Val191Val|p.V191V	EX2/CDS1	chr1:147908528:G>A	.	0	0	0	A	0	0	0	0	0	Synonymous	.	.	.	.	.	GJA8 c.573G>A p.Val191Val p.V191V .	434	GJA8; NM_005267.4; c.573G>A; p.Val191Val|p.V191V; EX2/CDS1; Het; .; 2;	.	.	.	Benign/Likely_benign	.	4-0-0	4
GJA8	NM_005267.4	NA,AD|.,Cataract 1, multiple types, 116200 (3), Autosomal dominant. 116200(MK)|612875,600897	AD/AR|Cataract 1, multiple types	c.592C>T	p.Arg198Trp|p.R198W	EX2	chr1:147908547:C>T	.	0	0	0	A	0	0	0	0	0	Missense	20806042	Damaging	Deleterious|0.000000	disease_causing|0.99998	Damaging	GJA8 c.592C>T p.Arg198Trp p.R198W .	434	GJA8; NM_005267.4; c.592C>T; p.Arg198Trp|p.R198W; EX2; Het; CTTCGTGTCC.GGCCCACGGA; 2;	DM,GJA8,592C>T,CM105144,Cataract-microcornea syndrome	.	.	.	.	4-0-0	4
GJA8	NM_005267.4	NA,AD|.,Cataract 1, multiple types, 116200 (3), Autosomal dominant. 116200(MK)|612875,600897	AD/AR|Cataract 1, multiple types	c.600G>A	p.Thr200Thr|p.T200T	EX2	chr1:147908555:G>A	.	0	0	0	A	0	0	0	4.06108e-06	0	Synonymous	.	.	.	.	.	GJA8 c.600G>A p.Thr200Thr p.T200T .	434	GJA8; NM_005267.4; c.600G>A; p.Thr200Thr|p.T200T; EX2; Het; CCCGGCCCAC.GAGAAAACCA; 2;	.	.	.	Benign/Likely_benign	.	2-0-0	2
GJA8	NM_005267.4	NA,AD|.,Cataract 1, multiple types, 116200 (3), Autosomal dominant. 116200(MK)|612875,600897	AD/AR|Cataract 1, multiple types	c.665T>A	p.Met222Lys|p.M222K	EX2/CDS1	chr1:147908620:T>A	.	0	0	0	A	0	0	0	0	0	Missense	.	Damaging	Deleterious|0.000070	disease_causing|0.996823	Damaging	GJA8 c.665T>A p.Met222Lys p.M222K .	434	GJA8; NM_005267.4; c.665T>A; p.Met222Lys|p.M222K; EX2/CDS1; Het; .; 2;	.	.	.	.	.	2-0-0	2
GJA8	NM_005267.4	NA,AD|.,Cataract 1, multiple types, 116200 (3), Autosomal dominant. 116200(MK)|612875,600897	AD/AR|Cataract 1, multiple types	c.748A>G	p.Lys250Glu|p.K250E	EX2/CDS1	chr1:147908703:A>G	.	0	0	0	A	0	0	0	0	0	Missense	.	Tolerated	Neutral|0.802665	disease_causing|0.999995	Damaging	GJA8 c.748A>G p.Lys250Glu p.K250E .	434	GJA8; NM_005267.4; c.748A>G; p.Lys250Glu|p.K250E; EX2/CDS1; Het; .; 2;	.	.	.	.	.	1-0-0	1
GJA8	NM_005267.4	NA,AD|.,Cataract 1, multiple types, 116200 (3), Autosomal dominant. 116200(MK)|612875,600897	AD/AR|Cataract 1, multiple types	c.762C>A	p.Ser254Ser|p.S254S	EX2	chr1:147908717:C>A	.	0	0	0	A	0	0	0	0	0	Synonymous	.	.	.	.	.	GJA8 c.762C>A p.Ser254Ser p.S254S .	434	GJA8; NM_005267.4; c.762C>A; p.Ser254Ser|p.S254S; EX2; Het; CCCTCCACTC.ATTGCTGTCT; 2;	.	.	.	Benign/Likely_benign	.	1-0-0	1
GJA8	NM_005267.4	NA,AD|.,Cataract 1, multiple types, 116200 (3), Autosomal dominant. 116200(MK)|612875,600897	AD/AR|Cataract 1, multiple types	c.822C>A	p.Ile274Ile|p.I274I	EX2	chr1:147908777:C>A	rs781834904	0	0	0	A	0	0	8.236e-06	1.62466e-05	0.000115955	Synonymous	.	.	.	.	.	GJA8 c.822C>A p.Ile274Ile p.I274I .	434	GJA8; NM_005267.4; c.822C>A; p.Ile274Ile|p.I274I; EX2; Het; AAGAGAAAAT.GTTTCCCACT; 2;	.	.	.	Benign/Likely_benign	.	8-0-0	8
GJA8	NM_005267.4	NA,AD|.,Cataract 1, multiple types, 116200 (3), Autosomal dominant. 116200(MK)|612875,600897	AD/AR|Cataract 1, multiple types	c.823G>A	p.Val275Ile|p.V275I	EX2	chr1:147908778:G>A	rs966936048	0	0	0.0051	A	0	0	0	0	0	Missense	21386927	Tolerated	Neutral|0.250587	disease_causing|0.977689	Tolerated	GJA8 c.823G>A p.Val275Ile p.V275I 966936048	434	GJA8; NM_005267.4; c.823G>A; p.Val275Ile|p.V275I; EX2; Het; AGAGAAAATC.TTTCCCACTA; 2;	DM?,GJA8,823G>A,CM111438,Cataract	.	.	.	.	5-0-0	5
GJA8	NM_005267.4	NA,AD|.,Cataract 1, multiple types, 116200 (3), Autosomal dominant. 116200(MK)|612875,600897	AD/AR|Cataract 1, multiple types	c.905_907delAGA	p.Glu302_Lys303delinsGlu	EX2/CDS1	chr1:147908859:GAGA>G	rs782061293	0	0	0	A	0	0	8.237e-06	4.06696e-06	0	In_frame_Delins	.	.	.	.	.	GJA8 c.905_907delAGA p.Glu302_Lys303delinsGlu	434	GJA8; NM_005267.4; c.905_907delAGA; p.Glu302_Lys303delinsGlu; EX2/CDS1; Het; TCAGTTCGAG.AGATCAGCAC; 2;	.	.	.	.	.	1-0-0	1
GJA8	NM_005267.4	NA,AD|.,Cataract 1, multiple types, 116200 (3), Autosomal dominant. 116200(MK)|612875,600897	AD/AR|Cataract 1, multiple types	c.925C>T	p.Leu309Leu|p.L309L	EX2/CDS1	chr1:147908880:C>T	rs974433997	0	0	0	A	0	0	0	0	0	Synonymous	.	.	.	.	.	GJA8 c.925C>T p.Leu309Leu p.L309L 974433997	434	GJA8; NM_005267.4; c.925C>T; p.Leu309Leu|p.L309L; EX2/CDS1; Het; CACAGGACCC.TGGGGGACTT; 2;	.	.	.	Benign/Likely_benign	.	1-0-0	1
GJA8	NM_005267.4	NA,AD|.,Cataract 1, multiple types, 116200 (3), Autosomal dominant. 116200(MK)|612875,600897	AD/AR|Cataract 1, multiple types	c.981G>T	p.Gly327Gly|p.G327G	EX2	chr1:147908936:G>T	rs781898803	0	0	0	A	0	0	8.238e-06	4.14254e-06	5.85892e-05	Synonymous	.	.	.	.	.	GJA8 c.981G>T p.Gly327Gly p.G327G 781898803	434	GJA8; NM_005267.4; c.981G>T; p.Gly327Gly|p.G327G; EX2; Het; CTCAGGTGGG.GCACAAGAAG; 2;	.	.	.	Benign/Likely_benign	.	1-0-0	1
GJA8	NM_005267.4	NA,AD|.,Cataract 1, multiple types, 116200 (3), Autosomal dominant. 116200(MK)|612875,600897	AD/AR|Cataract 1, multiple types	c.983C>T	p.Ala328Val|p.A328V	EX2/CDS1	chr1:147908938:C>T	.	0	0	0	A	0	0	0	0	0	Missense	.	Tolerated	Neutral|0.657616	polymorphism|1	Damaging	GJA8 c.983C>T p.Ala328Val p.A328V .	434	GJA8; NM_005267.4; c.983C>T; p.Ala328Val|p.A328V; EX2/CDS1; Het; CAGGTGGGGG.ACAAGAAGTG; 2;	.	.	.	.	.	1-0-0	1
GJA8	NM_005267.4	NA,AD|.,Cataract 1, multiple types, 116200 (3), Autosomal dominant. 116200(MK)|612875,600897	AD/AR|Cataract 1, multiple types	c.987A>G	p.Gln329Gln|p.Q329Q	EX2/CDS1	chr1:147908942:A>G	rs782198746	0	0	0	A	0	0	8.239e-06	4.15341e-06	5.8713e-05	Synonymous	.	.	.	.	.	GJA8 c.987A>G p.Gln329Gln p.Q329Q 782198746	434	GJA8; NM_005267.4; c.987A>G; p.Gln329Gln|p.Q329Q; EX2/CDS1; Het; .; 2;	.	.	.	Benign/Likely_benign	.	1-0-0	1
GJA8	NM_005267.4	NA,AD|.,Cataract 1, multiple types, 116200 (3), Autosomal dominant. 116200(MK)|612875,600897	AD/AR|Cataract 1, multiple types	c.1055A>G	p.Glu352Gly|p.E352G	EX2/CDS1	chr1:147909010:A>G	rs1230817642	0	0	0	A	0	0	0	0	0	Missense	.	Tolerated	Neutral|0.930938	polymorphism|1	Damaging	GJA8 c.1055A>G p.Glu352Gly p.E352G	434	GJA8; NM_005267.4; c.1055A>G; p.Glu352Gly|p.E352G; EX2/CDS1; Het; aagaaggagg.agcagagagg; 2;	.	.	.	.	.	1-0-0	1
GJA8	NM_005267.4	NA,AD|.,Cataract 1, multiple types, 116200 (3), Autosomal dominant. 116200(MK)|612875,600897	AD/AR|Cataract 1, multiple types	c.1092G>A	p.Val364Val|p.V364V	EX2	chr1:147909047:G>A	.	0	0	0	A	0	0	0	0	0	Synonymous	.	.	.	.	.	GJA8 c.1092G>A p.Val364Val p.V364V .	434	GJA8; NM_005267.4; c.1092G>A; p.Val364Val|p.V364V; EX2; Het; AGGAGAAGGT.GCCGTGCCAG; 2;	.	.	.	Benign/Likely_benign	.	2-0-0	2
GJA8	NM_005267.4	NA,AD|.,Cataract 1, multiple types, 116200 (3), Autosomal dominant. 116200(MK)|612875,600897	AD/AR|Cataract 1, multiple types	c.1096G>C	p.Val366Leu|p.V366L	EX2/CDS1	chr1:147909051:G>C	.	0	0	0.0051	A	0	0	0	0	0	Missense	.	Tolerated	Neutral|0.109665	polymorphism|1	Damaging	GJA8 c.1096G>C p.Val366Leu p.V366L .	434	GJA8; NM_005267.4; c.1096G>C; p.Val366Leu|p.V366L; EX2/CDS1; Het; GAAGGTGGCC.TGCCAGAGGG; 2;	.	.	.	.	.	2-0-0	2
GJA8	NM_005267.4	NA,AD|.,Cataract 1, multiple types, 116200 (3), Autosomal dominant. 116200(MK)|612875,600897	AD/AR|Cataract 1, multiple types	c.1099C>T	p.Pro367Ser|p.P367S	EX2/CDS1	chr1:147909054:C>T	rs1237822086	0	0	0	A	0	0	0	0	0	Missense	.	Tolerated	Neutral|0.000000	polymorphism|1	Damaging	GJA8 c.1099C>T p.Pro367Ser p.P367S .	434	GJA8; NM_005267.4; c.1099C>T; p.Pro367Ser|p.P367S; EX2/CDS1; Het; GGTGGCCGTG.CAGAGGGGGA; 2;	.	.	.	.	.	1-0-0	1
GJA8	NM_005267.4	NA,AD|.,Cataract 1, multiple types, 116200 (3), Autosomal dominant. 116200(MK)|612875,600897	AD/AR|Cataract 1, multiple types	c.1120A>G	p.Thr374Ala|p.T374A	EX2	chr1:147909075:A>G	rs146871420	0.000399361	0.002	0	A	0	0	4.946e-05	3.00367e-05	0.000368596	Missense	.	Tolerated	Neutral|0.000021	polymorphism|0.976277	Damaging	GJA8 c.1120A>G p.Thr374Ala p.T374A .	434	GJA8; NM_005267.4; c.1120A>G; p.Thr374Ala|p.T374A; EX2; Het; GAAAGTAGAG.CCCCCGGAGT; 2;	.	.	.	Likely_benign	.	17-0-0	17
GJA8	NM_005267.4.4	NA,AD|.,Cataract 1, multiple types, 116200 (3), Autosomal dominant. 116200(MK)|612875,600897	AD/AR|Cataract 1, multiple types	c.1125C>T	p.Pro375Pro|p.P375P	EX2/CDS1	chr1:147909080:C>T	rs954441927	0	0	0	A	0	0	0	4.23356e-06	0	Synonymous	.	.	.	.	.	GJA8 c.1125C>T p.Pro375Pro p.P375P	434	GJA8; NM_005267.4.4; c.1125C>T; p.Pro375Pro|p.P375P; EX2/CDS1; Het; TAGAGACCCC.GGAGTGGATA; ;	.	.	.	Benign/Likely_benign	.	2-0-0	2
GJA8	NM_005267.4	NA,AD|.,Cataract 1, multiple types, 116200 (3), Autosomal dominant. 116200(MK)|612875,600897	AD/AR|Cataract 1, multiple types	c.1130T>C	p.Val377Ala|p.V377A	EX2	chr1:147909085:T>C	rs202053697	0.000399361	0.002	0.0051	A	0.0003994	0	4.944e-05	3.77162e-05	0.000538535	Missense	.	Tolerated	Neutral|0.000004	polymorphism|1	Damaging	GJA8 c.1130T>C p.Val377Ala p.V377A 202053697	434	GJA8; NM_005267.4; c.1130T>C; p.Val377Ala|p.V377A; EX2; Het; ACCCCCGGAG.GGATAAGGAG; 2;	.	.	.	Likely_benign	.	12-0-0	12
GJA8	NM_005267.4	NA,AD|.,Cataract 1, multiple types, 116200 (3), Autosomal dominant. 116200(MK)|612875,600897	AD/AR|Cataract 1, multiple types	c.1182A>G	p.Gln394Gln|p.Q394Q	EX2	chr1:147909137:A>G	.	0	0	0	A	0	0	0	0	0	Synonymous	.	.	.	.	.	GJA8 c.1182A>G p.Gln394Gln p.Q394Q .	434	GJA8; NM_005267.4; c.1182A>G; p.Gln394Gln|p.Q394Q; EX2; Het; TGTCAAAGCA.GGGCTGCCAG; 2;	.	.	.	Benign/Likely_benign	.	2-0-0	2
GJA8	NM_005267.4	NA,AD|.,Cataract 1, multiple types, 116200 (3), Autosomal dominant. 116200(MK)|612875,600897	AD/AR|Cataract 1, multiple types	c.1229C>G	p.Thr410Arg|p.T410R	EX2	chr1:147909184:C>G	rs782367110	0	0	0	A	0	0	0	0	0	Missense	.	Tolerated	Unknown|0.034635	polymorphism|1	Tolerated	GJA8 c.1229C>G p.Thr410Arg p.T410R .	434	GJA8; NM_005267.4; c.1229C>G; p.Thr410Arg|p.T410R; EX2; Het; GAGCTGACAA.AGATGATGCC; 2;	.	.	.	.	.	2-0-0	2
GJA8	NM_005267.4	NA,AD|.,Cataract 1, multiple types, 116200 (3), Autosomal dominant. 116200(MK)|612875,600897	AD/AR|Cataract 1, multiple types	c.1243C>A	p.Pro415Thr|p.P415T	EX2/CDS1	chr1:147909198:C>A	rs1418947351	0	0	0	A	0	0	0	1.22321e-05	0.000173953	Missense	.	Tolerated	Neutral|0.000043	disease_causing|0.9348	Damaging	GJA8 c.1243C>A p.Pro415Thr p.P415T .	434	GJA8; NM_005267.4; c.1243C>A; p.Pro415Thr|p.P415T; EX2/CDS1; Het; .; 2;	.	.	.	.	.	1-0-0	1
GJA8	NM_005267.4	NA,AD|.,Cataract 1, multiple types, 116200 (3), Autosomal dominant. 116200(MK)|612875,600897	AD/AR|Cataract 1, multiple types	c.1265C>A	p.Ala422Asp|p.A422D	EX2/CDS1	chr1:147909220:C>A	.	0	0	0	A	0	0	0	0	0	Missense	.	Damaging	Neutral|0.000003	disease_causing|0.999963	Damaging	GJA8 c.1265C>A p.Ala422Asp p.A422D .	434	GJA8; NM_005267.4; c.1265C>A; p.Ala422Asp|p.A422D; EX2/CDS1; Het; .; 2;	.	.	.	.	.	1-0-0	1
GJA8	NM_005267.4	NA,AD|.,Cataract 1, multiple types, 116200 (3), Autosomal dominant. 116200(MK)|612875,600897	AD/AR|Cataract 1, multiple types	c.1266C>A	p.Ala422Ala|p.A422A	EX2/CDS1	chr1:147909221:C>A	.	0	0	0	A	0	0	0	0	0	Synonymous	.	.	.	.	.	GJA8 c.1266C>A p.Ala422Ala p.A422A .	434	GJA8; NM_005267.4; c.1266C>A; p.Ala422Ala|p.A422A; EX2/CDS1; Het; .; 2;	.	.	.	Benign/Likely_benign	.	1-0-0	1
GJA8	NM_005267.4	NA,AD|.,Cataract 1, multiple types, 116200 (3), Autosomal dominant. 116200(MK)|612875,600897	AD/AR|Cataract 1, multiple types	c.1297G>A	p.Val433Ile|p.V433I	EX2	chr1:147909252:G>A	rs782206624	0	0	0	A	0	0	1.65e-05	1.24377e-05	0	Missense	.	Tolerated	Unknown|0.000010	polymorphism|0.789492	Tolerated	GJA8 c.1297G>A p.Val433Ile p.V433I 782206624	434	GJA8; NM_005267.4; c.1297G>A; p.Val433Ile|p.V433I; EX2; Het; CGATCTAACC.TATGAAGTGA; 2;	.	.	.	.	.	1-0-0	1
KERA	NM_007035.3	AR|Cornea plana 2, autosomal recessive, 217300 (3), Autosomal recessive. 217300(MK)|603288	AR|Cornea plana 2, autosomal recessive	c.976C>T	p.Arg326Cys|p.R326C	EX3	chr12:91051429:G>A	rs775457945	0	0	0	A	0	0	8.238e-06	1.22326e-05	0	Missense	.	Damaging	Deleterious|0.000000	disease_causing|1	Tolerated	KERA c.976C>T p.Arg326Cys p.R326C 775457945	353	KERA; NM_007035.3; c.976C>T; p.Arg326Cys|p.R326C; EX3; Het; CCATCCAGAC.GAGGTAGCGA; 3;	.	.	.	.	.	1-0-0	1
KERA	NM_007035.3	AR|Cornea plana 2, autosomal recessive, 217300 (3), Autosomal recessive. 217300(MK)|603288	AR|Cornea plana 2, autosomal recessive	c.974T>C	p.Leu325Pro|p.L325P	EX3	chr12:91051431:A>G	.	0	0	0	A	0	0	0	0	0	Missense	.	Damaging	Deleterious|0.000000	disease_causing|1	Tolerated	KERA c.974T>C p.Leu325Pro p.L325P .	353	KERA; NM_007035.3; c.974T>C; p.Leu325Pro|p.L325P; EX3; Het; ATCCAGACGG.GGTAGCGAAG; 3;	.	.	.	.	.	2-0-0	2
KERA	NM_007035.3	AR|Cornea plana 2, autosomal recessive, 217300 (3), Autosomal recessive. 217300(MK)|603288	AR|Cornea plana 2, autosomal recessive	c.969C>T	p.Arg323Arg|p.R323R	EX3/CDS2	chr12:91051436:G>A	rs1397439267	0	0	0	A	0	0	0	4.07721e-06	0	Synonymous	.	.	.	.	.	KERA c.969C>T p.Arg323Arg p.R323R .	353	KERA; NM_007035.3; c.969C>T; p.Arg323Arg|p.R323R; EX3/CDS2; Het; .; 3;	.	.	.	Benign/Likely_benign	.	1-0-0	1
KERA	NM_007035.3	AR|Cornea plana 2, autosomal recessive, 217300 (3), Autosomal recessive. 217300(MK)|603288	AR|Cornea plana 2, autosomal recessive	c.968G>A	p.Arg323His|p.R323H	EX3	chr12:91051437:C>T	rs748252361	0	0	0	A	0	0	1.647e-05	3.67041e-05	0.000290563	Missense	.	Damaging	Deleterious|0.000086	disease_causing|0.999996	Tolerated	KERA c.968G>A p.Arg323His p.R323H 748252361	353	KERA; NM_007035.3; c.968G>A; p.Arg323His|p.R323H; EX3; Het; ACGGAGGTAG.GAAGATGAGG; 3;	.	.	.	.	.	1-0-0	1
KERA	NM_007035.3	AR|Cornea plana 2, autosomal recessive, 217300 (3), Autosomal recessive. 217300(MK)|603288	AR|Cornea plana 2, autosomal recessive	c.964C>T	p.Leu322Phe|p.L322F	EX3	chr12:91051441:G>A	.	0	0	0	A	0	0	0	0	0	Missense	.	Damaging	Deleterious|0.000000	disease_causing|1	Tolerated	KERA c.964C>T p.Leu322Phe p.L322F .	353	KERA; NM_007035.3; c.964C>T; p.Leu322Phe|p.L322F; EX3; Het; AGGTAGCGAA.ATGAGGTCCA; 3;	.	.	.	.	.	3-0-0	3
KERA	NM_007035.3	AR|Cornea plana 2, autosomal recessive, 217300 (3), Autosomal recessive. 217300(MK)|603288	AR|Cornea plana 2, autosomal recessive	c.920C>A	p.Ser307Tyr|p.S307Y	EX3	chr12:91051485:G>T	.	0	0	0	A	0	0	0	0	0	Missense	.	Tolerated	Neutral|0.026295	polymorphism|1	Tolerated	KERA c.920C>A p.Ser307Tyr p.S307Y .	353	KERA; NM_007035.3; c.920C>A; p.Ser307Tyr|p.S307Y; EX3; Het; AGGCAGCATG.ATGGGCTGGG; 3;	.	.	.	.	.	1-0-0	1
KERA	NM_007035.3	AR|Cornea plana 2, autosomal recessive, 217300 (3), Autosomal recessive. 217300(MK)|603288	AR|Cornea plana 2, autosomal recessive	c.873T>A	p.His291Gln|p.H291Q	EX2	chr12:91055409:A>T	.	0	0	0	A	0	0	0	0	0	Missense	.	Tolerated	Deleterious|0.000000	disease_causing|0.999986	Tolerated	KERA c.873T>A p.His291Gln p.H291Q .	353	KERA; NM_007035.3; c.873T>A; p.His291Gln|p.H291Q; EX2; Het; TAATTTTGTT.TGATCAAGGT; 3;	.	.	.	.	.	1-0-0	1
KERA	NM_007035.3	AR|Cornea plana 2, autosomal recessive, 217300 (3), Autosomal recessive. 217300(MK)|603288	AR|Cornea plana 2, autosomal recessive	c.868G>A	p.Asp290Asn|p.D290N	EX2	chr12:91055414:C>T	.	0	0	0	A	0	0	0	0	0	Missense	.	Tolerated	Deleterious|0.000000	disease_causing|1	Tolerated	KERA c.868G>A p.Asp290Asn p.D290N .	353	KERA; NM_007035.3; c.868G>A; p.Asp290Asn|p.D290N; EX2; Het; TTGTTATGAT.AAGGTGAAGG; 3;	.	.	.	.	.	1-0-0	1
KERA	NM_007035.3	AR|Cornea plana 2, autosomal recessive, 217300 (3), Autosomal recessive. 217300(MK)|603288	AR|Cornea plana 2, autosomal recessive	c.829G>A	p.Val277Ile|p.V277I	EX2/CDS1	chr12:91055453:C>T	rs748729090	0	0	0	A	0	0	1.648e-05	1.22895e-05	0	Missense	.	Tolerated	Deleterious|0.000032	disease_causing|0.995614	Tolerated	KERA c.829G>A p.Val277Ile p.V277I	353	KERA; NM_007035.3; c.829G>A; p.Val277Ile|p.V277I; EX2/CDS1; Het; flank; 3;	.	.	.	.	.	1-0-0	1
KERA	NM_007035.3	AR|Cornea plana 2, autosomal recessive, 217300 (3), Autosomal recessive. 217300(MK)|603288	AR|Cornea plana 2, autosomal recessive	c.815A>T	p.Asn272Ile|p.N272I	EX2/CDS1	chr12:91055467:T>A	.	0	0	0	A	0	0	0	0	0	Missense	.	Damaging	Deleterious|0.000000	disease_causing|1	Tolerated	KERA c.815A>T p.Asn272Ile p.N272I .	353	KERA; NM_007035.3; c.815A>T; p.Asn272Ile|p.N272I; EX2/CDS1; Het; TGTGAGTTGA.TGTGCGACAG; 3;	.	.	.	.	.	2-0-0	2
KERA	NM_007035.3	AR|Cornea plana 2, autosomal recessive, 217300 (3), Autosomal recessive. 217300(MK)|603288	AR|Cornea plana 2, autosomal recessive	c.799C>A	p.Leu267Ile|p.L267I	EX2	chr12:91055483:G>T	.	0	0	0	A	0	0	0	0	0	Missense	.	Damaging	Deleterious|0.000000	disease_causing|0.999997	Tolerated	KERA c.799C>A p.Leu267Ile p.L267I .	353	KERA; NM_007035.3; c.799C>A; p.Leu267Ile|p.L267I; EX2; Het; GACAGTTGAA.ATCTAGAATT; 3;	.	.	.	.	.	1-0-0	1
KERA	NM_007035.3	AR|Cornea plana 2, autosomal recessive, 217300 (3), Autosomal recessive. 217300(MK)|603288	AR|Cornea plana 2, autosomal recessive	c.765A>G	p.Pro255Pro|p.P255P	EX2	chr12:91055517:T>C	.	0	0	0	A	0	0	0	0	0	Synonymous	.	.	.	.	.	KERA c.765A>G p.Pro255Pro p.P255P .	353	KERA; NM_007035.3; c.765A>G; p.Pro255Pro|p.P255P; EX2; Het; ATCCTCTTGA.GGGAGACCCT; 3;	.	.	.	Benign/Likely_benign	.	2-0-0	2
KERA	NM_007035.3	AR|Cornea plana 2, autosomal recessive, 217300 (3), Autosomal recessive. 217300(MK)|603288	AR|Cornea plana 2, autosomal recessive	c.686C>T	p.Pro229Leu|p.P229L	EX2	chr12:91055596:G>A	.	0	0	0	A	0	0	0	0	0	Missense	.	Damaging	Deleterious|0.000000	disease_causing|1	Tolerated	KERA c.686C>T p.Pro229Leu p.P229L .	353	KERA; NM_007035.3; c.686C>T; p.Pro229Leu|p.P229L; EX2; Het; ATAATTTTCT.GTATTCCTTC; 3;	.	.	.	.	.	1-0-0	1
KERA	NM_007035.3	AR|Cornea plana 2, autosomal recessive, 217300 (3), Autosomal recessive. 217300(MK)|603288	AR|Cornea plana 2, autosomal recessive	c.676delG(p.Glu226Lysfs*10)	p.Glu226Lysfs*10	EX2/CDS1	chr12:91055605:TC>T	.	0	0	0	A	0	0	0	0	0	Frameshift	.	.	.	.	.	KERA c.676delG(p.Glu226Lysfs*10) p.Glu226Lysfs*10 .	353	KERA; NM_007035.3; c.676delG(p.Glu226Lysfs*10); p.Glu226Lysfs*10; EX2/CDS1; Het; .; 3;	.	.	.	.	.	1-0-0	1
KERA	NM_007035.3	AR|Cornea plana 2, autosomal recessive, 217300 (3), Autosomal recessive. 217300(MK)|603288	AR|Cornea plana 2, autosomal recessive	c.602A>G	p.Lys201Arg|p.K201R	EX2/CDS1	chr12:91055680:T>C	.	0	0	0	A	0	0	0	0	0	Missense	.	Tolerated	Deleterious|0.000000	disease_causing|0.999999	Tolerated	KERA c.602A>G p.Lys201Arg p.K201R .	353	KERA; NM_007035.3; c.602A>G; p.Lys201Arg|p.K201R; EX2/CDS1; Het; .; 3;	.	.	.	.	.	1-0-0	1
KERA	NM_007035.3	AR|Cornea plana 2, autosomal recessive, 217300 (3), Autosomal recessive. 217300(MK)|603288	AR|Cornea plana 2, autosomal recessive	c.573C>T	p.Leu191Leu|p.L191L	EX2/CDS1	chr12:91055709:G>A	.	0	0	0	A	0	0	0	0	0	Synonymous	.	.	.	.	.	KERA c.573C>T p.Leu191Leu p.L191L .	353	KERA; NM_007035.3; c.573C>T; p.Leu191Leu|p.L191L; EX2/CDS1; Het; TGAGATTCTT.AGTCCTTTAA; 3;	.	.	.	Benign/Likely_benign	.	1-0-0	1
KERA	NM_007035.3	AR|Cornea plana 2, autosomal recessive, 217300 (3), Autosomal recessive. 217300(MK)|603288	AR|Cornea plana 2, autosomal recessive	c.537G>T	p.Val179Val|p.V179V	EX2	chr12:91055745:C>A	rs779596762	0	0	0	A	0	0	8.237e-06	4.0808e-06	5.80046e-05	Synonymous	.	.	.	.	.	KERA c.537G>T p.Val179Val p.V179V 779596762	353	KERA; NM_007035.3; c.537G>T; p.Val179Val|p.V179V; EX2; Het; AGGCATTGTC.ACTAATTTGT; 3;	.	.	.	Benign/Likely_benign	.	3-0-0	3
KERA	NM_007035.3	AR|Cornea plana 2, autosomal recessive, 217300 (3), Autosomal recessive. 217300(MK)|603288	AR|Cornea plana 2, autosomal recessive	c.502C>G	p.Leu168Val|p.L168V	EX2	chr12:91055780:G>C	.	0	0	0	A	0	0	0	0	0	Missense	.	Damaging	Deleterious|0.000000	disease_causing|0.999993	Tolerated	KERA c.502C>G p.Leu168Val p.L168V .	353	KERA; NM_007035.3; c.502C>G; p.Leu168Val|p.L168V; EX2; Het; AGAAGGGTCA.GTTCTCCAGA; 3;	.	.	.	.	.	1-0-0	1
KERA	NM_007035.3	AR|Cornea plana 2, autosomal recessive, 217300 (3), Autosomal recessive. 217300(MK)|603288	AR|Cornea plana 2, autosomal recessive	c.460G>T	p.Val154Leu|p.V154L	EX2/CDS1	chr12:91055822:C>A	rs750062047	0	0	0	A	0	0	1.647e-05	1.63224e-05	0.000174075	Missense	.	Damaging	Deleterious|0.000000	disease_causing|0.996458	Tolerated	KERA c.460G>T p.Val154Leu p.V154L 750062047	353	KERA; NM_007035.3; c.460G>T; p.Val154Leu|p.V154L; EX2/CDS1; Het; .; 3;	.	.	.	.	.	1-0-0	1
KERA	NM_007035.3	AR|Cornea plana 2, autosomal recessive, 217300 (3), Autosomal recessive. 217300(MK)|603288	AR|Cornea plana 2, autosomal recessive	c.426_428del	p.Arg142del|p.R142del	EX2	chr12:91055853:ACTT>A	.	0	0	0	A	0	0	0	0	0	In_frame_Deletion	.	.	.	.	.	KERA c.426_428del p.Arg142del p.R142del .	353	KERA; NM_007035.3; c.426_428del; p.Arg142del|p.R142del; EX2; Het; ATTGTTCTAA.CTTGGCAATG; 3;	.	.	.	Benign/Likely_benign	.	1-0-1	2
KERA	NM_007035.3	AR|Cornea plana 2, autosomal recessive, 217300 (3), Autosomal recessive. 217300(MK)|603288	AR|Cornea plana 2, autosomal recessive	c.353G>A	p.Ser118Asn|p.S118N	EX2/CDS1	chr12:91055929:C>T	rs74932826	0.00139776	0.0069	0	A	0.001398	0	0.0003624	0.000297918	0.00411881	Missense	.	Tolerated	Deleterious|0.000000	disease_causing|0.998855	Tolerated	KERA c.353G>A p.Ser118Asn p.S118N 74932826	353	KERA; NM_007035.3; c.353G>A; p.Ser118Asn|p.S118N; EX2/CDS1; Hom; .; 3;	.	.	.	.	.	71-0-2	73
KERA	NM_007035.3	AR|Cornea plana 2, autosomal recessive, 217300 (3), Autosomal recessive. 217300(MK)|603288	AR|Cornea plana 2, autosomal recessive	c.331G>A	p.Gly111Arg|p.G111R	EX2	chr12:91055951:C>T	rs756696166	0	0	0	A	0	0	2.471e-05	2.04147e-05	0.00011609	Missense	.	Tolerated	Deleterious|0.000001	disease_causing|1	Tolerated	KERA c.331G>A p.Gly111Arg p.G111R 756696166	353	KERA; NM_007035.3; c.331G>A; p.Gly111Arg|p.G111R; EX2; Het; TTTTCAATTC.GTAGTTGGTT; 3;	.	.	.	.	.	2-0-0	2
KERA	NM_007035.3	AR|Cornea plana 2, autosomal recessive, 217300 (3), Autosomal recessive. 217300(MK)|603288	AR|Cornea plana 2, autosomal recessive	c.330C>T	p.Tyr110Tyr|p.Y110Y	EX2/CDS1	chr12:91055952:G>A	rs138832075	0.00139776	0.005	0.0107	B	0.001398	0.0005	0.0002471	0.000196006	0.00110286	Synonymous	.	.	.	.	.	KERA c.330C>T p.Tyr110Tyr p.Y110Y 138832075	353	KERA; NM_007035.3; c.330C>T; p.Tyr110Tyr|p.Y110Y; EX2/CDS1; Het; .; 3;	.	.	.	Benign/Likely_benign	.	6-0-0	6
KERA	NM_007035.3	AR|Cornea plana 2, autosomal recessive, 217300 (3), Autosomal recessive. 217300(MK)|603288	AR|Cornea plana 2, autosomal recessive	c.324C>T	p.Thr108Thr|p.T108T	EX2/CDS1	chr12:91055958:G>A	.	0	0	0	A	0	0	0	0	0	Synonymous	.	.	.	.	.	KERA c.324C>T p.Thr108Thr p.T108T 754279432	353	KERA; NM_007035.3; c.324C>T; p.Thr108Thr|p.T108T; EX2/CDS1; Het; TTCCGTAGTT.GTTATTTTGT; 3;	.	.	.	Benign/Likely_benign	.	1-0-0	1
KERA	NM_007035.3.3	AR|Cornea plana 2, autosomal recessive, 217300 (3), Autosomal recessive. 217300(MK)|603288	AR|Cornea plana 2, autosomal recessive	c.303T>C	p.Asn101Asn|p.N101N	EX2/CDS1	chr12:91055979:A>G	.	0	0	0	A	0	0	0	0	0	Synonymous	.	.	.	.	.	KERA c.303T>C p.Asn101Asn p.N101N	353	KERA; NM_007035.3.3; c.303T>C; p.Asn101Asn|p.N101N; EX2/CDS1; Het; TCTTGTTTAG.TTTATCCATC; ;	.	.	.	Benign/Likely_benign	.	1-0-0	1
KERA	NM_007035.3	AR|Cornea plana 2, autosomal recessive, 217300 (3), Autosomal recessive. 217300(MK)|603288	AR|Cornea plana 2, autosomal recessive	c.267G>A	p.Lys89Lys|p.K89K	EX2/CDS1	chr12:91056015:C>T	.	0	0	0	A	0	0	0	0	0	Synonymous	.	.	.	.	.	KERA c.267G>A p.Lys89Lys p.K89K .	353	KERA; NM_007035.3; c.267G>A; p.Lys89Lys|p.K89K; EX2/CDS1; Het; .; 3;	.	.	.	Benign/Likely_benign	.	1-0-0	1
KERA	NM_007035.3	AR|Cornea plana 2, autosomal recessive, 217300 (3), Autosomal recessive. 217300(MK)|603288	AR|Cornea plana 2, autosomal recessive	c.263A>G	p.Glu88Gly|p.E88G	EX2/CDS1	chr12:91056019:T>C	rs1220843886	0	0	0	A	0	0	0	4.10058e-06	5.81125e-05	Missense	.	Tolerated	Deleterious|0.000000	disease_causing|0.999776	Tolerated	KERA c.263A>G p.Glu88Gly p.E88G .	353	KERA; NM_007035.3; c.263A>G; p.Glu88Gly|p.E88G; EX2/CDS1; Het; .; 3;	.	.	.	.	.	1-0-0	1
KERA	NM_007035.3	AR|Cornea plana 2, autosomal recessive, 217300 (3), Autosomal recessive. 217300(MK)|603288	AR|Cornea plana 2, autosomal recessive	c.242A>G	p.Asn81Ser|p.N81S	EX2	chr12:91056040:T>C	rs1363817353	0	0	0	A	0	0	0	8.23845e-06	0.000116509	Missense	.	Damaging	Deleterious|0.000000	disease_causing|1	Tolerated	KERA c.242A>G p.Asn81Ser p.N81S .	353	KERA; NM_007035.3; c.242A>G; p.Asn81Ser|p.N81S; EX2; Het; TTCTATCAGG.TGTTTTGAAG; 3;	.	.	.	.	.	1-0-0	1
KERA	NM_007035.3	AR|Cornea plana 2, autosomal recessive, 217300 (3), Autosomal recessive. 217300(MK)|603288	AR|Cornea plana 2, autosomal recessive	c.207T>C	p.Ile69Ile|p.I69I	EX2/CDS1	chr12:91056075:A>G	rs35693771	0.00698882	0	0	A	0.006989	0.0165	0.014	0.0143516	0	Synonymous	.	.	.	.	.	KERA c.207T>C p.Ile69Ile p.I69I 35693771	353	KERA; NM_007035.3; c.207T>C; p.Ile69Ile|p.I69I; EX2/CDS1; Het; .; 3;	.	.	.	Benign/Likely_benign	.	2-0-0	2
KERA	NM_007035.3	AR|Cornea plana 2, autosomal recessive, 217300 (3), Autosomal recessive. 217300(MK)|603288	AR|Cornea plana 2, autosomal recessive	c.203C>T	p.Ala68Val|p.A68V	EX2	chr12:91056079:G>A	rs1041498553	0	0	0	A	0	0	0	8.25873e-06	0	Missense	.	Tolerated	Neutral|0.187277	polymorphism|1	Damaging	KERA c.203C>T p.Ala68Val p.A68V 1041498553	353	KERA; NM_007035.3; c.203C>T; p.Ala68Val|p.A68V; EX2; Het; TGAAGGAATA.CAGGAATTTC; 3;	.	.	.	.	.	1-0-0	1
KERA	NM_007035.3	AR|Cornea plana 2, autosomal recessive, 217300 (3), Autosomal recessive. 217300(MK)|603288	AR|Cornea plana 2, autosomal recessive	c.179A>T	p.Asn60Ile|p.N60I	EX2/CDS1	chr12:91056103:T>A	.	0	0	0	A	0	0	0	0	0	Missense	.	Damaging	Deleterious|0.000000	disease_causing|1	Damaging	KERA c.179A>T p.Asn60Ile p.N60I .	353	KERA; NM_007035.3; c.179A>T; p.Asn60Ile|p.N60I; EX2/CDS1; Het; .; 3;	.	.	.	.	.	1-0-0	1
KERA	NM_007035.3	AR|Cornea plana 2, autosomal recessive, 217300 (3), Autosomal recessive. 217300(MK)|603288	AR|Cornea plana 2, autosomal recessive	c.144C>G	p.Cys48Trp|p.C48W	EX2/CDS1	chr12:91056138:G>C	.	0	0	0	A	0	0	0	0	0	Missense	.	Damaging	Deleterious|0.000000	disease_causing|1	Damaging	KERA c.144C>G p.Cys48Trp p.C48W .	353	KERA; NM_007035.3; c.144C>G; p.Cys48Trp|p.C48W; EX2/CDS1; Het; .; 3;	.	.	.	.	.	1-0-0	1
KERA	NM_007035.3	AR|Cornea plana 2, autosomal recessive, 217300 (3), Autosomal recessive. 217300(MK)|603288	AR|Cornea plana 2, autosomal recessive	c.107C>T	p.Thr36Ile|p.T36I	EX2	chr12:91056175:G>A	rs1170852200	0	0	0	A	0	0	0	8.20156e-06	0.000116455	Missense	.	Tolerated	Neutral|0.036859	polymorphism|1	Tolerated	KERA c.107C>T p.Thr36Ile p.T36I .	353	KERA; NM_007035.3; c.107C>T; p.Thr36Ile|p.T36I; EX2; Het; GTCATGAATA.TCCAATCATC; 3;	.	.	.	.	.	1-0-0	1
KERA	NM_007035.3	AR|Cornea plana 2, autosomal recessive, 217300 (3), Autosomal recessive. 217300(MK)|603288	AR|Cornea plana 2, autosomal recessive	c.86T>C	p.Val29Ala|p.V29A	EX2	chr12:91056196:A>G	rs201524750	0.000199681	0.001	0.0051	A	0.0001997	0	4.944e-05	4.92712e-05	0.000699138	Missense	.	Tolerated	Neutral|0.712139	polymorphism|1	Tolerated	KERA c.86T>C p.Val29Ala p.V29A 201524750	353	KERA; NM_007035.3; c.86T>C; p.Val29Ala|p.V29A; EX2; Het; TGAATCATGT.CTTCATAGAC; 3;	.	.	.	.	.	17-0-0	17
KERA	NM_007035.3	AR|Cornea plana 2, autosomal recessive, 217300 (3), Autosomal recessive. 217300(MK)|603288	AR|Cornea plana 2, autosomal recessive	c.55T>C	p.Trp19Arg|p.W19R	EX2/CDS1	chr12:91056227:A>G	rs763193954	0	0	0	A	0	0	3.296e-05	2.05585e-05	0	Missense	.	Damaging	Neutral|0.256243	polymorphism|0.537742	Tolerated	KERA c.55T>C p.Trp19Arg p.W19R 763193954	353	KERA; NM_007035.3; c.55T>C; p.Trp19Arg|p.W19R; EX2/CDS1; Het; CTTCTAGACC.CACAGTGTCT; 3;	.	.	.	.	.	2-0-0	2
KERA	NM_007035.3	AR|Cornea plana 2, autosomal recessive, 217300 (3), Autosomal recessive. 217300(MK)|603288	AR|Cornea plana 2, autosomal recessive	c.32T>G	p.Val11Gly|p.V11G	EX2/CDS1	chr12:91056250:A>C	.	0	0	0	A	0	0	0	0	0	Missense	.	Damaging	Neutral|0.044261	polymorphism|0.658416	Tolerated	KERA c.32T>G p.Val11Gly p.V11G .	353	KERA; NM_007035.3; c.32T>G; p.Val11Gly|p.V11G; EX2/CDS1; Het; .; 3;	.	.	.	.	.	1-0-0	1
KERA	NM_007035.3	AR|Cornea plana 2, autosomal recessive, 217300 (3), Autosomal recessive. 217300(MK)|603288	AR|Cornea plana 2, autosomal recessive	c.7G>A	p.Gly3Ser|p.G3S	EX2	chr12:91056275:C>T	rs780006810	0	0	0	A	0	0	8.241e-06	4.13935e-06	0	Missense	.	Tolerated	Neutral|0.717798	polymorphism|1	Tolerated	KERA c.7G>A p.Gly3Ser p.G3S 780006810	353	KERA; NM_007035.3; c.7G>A; p.Gly3Ser|p.G3S; EX2; Het; CAGATTGTGC.TGCCATTATA; 3;	.	.	.	.	.	2-0-0	2
KERA	NM_007035.3	AR|Cornea plana 2, autosomal recessive, 217300 (3), Autosomal recessive. 217300(MK)|603288	AR|Cornea plana 2, autosomal recessive	c.-5C>T	_	EX2	chr12:91056286:G>A	.	0	0	0	A	0	0	0	0	0	SpliceSite(Utr5)	.	.	.	.	.	KERA c.-5C>T .	353	KERA; NM_007035.3; c._5C>T; _; EX2; Het; TGCCATTATA.CACCTACAGA; 3;	.	.	.	.	.	1-0-0	1
KRT12	NM_000223.3	AD|Meesmann corneal dystrophy, 122100 (3), Autosomal dominant. 122100(MK)|601687	AD|Meesmann corneal dystrophy	c.1456_1457insGAT	p.486_487insArg|p.486_487insR	EX8	chr17:40861689:T>TATC	rs773740952	0	0	0	A	0	0	8.236e-06	2.84879e-05	0.000405844	In_frame_Insertion	.	.	.	.	.	KRT12 c.1456_1457insGAT p.486_487insArg p.486_487insR 773740952	495	KRT12; NM_000223.3; c.1456_1457insGAT; p.486_487insArg|p.486_487insR; EX8; Het; TTCCTGAACT.GAGATGAGAC; 8;	.	.	.	.	.	1-0-0	1
KRT12	NM_000223.3	AD|Meesmann corneal dystrophy, 122100 (3), Autosomal dominant. 122100(MK)|601687	AD|Meesmann corneal dystrophy	c.1447G>A	p.Val483Ile|p.V483I	EX8	chr17:40861699:C>T	.	0	0	0	A	0	0	0	0	0	Missense	.	Tolerated	Deleterious|0.000421	disease_causing|0.999977	Damaging	KRT12 c.1447G>A p.Val483Ile p.V483I .	495	KRT12; NM_000223.3; c.1447G>A; p.Val483Ile|p.V483I; EX8; Het; TGAGATGAGA.CACCTCACCA; 8;	.	.	.	.	.	1-0-0	1
KRT12	NM_000223.3	AD|Meesmann corneal dystrophy, 122100 (3), Autosomal dominant. 122100(MK)|601687	AD|Meesmann corneal dystrophy	c.1424A>G	p.Gln475Arg|p.Q475R	EX8	chr17:40861722:T>C	rs150149178	0.000599042	0	0	A	0.000599	0.0015	0.001128	0.00117559	0	Missense	.	Damaging	Neutral|0.044055	disease_causing|0.748683	Damaging	KRT12 c.1424A>G p.Gln475Arg p.Q475R 150149178	495	KRT12; NM_000223.3; c.1424A>G; p.Gln475Arg|p.Q475R; EX8; Het; CACCATCTCC.GCACAACTGT; 8;	.	.	.	.	.	1-0-0	1
KRT12	NM_000223.3	AD|Meesmann corneal dystrophy, 122100 (3), Autosomal dominant. 122100(MK)|601687	AD|Meesmann corneal dystrophy	c.1395C>T	p.Thr465Thr|p.T465T	EX8	chr17:40861751:G>A	rs564506411	0.000399361	0	0	A	0.0003994	0	0.0002965	0.000245638	0	Synonymous	.	.	.	.	.	KRT12 c.1395C>T p.Thr465Thr p.T465T 564506411	495	KRT12; NM_000223.3; c.1395C>T; p.Thr465Thr|p.T465T; EX8; Het; TTCGGGTTTT.GTTGGGTCTA; 8;	.	.	.	Benign/Likely_benign	.	1-0-0	1
KRT12	NM_000223.3	AD|Meesmann corneal dystrophy, 122100 (3), Autosomal dominant. 122100(MK)|601687	AD|Meesmann corneal dystrophy	c.1245G>A	p.Leu415Leu|p.L415L	EX6	chr17:40863194:C>T	rs552477430	0.000199681	0	0	A	0.0001997	0	2.472e-05	1.63831e-05	0	Synonymous	.	.	.	.	.	KRT12 c.1245G>A p.Leu415Leu p.L415L 552477430	495	KRT12; NM_000223.3; c.1245G>A; p.Leu415Leu|p.L415L; EX6; Het; TGACATTCAG.AGCCGCTGGT; 8;	.	.	.	Benign/Likely_benign	.	6-0-0	6
KRT12	NM_000223.3	AD|Meesmann corneal dystrophy, 122100 (3), Autosomal dominant. 122100(MK)|601687	AD|Meesmann corneal dystrophy	c.1229T>G	p.Val410Gly|p.V410G	EX6	chr17:40863210:A>C	rs202225978	0.000998403	0.005	0.0051	A	0.0009984	0	0.000585	0.000540855	0.0055239	Missense	.	Tolerated	Neutral|0.407599	polymorphism|1	Damaging	KRT12 c.1229T>G p.Val410Gly p.V410G 202225978	495	KRT12; NM_000223.3; c.1229T>G; p.Val410Gly|p.V410G; EX6; Het; CTGGTGGTCC.CGTTCTGGCG; 8;	.	.	.	.	.	83-0-0	83
KRT12	NM_000223.3	AD|Meesmann corneal dystrophy, 122100 (3), Autosomal dominant. 122100(MK)|601687	AD|Meesmann corneal dystrophy	c.1211A>T	p.Asp404Val|p.D404V	EX6/CDS6	chr17:40863228:T>A	.	0	0	0	A	0	0	0	0	0	Missense	.	Damaging	Deleterious|0.000051	disease_causing|1	Damaging	KRT12 c.1211A>T p.Asp404Val p.D404V .	495	KRT12; NM_000223.3; c.1211A>T; p.Asp404Val|p.D404V; EX6/CDS6; Het; .; 8;	.	.	.	.	.	1-0-0	1
KRT12	NM_000223.3	AD|Meesmann corneal dystrophy, 122100 (3), Autosomal dominant. 122100(MK)|601687	AD|Meesmann corneal dystrophy	c.1189C>T(p.Gln397*/p.Q397*)	p.Gln397*|p.Q397*	EX6	chr17:40863250:G>A	rs1428007098	0	0	0	A	0	0	0	4.10539e-06	0	Nonsense	.	.	Deleterious|0.000189	disease_causing_automatic|1	.	KRT12 c.1189C>T(p.Gln397*/p.Q397*) p.Gln397* p.Q397* .	495	KRT12; NM_000223.3; c.1189C>T(p.Gln397*/p.Q397*); p.Gln397*|p.Q397*; EX6; Het; TGGAGCAGCT.TGCCTCCAGG; 8;	.	.	.	.	.	2-0-0	2
KRT12	NM_000223.3	AD|Meesmann corneal dystrophy, 122100 (3), Autosomal dominant. 122100(MK)|601687	AD|Meesmann corneal dystrophy	c.1166A>G	p.Gln389Arg|p.Q389R	EX6	chr17:40863273:T>C	.	0	0	0	A	0	0	0	0	0	Missense	.	Tolerated	Neutral|0.191577	polymorphism|1	Damaging	KRT12 c.1166A>G p.Gln389Arg p.Q389R .	495	KRT12; NM_000223.3; c.1166A>G; p.Gln389Arg|p.Q389R; EX6; Het; GCTGATGAGC.GCTGCACCTG; 8;	.	.	.	.	.	1-0-0	1
KRT12	NM_000223.3	AD|Meesmann corneal dystrophy, 122100 (3), Autosomal dominant. 122100(MK)|601687	AD|Meesmann corneal dystrophy	c.1157A>T	p.Gln386Leu|p.Q386L	EX6/CDS6	chr17:40863282:T>A	.	0	0	0	A	0	0	0	0	0	Missense	.	Damaging	Deleterious|0.000188	disease_causing|0.801772	Damaging	KRT12 c.1157A>T p.Gln386Leu p.Q386L .	495	KRT12; NM_000223.3; c.1157A>T; p.Gln386Leu|p.Q386L; EX6/CDS6; Het; .; 8;	.	.	.	.	.	2-0-0	2
KRT12	NM_000223.3	AD|Meesmann corneal dystrophy, 122100 (3), Autosomal dominant. 122100(MK)|601687	AD|Meesmann corneal dystrophy	c.1146G>A	p.Ala382Ala|p.A382A	EX6	chr17:40863293:C>T	rs1218141239	0	0	0	A	0	0	0	8.22247e-06	0	Synonymous	.	.	.	.	.	KRT12 c.1146G>A p.Ala382Ala p.A382A .	495	KRT12; NM_000223.3; c.1146G>A; p.Ala382Ala|p.A382A; EX6; Het; GGGACAGCTG.GCGCAGTAAT; 8;	.	.	.	Benign/Likely_benign	.	1-0-0	1
KRT12	NM_000223.3	AD|Meesmann corneal dystrophy, 122100 (3), Autosomal dominant. 122100(MK)|601687	AD|Meesmann corneal dystrophy	c.1131G>A	p.Glu377Glu|p.E377E	EX6/CDS6	chr17:40863308:C>T	rs773622226	0	0	0	A	0	0	8.243e-06	4.12143e-06	0	Synonymous	.	.	.	.	.	KRT12 c.1131G>A p.Glu377Glu p.E377E 773622226	495	KRT12; NM_000223.3; c.1131G>A; p.Glu377Glu|p.E377E; EX6/CDS6; Het; AGTAATCGCC.TCGGCTTCGG; 8;	.	.	.	Benign/Likely_benign	.	1-0-0	1
KRT12	NM_000223.3	AD|Meesmann corneal dystrophy, 122100 (3), Autosomal dominant. 122100(MK)|601687	AD|Meesmann corneal dystrophy	c.1077A>G	p.Leu359Leu|p.L359L	EX5	chr17:40863503:T>C	.	0	0	0	A	0	0	0	0	0	Synonymous	.	.	.	.	.	KRT12 c.1077A>G p.Leu359Leu p.L359L .	495	KRT12; NM_000223.3; c.1077A>G; p.Leu359Leu|p.L359L; EX5; Het; GCTGGGACTG.AGCTCGATCT; 8;	.	.	.	Benign/Likely_benign	.	1-0-0	1
KRT12	NM_000223.3	AD|Meesmann corneal dystrophy, 122100 (3), Autosomal dominant. 122100(MK)|601687	AD|Meesmann corneal dystrophy	c.1059G>A	p.Gln353Gln|p.Q353Q	EX5	chr17:40863521:C>T	.	0	0	0	A	0	0	0	0	0	Synonymous	.	.	.	.	.	KRT12 c.1059G>A p.Gln353Gln p.Q353Q .	495	KRT12; NM_000223.3; c.1059G>A; p.Gln353Gln|p.Q353Q; EX5; Het; TCTCCAGGTT.TGAAAGGCGC; 8;	.	.	.	Benign/Likely_benign	.	1-0-0	1
KRT12	NM_000223.3	AD|Meesmann corneal dystrophy, 122100 (3), Autosomal dominant. 122100(MK)|601687	AD|Meesmann corneal dystrophy	c.973G>C	p.Gly325Arg|p.G325R	EX5/CDS5	chr17:40863607:C>G	rs146332400	0	0	0	A	0	0	0	4.06091e-06	0	SpliceSite(Missense)	.	Tolerated	Neutral|0.002848	polymorphism|0.999854	Tolerated	KRT12 c.973G>C p.Gly325Arg p.G325R .	495	KRT12; NM_000223.3; c.973G>C; p.Gly325Arg|p.G325R; EX5/CDS5; Het; .; 8;	.	.	.	.	.	2-0-0	2
KRT12	NM_000223.3	AD|Meesmann corneal dystrophy, 122100 (3), Autosomal dominant. 122100(MK)|601687	AD|Meesmann corneal dystrophy	c.969+2T>C	_	Intron4	chr17:40863701:A>G	rs1455679244	0	0	0	A	0	0	0	0	0	Splice_Donor	.	.	.	disease_causing|1	.	KRT12 c.969+2T>C .	495	KRT12; NM_000223.3; c.969+2T>C; _; Intron4; Het; .; 8;	.	.	.	.	.	2-0-0	2
KRT12	NM_000223.3	AD|Meesmann corneal dystrophy, 122100 (3), Autosomal dominant. 122100(MK)|601687	AD|Meesmann corneal dystrophy	c.960C>T	p.Phe320Phe|p.F320F	EX4/CDS4	chr17:40863712:G>A	.	0	0	0	A	0	0	0	0	0	Synonymous	.	.	.	.	.	KRT12 c.960C>T p.Phe320Phe p.F320F .	495	KRT12; NM_000223.3; c.960C>T; p.Phe320Phe|p.F320F; EX4/CDS4; Het; CCTTTTCAAT.AACCAGGCTT; 8;	.	.	.	Benign/Likely_benign	.	1-0-0	1
KRT12	NM_000223.3	AD|Meesmann corneal dystrophy, 122100 (3), Autosomal dominant. 122100(MK)|601687	AD|Meesmann corneal dystrophy	c.945C>A	p.Asp315Glu|p.D315E	EX4	chr17:40863727:G>T	rs200871858	0.000199681	0.001	0	A	0.0001997	0	0	0	0	Missense	.	Tolerated	Neutral|0.001724	polymorphism|0.984036	Tolerated	KRT12 c.945C>A p.Asp315Glu p.D315E 200871858	495	KRT12; NM_000223.3; c.945C>A; p.Asp315Glu|p.D315E; EX4; Het; AGGCTTCAGC.TCCTTCCGAT; 8;	.	.	.	.	.	4-0-0	4
KRT12	NM_000223.3	AD|Meesmann corneal dystrophy, 122100 (3), Autosomal dominant. 122100(MK)|601687	AD|Meesmann corneal dystrophy	c.914A>C	p.Tyr305Ser|p.Y305S	EX4	chr17:40863758:T>G	rs770740019	0	0	0	A	0	0	1.647e-05	8.12196e-06	0.000115955	Missense	.	Damaging	Deleterious|0.000309	disease_causing|0.999967	Damaging	KRT12 c.914A>C p.Tyr305Ser p.Y305S 770740019	495	KRT12; NM_000223.3; c.914A>C; p.Tyr305Ser|p.Y305S; EX4; Het; GATGGTTTCA.ACTGCGCCCG; 8;	.	.	.	.	.	1-0-0	1
KRT12	NM_000223.3	AD|Meesmann corneal dystrophy, 122100 (3), Autosomal dominant. 122100(MK)|601687	AD|Meesmann corneal dystrophy	c.890T>C	p.Leu297Pro|p.L297P	EX4	chr17:40863782:A>G	.	0	0	0	A	0	0	0	0	0	Missense	.	Damaging	Neutral|0.047263	disease_causing|1	Damaging	KRT12 c.890T>C p.Leu297Pro p.L297P .	495	KRT12; NM_000223.3; c.890T>C; p.Leu297Pro|p.L297P; EX4; Het; ATCATTGAGG.GCCTGGTGAG; 8;	.	.	.	.	.	2-0-0	2
KRT12	NM_000223.3	AD|Meesmann corneal dystrophy, 122100 (3), Autosomal dominant. 122100(MK)|601687	AD|Meesmann corneal dystrophy	c.870C>G	p.Pro290Pro|p.P290P	EX4/CDS4	chr17:40863802:G>C	.	0	0	0	A	0	0	0	0	0	Synonymous	.	.	.	.	.	KRT12 c.870C>G p.Pro290Pro p.P290P .	495	KRT12; NM_000223.3; c.870C>G; p.Pro290Pro|p.P290P; EX4/CDS4; Het; .; 8;	.	.	.	Benign/Likely_benign	.	1-0-0	1
KRT12	NM_000223.3	AD|Meesmann corneal dystrophy, 122100 (3), Autosomal dominant. 122100(MK)|601687	AD|Meesmann corneal dystrophy	c.831C>T	p.Gly277Gly|p.G277G	EX4/CDS4	chr17:40863841:G>A	rs1265570060	0	0	0	A	0	0	0	0	0	Synonymous	.	.	.	.	.	KRT12 c.831C>T p.Gly277Gly p.G277G .	495	KRT12; NM_000223.3; c.831C>T; p.Gly277Gly|p.G277G; EX4/CDS4; Het; CGCCTGGGCC.CCCACCCGGA; 8;	.	.	.	Benign/Likely_benign	.	1-0-0	1
KRT12	NM_000223.3	AD|Meesmann corneal dystrophy, 122100 (3), Autosomal dominant. 122100(MK)|601687	AD|Meesmann corneal dystrophy	c.828G>A	p.Val276Val|p.V276V	EX4	chr17:40863844:C>T	.	0	0	0	A	0	0	0	0	0	Synonymous	.	.	.	.	.	KRT12 c.828G>A p.Val276Val p.V276V .	495	KRT12; NM_000223.3; c.828G>A; p.Val276Val|p.V276V; EX4; Het; CTGGGCCGCC.ACCCGGAAGC; 8;	.	.	.	Benign/Likely_benign	.	1-0-0	1
KRT12	NM_000223.3	AD|Meesmann corneal dystrophy, 122100 (3), Autosomal dominant. 122100(MK)|601687	AD|Meesmann corneal dystrophy	c.800A>T	p.His267Leu|p.H267L	EX3	chr17:40864813:T>A	.	0	0	0	A	0	0	0	0	0	Missense	.	Damaging	Deleterious|0.000084	disease_causing|1	Damaging	KRT12 c.800A>T p.His267Leu p.H267L .	495	KRT12; NM_000223.3; c.800A>T; p.His267Leu|p.H267L; EX3; Het; CACATCCTCG.GGTTCTTCTT; 8;	.	.	.	.	.	1-0-0	1
KRT12	NM_000223.3	AD|Meesmann corneal dystrophy, 122100 (3), Autosomal dominant. 122100(MK)|601687	AD|Meesmann corneal dystrophy	c.787A>G	p.Met263Val|p.M263V	EX3	chr17:40864826:T>C	rs201109047	0.000399361	0.002	0.0103	B	0.0003994	0	7.413e-05	6.90299e-05	0.000985622	Missense	.	Damaging	Neutral|0.395738	polymorphism|0.918913	Tolerated	KRT12 c.787A>G p.Met263Val p.M263V 201109047	495	KRT12; NM_000223.3; c.787A>G; p.Met263Val|p.M263V; EX3; Het; TTCTTCTTCA.GTAGGCCAGC; 8;	.	.	.	.	.	29-0-0	29
KRT12	NM_000223.3	AD|Meesmann corneal dystrophy, 122100 (3), Autosomal dominant. 122100(MK)|601687	AD|Meesmann corneal dystrophy	c.754C>G	p.Gln252Glu|p.Q252E	EX3	chr17:40864859:G>C	.	0	0	0	A	0	0	0	0	0	Missense	.	Damaging	Deleterious|0.000251	disease_causing|0.999789	Damaging	KRT12 c.754C>G p.Gln252Glu p.Q252E .	495	KRT12; NM_000223.3; c.754C>G; p.Gln252Glu|p.Q252E; EX3; Het; CTCTCGATCT.CATCTCCAGG; 8;	.	.	.	.	.	2-0-0	2
KRT12	NM_000223.3	AD|Meesmann corneal dystrophy, 122100 (3), Autosomal dominant. 122100(MK)|601687	AD|Meesmann corneal dystrophy	c.729C>T	p.Thr243Thr|p.T243T	EX3	chr17:40864884:G>A	rs1480584124	0	0	0	A	0	0	0	0	0	Synonymous	.	.	.	.	.	KRT12 c.729C>T p.Thr243Thr p.T243T .	495	KRT12; NM_000223.3; c.729C>T; p.Thr243Thr|p.T243T; EX3; Het; TCCTGGTCAG.GTCAGCTCGT; 8;	.	.	.	Benign/Likely_benign	.	5-0-0	5
KRT12	NM_000223.3	AD|Meesmann corneal dystrophy, 122100 (3), Autosomal dominant. 122100(MK)|601687	AD|Meesmann corneal dystrophy	c.720C>T	p.Asp240Asp|p.D240D	EX3	chr17:40864893:G>A	rs374709762	0	0	0	A	0	0.0001	2.471e-05	1.6243e-05	0	Synonymous	.	.	.	.	.	KRT12 c.720C>T p.Asp240Asp p.D240D 374709762	495	KRT12; NM_000223.3; c.720C>T; p.Asp240Asp|p.D240D; EX3; Het; GGGTCAGCTC.TCCAGCACCC; 8;	.	.	.	Benign/Likely_benign	.	2-0-0	2
KRT12	NM_000223.3	AD|Meesmann corneal dystrophy, 122100 (3), Autosomal dominant. 122100(MK)|601687	AD|Meesmann corneal dystrophy	c.715C>G	p.Leu239Val|p.L239V	EX3	chr17:40864898:G>C	rs199790779	0	0	0	A	0	0	2.471e-05	4.46671e-05	0.000637755	Missense	.	Damaging	Neutral|0.001581	disease_causing|0.999896	Damaging	KRT12 c.715C>G p.Leu239Val p.L239V 199790779	495	KRT12; NM_000223.3; c.715C>G; p.Leu239Val|p.L239V; EX3; Hom; AGCTCGTCCA.CACCCGGCGC; 8;	.	.	.	.	.	2-0-1	3
KRT12	NM_000223.3	AD|Meesmann corneal dystrophy, 122100 (3), Autosomal dominant. 122100(MK)|601687	AD|Meesmann corneal dystrophy	c.712G>A	p.Val238Met|p.V238M	EX3	chr17:40864901:C>T	rs755907195	0	0	0	A	0	0	2.471e-05	4.87274e-05	0.000695733	Missense	.	Damaging	Deleterious|0.000422	disease_causing|0.999808	Damaging	KRT12 c.712G>A p.Val238Met p.V238M 755907195	495	KRT12; NM_000223.3; c.712G>A; p.Val238Met|p.V238M; EX3; Het; TCGTCCAGCA.CCGGCGCAGG; 8;	.	.	.	.	.	8-0-0	8
KRT12	NM_000223.3	AD|Meesmann corneal dystrophy, 122100 (3), Autosomal dominant. 122100(MK)|601687	AD|Meesmann corneal dystrophy	c.691G>A	p.Asp231Asn|p.D231N	EX3	chr17:40864922:C>T	rs1318203783	0	0	0	A	0	0	0	0	0	Missense	.	Damaging	Deleterious|0.000069	disease_causing|0.999967	Damaging	KRT12 c.691G>A p.Asp231Asn p.D231N .	495	KRT12; NM_000223.3; c.691G>A; p.Asp231Asn|p.D231N; EX3; Het; CCATTGATGT.GGCCTCTACG; 8;	.	.	.	.	.	1-0-0	1
KRT12	NM_000223.3	AD|Meesmann corneal dystrophy, 122100 (3), Autosomal dominant. 122100(MK)|601687	AD|Meesmann corneal dystrophy	c.673C>T	p.Arg225Cys|p.R225C	EX3/CDS3	chr17:40864940:G>A	rs368116028	0	0	0	A	0	0.0001	8.236e-06	1.62437e-05	0.000115955	Missense	.	Damaging	Neutral|0.201287	disease_causing|0.999921	Damaging	KRT12 c.673C>T p.Arg225Cys p.R225C	495	KRT12; NM_000223.3; c.673C>T; p.Arg225Cys|p.R225C; EX3/CDS3; Het; ACGCCCTGGC.CAGGGCCAGT; 8;	.	.	.	.	.	1-0-0	1
KRT12	NM_000223.3	AD|Meesmann corneal dystrophy, 122100 (3), Autosomal dominant. 122100(MK)|601687	AD|Meesmann corneal dystrophy	c.665T>G	p.Leu222Arg|p.L222R	EX3/CDS3	chr17:40864948:A>C	rs752083648	0	0	0	A	0	0	8.236e-06	0	0	Missense	.	Damaging	Neutral|0.406325	disease_causing|0.936998	Damaging	KRT12 c.665T>G p.Leu222Arg p.L222R 752083648	495	KRT12; NM_000223.3; c.665T>G; p.Leu222Arg|p.L222R; EX3/CDS3; Het; .; 8;	.	.	.	.	.	3-0-0	3
KRT12	NM_000223.3	AD|Meesmann corneal dystrophy, 122100 (3), Autosomal dominant. 122100(MK)|601687	AD|Meesmann corneal dystrophy	c.651-1G>T	_	Intron2	chr17:40864963:C>A	.	0	0	0	A	0	0	0	0	0	Splice_Acceptor	.	.	.	disease_causing|1	.	KRT12 c.651-1G>T .	495	KRT12; NM_000223.3; c.651_1G>T; _; Intron2; Het; .; 8;	.	.	.	.	.	2-0-0	2
KRT12	NM_000223.3	AD|Meesmann corneal dystrophy, 122100 (3), Autosomal dominant. 122100(MK)|601687	AD|Meesmann corneal dystrophy	c.621G>A	p.Ala207Ala|p.A207A	EX2	chr17:40866184:C>T	rs1482523552	0	0	0	A	0	0	0	1.21856e-05	0	Synonymous	.	.	.	.	.	KRT12 c.621G>A p.Ala207Ala p.A207A .	495	KRT12; NM_000223.3; c.621G>A; p.Ala207Ala|p.A207A; EX2; Het; CAGCTAGTCT.GCATTGTCAA; 8;	.	.	.	Benign/Likely_benign	.	1-0-0	1
KRT12	NM_000223.3	AD|Meesmann corneal dystrophy, 122100 (3), Autosomal dominant. 122100(MK)|601687	AD|Meesmann corneal dystrophy	c.617A>G	p.Asn206Ser|p.N206S	EX2	chr17:40866188:T>C	rs147584242	0.00119808	0	0	A	0.001198	0.0018	0.002339	0.00247764	5.79777e-05	Missense	.	Damaging	Deleterious|0.000058	disease_causing|0.999949	Damaging	KRT12 c.617A>G p.Asn206Ser p.N206S 147584242	495	KRT12; NM_000223.3; c.617A>G; p.Asn206Ser|p.N206S; EX2; Het; TAGTCTCGCA.TGTCAATCTG; 8;	.	.	.	.	.	1-0-0	1
KRT12	NM_000223.3	AD|Meesmann corneal dystrophy, 122100 (3), Autosomal dominant. 122100(MK)|601687	AD|Meesmann corneal dystrophy	c.611T>C	p.Ile204Thr|p.I204T	EX2	chr17:40866194:A>G	rs149066278	0	0	0	A	0	0.0001	2.471e-05	2.0308e-05	5.79845e-05	Missense	.	Damaging	Deleterious|0.000114	disease_causing|0.999692	Damaging	KRT12 c.611T>C p.Ile204Thr p.I204T 149066278	495	KRT12; NM_000223.3; c.611T>C; p.Ile204Thr|p.I204T; EX2; Het; CGCATTGTCA.TCTGCAAGAG; 8;	.	.	.	.	.	2-0-0	2
KRT12	NM_000223.3	AD|Meesmann corneal dystrophy, 122100 (3), Autosomal dominant. 122100(MK)|601687	AD|Meesmann corneal dystrophy	c.549T>C	p.Ile183Ile|p.I183I	EX1	chr17:40866638:A>G	.	0	0	0	A	0	0	0	0	0	Synonymous	.	.	.	.	.	KRT12 c.549T>C p.Ile183Ile p.I183I .	495	KRT12; NM_000223.3; c.549T>C; p.Ile183Ile|p.I183I; EX1; Het; TGAGGTCTTC.ATCAGTGGAT; 8;	.	.	.	Benign/Likely_benign	.	2-0-0	2
KRT12	NM_000223.3	AD|Meesmann corneal dystrophy, 122100 (3), Autosomal dominant. 122100(MK)|601687	AD|Meesmann corneal dystrophy	c.548T>C	p.Ile183Thr|p.I183T	EX1/CDS1	chr17:40866639:A>G	.	0	0	0	A	0	0	0	0	0	Missense	.	Damaging	Neutral|0.002630	disease_causing|0.999994	Damaging	KRT12 c.548T>C p.Ile183Thr p.I183T .	495	KRT12; NM_000223.3; c.548T>C; p.Ile183Thr|p.I183T; EX1/CDS1; Het; GAGGTCTTCA.TCAGTGGATA; 8;	.	.	.	.	.	1-0-0	1
KRT12	NM_000223.3	AD|Meesmann corneal dystrophy, 122100 (3), Autosomal dominant. 122100(MK)|601687	AD|Meesmann corneal dystrophy	c.523G>A	p.Asp175Asn|p.D175N	EX1	chr17:40866664:C>T	rs200941376	0.000199681	0.001	0	A	0.0001997	0	8.236e-06	2.84382e-05	0.000231911	Missense	.	Damaging	Neutral|0.001905	disease_causing|1	Damaging	KRT12 c.523G>A p.Asp175Asn p.D175N 200941376	495	KRT12; NM_000223.3; c.523G>A; p.Asp175Asn|p.D175N; EX1; Het; TTGCTGTAAT.GCTCTGTGAA; 8;	.	.	.	.	.	1-0-0	1
KRT12	NM_000223.3	AD|Meesmann corneal dystrophy, 122100 (3), Autosomal dominant. 122100(MK)|601687	AD|Meesmann corneal dystrophy	c.511G>A	p.Ala171Thr|p.A171T	EX1	chr17:40866676:C>T	rs773557764	0	0	0	A	0	0	2.471e-05	3.24952e-05	0.000463822	Missense	.	Damaging	Neutral|0.950610	polymorphism|1	Damaging	KRT12 c.511G>A p.Ala171Thr p.A171T 773557764	495	KRT12; NM_000223.3; c.511G>A; p.Ala171Thr|p.A171T; EX1; Het; CTCTGTGAAG.ATCTGCAGTC; 8;	.	.	.	.	.	3-0-0	3
KRT12	NM_000223.3	AD|Meesmann corneal dystrophy, 122100 (3), Autosomal dominant. 122100(MK)|601687	AD|Meesmann corneal dystrophy	c.504T>G	p.Thr168Thr|p.T168T	EX1	chr17:40866683:A>C	rs770331289	0	0	0	A	0	0	1.647e-05	1.62458e-05	0.000173933	Synonymous	.	.	.	.	.	KRT12 c.504T>G p.Thr168Thr p.T168T 770331289	495	KRT12; NM_000223.3; c.504T>G; p.Thr168Thr|p.T168T; EX1; Het; AAGCATCTGC.GTCCCAGTTC; 8;	.	.	.	Benign/Likely_benign	.	4-0-0	4
KRT12	NM_000223.3	AD|Meesmann corneal dystrophy, 122100 (3), Autosomal dominant. 122100(MK)|601687	AD|Meesmann corneal dystrophy	c.446C>A	p.Ala149Asp|p.A149D	EX1	chr17:40866741:G>T	.	0	0	0	A	0	0	0	0	0	Missense	.	Damaging	Deleterious|0.000108	disease_causing|0.999996	Damaging	KRT12 c.446C>A p.Ala149Asp p.A149D .	495	KRT12; NM_000223.3; c.446C>A; p.Ala149Asp|p.A149D; EX1; Het; CTCAGTATTA.CCTCTTCTAG; 8;	.	.	.	.	.	1-0-0	1
KRT12	NM_000223.3	AD|Meesmann corneal dystrophy, 122100 (3), Autosomal dominant. 122100(MK)|601687	AD|Meesmann corneal dystrophy	c.430C>T(p.Arg144*/p.R144*)	p.Arg144*|p.R144*	EX1	chr17:40866757:G>A	rs372927571	0	0	0	A	0	0	3.295e-05	2.03049e-05	0.000115955	Nonsense	.	.	Deleterious|0.000621	disease_causing_automatic|1	.	KRT12 c.430C>T(p.Arg144*/p.R144*) p.Arg144* p.R144* 372927571	495	KRT12; NM_000223.3; c.430C>T(p.Arg144*/p.R144*); p.Arg144*|p.R144*; EX1; Het; TCTAGAGCTC.CACCTTATCC; 8;	.	.	.	.	.	1-0-0	1
KRT12	NM_000223.3	AD|Meesmann corneal dystrophy, 122100 (3), Autosomal dominant. 122100(MK)|601687	AD|Meesmann corneal dystrophy	c.418C>A	p.Leu140Met|p.L140M	EX1	chr17:40866769:G>T	rs762716157	0	0	0	A	0	0	8.236e-06	8.12183e-06	0.000115955	Missense	.	Damaging	Neutral|0.001271	disease_causing|0.998544	Damaging	KRT12 c.418C>A p.Leu140Met p.L140M 762716157	495	KRT12; NM_000223.3; c.418C>A; p.Leu140Met|p.L140M; EX1; Het; ACCTTATCCA.GTAGGAAGCT; 8;	.	.	.	.	.	1-0-0	1
KRT12	NM_000223.3	AD|Meesmann corneal dystrophy, 122100 (3), Autosomal dominant. 122100(MK)|601687	AD|Meesmann corneal dystrophy	c.341C>T	p.Ser114Leu|p.S114L	EX1	chr17:40866846:G>A	rs746417734	0	0	0	A	0	0	2.471e-05	2.03062e-05	0.000173953	Missense	.	Tolerated	Neutral|0.026097	polymorphism|1	Damaging	KRT12 c.341C>T p.Ser114Leu p.S114L 746417734	495	KRT12; NM_000223.3; c.341C>T; p.Ser114Leu|p.S114L; EX1; Het; ATCATTGCCC.AGAGAATACC; 8;	.	.	.	.	.	3-0-0	3
KRT12	NM_000223.3	AD|Meesmann corneal dystrophy, 122100 (3), Autosomal dominant. 122100(MK)|601687	AD|Meesmann corneal dystrophy	c.311G>A	p.Ser104Asn|p.S104N	EX1	chr17:40866876:C>T	rs201147294	0.000199681	0.001	0	A	0.0001997	0	8.236e-06	4.06164e-06	5.79979e-05	Missense	.	Tolerated	Neutral|0.004974	polymorphism|0.993036	Damaging	KRT12 c.311G>A p.Ser104Asn p.S104N 201147294	495	KRT12; NM_000223.3; c.311G>A; p.Ser104Asn|p.S104N; EX1; Het; ACCTCCTGGG.TGCCCCCAAA; 8;	.	.	.	.	.	5-0-0	5
KRT12	NM_000223.3	AD|Meesmann corneal dystrophy, 122100 (3), Autosomal dominant. 122100(MK)|601687	AD|Meesmann corneal dystrophy	c.295A>T	p.Met99Leu|p.M99L	EX1	chr17:40866892:T>A	rs765295249	0	0	0	A	0	0	2.471e-05	2.03123e-05	0.00028999	Missense	.	Tolerated	Neutral|0.978688	polymorphism|1	Damaging	KRT12 c.295A>T p.Met99Leu p.M99L 765295249	495	KRT12; NM_000223.3; c.295A>T; p.Met99Leu|p.M99L; EX1; Het; CCAAATCCCA.CCCCAGCCCT; 8;	.	.	.	.	.	4-0-0	4
KRT12	NM_000223.3	AD|Meesmann corneal dystrophy, 122100 (3), Autosomal dominant. 122100(MK)|601687	AD|Meesmann corneal dystrophy	c.294G>A	p.Gly98Gly|p.G98G	EX1/CDS1	chr17:40866893:C>T	rs775479919	0	0	0	A	0	0	4.118e-05	6.90597e-05	0.00098585	Synonymous	.	.	.	.	.	KRT12 c.294G>A p.Gly98Gly p.G98G 775479919	495	KRT12; NM_000223.3; c.294G>A; p.Gly98Gly|p.G98G; EX1/CDS1; Het; .; 8;	.	.	.	Benign/Likely_benign	.	4-0-0	4
KRT12	NM_000223.3	AD|Meesmann corneal dystrophy, 122100 (3), Autosomal dominant. 122100(MK)|601687	AD|Meesmann corneal dystrophy	c.274G>A	p.Gly92Ser|p.G92S	EX1	chr17:40866913:C>T	.	0	0	0	A	0	0	0	0	0	Missense	.	Tolerated	Neutral|0.086154	polymorphism|1	Damaging	KRT12 c.274G>A p.Gly92Ser p.G92S .	495	KRT12; NM_000223.3; c.274G>A; p.Gly92Ser|p.G92S; EX1; Het; CCAAAGCTAC.TCCACCCAGG; 8;	.	.	.	.	.	6-0-0	6
KRT12	NM_000223.3	AD|Meesmann corneal dystrophy, 122100 (3), Autosomal dominant. 122100(MK)|601687	AD|Meesmann corneal dystrophy	c.261A>G	p.Arg87Arg|p.R87R	EX1	chr17:40866926:T>C	.	0	0	0	A	0	0	0	0	0	Synonymous	.	.	.	.	.	KRT12 c.261A>G p.Arg87Arg p.R87R .	495	KRT12; NM_000223.3; c.261A>G; p.Arg87Arg|p.R87R; EX1; Het; CACCCAGGGC.CTCCCATAAC; 8;	.	.	.	Benign/Likely_benign	.	2-0-0	2
KRT12	NM_000223.3	AD|Meesmann corneal dystrophy, 122100 (3), Autosomal dominant. 122100(MK)|601687	AD|Meesmann corneal dystrophy	c.232G>A	p.Ala78Thr|p.A78T	EX1	chr17:40866955:C>T	.	0	0	0	A	0	0	0	0	0	Missense	.	Tolerated	Neutral|0.248192	polymorphism|0.999599	Damaging	KRT12 c.232G>A p.Ala78Thr p.A78T .	495	KRT12; NM_000223.3; c.232G>A; p.Ala78Thr|p.A78T; EX1; Het; AGTCCTCCTG.CATGGAACTT; 8;	.	.	.	.	.	1-0-0	1
KRT12	NM_000223.3	AD|Meesmann corneal dystrophy, 122100 (3), Autosomal dominant. 122100(MK)|601687	AD|Meesmann corneal dystrophy	c.207del	p.Phe69Leufs42|p.F69Lfs42	EX1	chr17:40866979:CA>C	.	0	0	0	A	0	0	0	0	0	Frameshift	.	.	.	.	.	KRT12 c.207del p.Phe69Leufs42 p.F69Lfs42 .	495	KRT12; NM_000223.3; c.207del; p.Phe69Leufs42|p.F69Lfs42; EX1; Het; GAGCCACCCC.AAGCCGGAAC; 8;	.	.	.	.	.	1-0-0	1
KRT12	NM_000223.3	AD|Meesmann corneal dystrophy, 122100 (3), Autosomal dominant. 122100(MK)|601687	AD|Meesmann corneal dystrophy	c.200C>T	p.Ser67Phe|p.S67F	EX1/CDS1	chr17:40866987:G>A	.	0	0	0	A	0	0	0	0	0	Missense	.	Tolerated	Neutral|0.026670	polymorphism|0.94943	Damaging	KRT12 c.200C>T p.Ser67Phe p.S67F .	495	KRT12; NM_000223.3; c.200C>T; p.Ser67Phe|p.S67F; EX1/CDS1; Het; CCCAAAGCCG.AACTAGAACC; 8;	.	.	.	.	.	1-0-0	1
KRT12	NM_000223.3	AD|Meesmann corneal dystrophy, 122100 (3), Autosomal dominant. 122100(MK)|601687	AD|Meesmann corneal dystrophy	c.194C>T	p.Ser65Phe|p.S65F	EX1	chr17:40866993:G>A	.	0	0	0	A	0	0	0	0	0	Missense	.	Tolerated	Neutral|0.078302	polymorphism|0.530506	Damaging	KRT12 c.194C>T p.Ser65Phe p.S65F .	495	KRT12; NM_000223.3; c.194C>T; p.Ser65Phe|p.S65F; EX1; Het; GCCGGAACTA.AACCAAACAT; 8;	.	.	.	.	.	1-0-0	1
KRT12	NM_000223.3	AD|Meesmann corneal dystrophy, 122100 (3), Autosomal dominant. 122100(MK)|601687	AD|Meesmann corneal dystrophy	c.169T>C	p.Phe57Leu|p.F57L	EX1/CDS1	chr17:40867018:A>G	.	0	0	0	A	0	0	0	0	0	Missense	.	Tolerated	Neutral|0.002384	polymorphism|1	Damaging	KRT12 c.169T>C p.Phe57Leu p.F57L .	495	KRT12; NM_000223.3; c.169T>C; p.Phe57Leu|p.F57L; EX1/CDS1; Het; .; 8;	.	.	.	.	.	1-0-0	1
KRT12	NM_000223.3	AD|Meesmann corneal dystrophy, 122100 (3), Autosomal dominant. 122100(MK)|601687	AD|Meesmann corneal dystrophy	c.160G>T	p.Gly54Trp|p.G54W	EX1	chr17:40867027:C>A	rs141949869	0	0	0	A	0	0	8.236e-06	1.26485e-05	0	Missense	.	Damaging	Deleterious|0.000092	polymorphism|0.999965	Damaging	KRT12 c.160G>T p.Gly54Trp p.G54W 141949869	495	KRT12; NM_000223.3; c.160G>T; p.Gly54Trp|p.G54W; EX1; Het; AAGCCTCCCC.ACAGCTGGCT; 8;	.	.	.	.	.	3-0-0	3
KRT12	NM_000223.3	AD|Meesmann corneal dystrophy, 122100 (3), Autosomal dominant. 122100(MK)|601687	AD|Meesmann corneal dystrophy	c.160G>C	p.Gly54Arg|p.G54R	EX1	chr17:40867027:C>G	rs141949869	0	0	0	A	0	0.0004	7.413e-05	7.16749e-05	0	Missense	.	Damaging	Deleterious|0.000092	polymorphism|0.999977	Damaging	KRT12 c.160G>C p.Gly54Arg p.G54R 141949869	495	KRT12; NM_000223.3; c.160G>C; p.Gly54Arg|p.G54R; EX1; Het; AAGCCTCCCC.ACAGCTGGCT; 8;	.	.	.	.	.	1-0-0	1
KRT12	NM_000223.3	AD|Meesmann corneal dystrophy, 122100 (3), Autosomal dominant. 122100(MK)|601687	AD|Meesmann corneal dystrophy	c.160G>A	p.Gly54Arg|p.G54R	EX1	chr17:40867027:C>T	rs141949869	0.000798722	0.004	0.0103	B	0.0007987	0	0.0005024	0.000371023	0.00492784	Missense	.	Damaging	Deleterious|0.000092	polymorphism|0.999977	Damaging	KRT12 c.160G>A p.Gly54Arg p.G54R 141949869	495	KRT12; NM_000223.3; c.160G>A; p.Gly54Arg|p.G54R; EX1; Het; AAGCCTCCCC.ACAGCTGGCT; 8;	.	.	.	.	.	10-0-0	10
KRT12	NM_000223.3	AD|Meesmann corneal dystrophy, 122100 (3), Autosomal dominant. 122100(MK)|601687	AD|Meesmann corneal dystrophy	c.147T>C	p.Phe49Phe|p.F49F	EX1	chr17:40867040:A>G	.	0	0	0	A	0	0	0	0	0	Synonymous	.	.	.	.	.	KRT12 c.147T>C p.Phe49Phe p.F49F .	495	KRT12; NM_000223.3; c.147T>C; p.Phe49Phe|p.F49F; EX1; Het; AGCTGGCTCC.AAGCCAAAGG; 8;	.	.	.	Benign/Likely_benign	.	1-0-0	1
KRT12	NM_000223.3	AD|Meesmann corneal dystrophy, 122100 (3), Autosomal dominant. 122100(MK)|601687	AD|Meesmann corneal dystrophy	c.137C>A	p.Ala46Asp|p.A46D	EX1	chr17:40867050:G>T	.	0	0	0	A	0	0	0	0	0	Missense	.	Damaging	Neutral|0.688874	polymorphism|1	Damaging	KRT12 c.137C>A p.Ala46Asp p.A46D .	495	KRT12; NM_000223.3; c.137C>A; p.Ala46Asp|p.A46D; EX1; Het; AAAGCCAAAG.CACTTCCCCC; 8;	.	.	.	.	.	2-0-0	2
KRT12	NM_000223.3	AD|Meesmann corneal dystrophy, 122100 (3), Autosomal dominant. 122100(MK)|601687	AD|Meesmann corneal dystrophy	c.127G>A	p.Gly43Arg|p.G43R	EX1	chr17:40867060:C>T	rs548422937	0.000399361	0.002	0	A	0.0003994	0	8.236e-06	1.63807e-05	0.000232288	Missense	.	Damaging	Neutral|0.033936	disease_causing|0.766316	Damaging	KRT12 c.127G>A p.Gly43Arg p.G43R 548422937	495	KRT12; NM_000223.3; c.127G>A; p.Gly43Arg|p.G43R; EX1; Het; GCACTTCCCC.ATAACCACTT; 8;	.	.	.	.	.	1-0-0	1
KRT12	NM_000223.3	AD|Meesmann corneal dystrophy, 122100 (3), Autosomal dominant. 122100(MK)|601687	AD|Meesmann corneal dystrophy	c.122G>C	p.Gly41Ala|p.G41A	EX1/CDS1	chr17:40867065:C>G	.	0	0	0	A	0	0	0	0	0	Missense	.	Tolerated	Neutral|0.730815	polymorphism|0.999998	Damaging	KRT12 c.122G>C p.Gly41Ala p.G41A .	495	KRT12; NM_000223.3; c.122G>C; p.Gly41Ala|p.G41A; EX1/CDS1; Het; .; 8;	.	.	.	.	.	2-0-0	2
KRT12	NM_000223.3	AD|Meesmann corneal dystrophy, 122100 (3), Autosomal dominant. 122100(MK)|601687	AD|Meesmann corneal dystrophy	c.63C>A	p.Leu21Leu|p.L21L	EX1	chr17:40867124:G>T	.	0	0	0	A	0	0	0	0	0	Synonymous	.	.	.	.	.	KRT12 c.63C>A p.Leu21Leu p.L21L .	495	KRT12; NM_000223.3; c.63C>A; p.Leu21Leu|p.L21L; EX1; Het; TCTGCGAGGA.AGCCGCCGGG; 8;	.	.	.	Benign/Likely_benign	.	1-0-0	1
KRT12	NM_000223.3	AD|Meesmann corneal dystrophy, 122100 (3), Autosomal dominant. 122100(MK)|601687	AD|Meesmann corneal dystrophy	c.59G>A	p.Arg20Gln|p.R20Q	EX1	chr17:40867128:C>T	rs766699655	0	0	0	A	0	0	3.295e-05	1.23875e-05	0.000175131	Missense	.	Tolerated	Neutral|0.196231	polymorphism|1	Damaging	KRT12 c.59G>A p.Arg20Gln p.R20Q 766699655	495	KRT12; NM_000223.3; c.59G>A; p.Arg20Gln|p.R20Q; EX1; Het; CGAGGAGAGC.GCCGGGACAG; 8;	.	.	.	.	.	4-0-0	4
KRT12	NM_000223.3	AD|Meesmann corneal dystrophy, 122100 (3), Autosomal dominant. 122100(MK)|601687	AD|Meesmann corneal dystrophy	c.46G>A	p.Gly16Arg|p.G16R	EX1	chr17:40867141:C>T	rs752143093	0	0	0	A	0	0	1.648e-05	2.07724e-05	0.000233699	Missense	.	Damaging	Neutral|0.080554	polymorphism|1	Damaging	KRT12 c.46G>A p.Gly16Arg p.G16R 752143093	495	KRT12; NM_000223.3; c.46G>A; p.Gly16Arg|p.G16R; EX1; Het; CGGGACAGTC.GGGGGTGCGC; 8;	.	.	.	.	.	5-0-0	5
KRT3	NM_057088.2	AD|Meesmann corneal dystrophy, 122100 (3), Autosomal dominant. 122100(MK)|148043	AD|Meesmann corneal dystrophy	c.1840A>G	p.Ile614Val|p.I614V	EX9	chr12:52790089:T>C	rs983592929	0	0	0	A	0	0	0	0	0	Missense	.	Tolerated	Neutral|0.244368	polymorphism|1	Damaging	KRT3 c.1840A>G p.Ile614Val p.I614V 983592929	629	KRT3; NM_057088.2; c.1840A>G; p.Ile614Val|p.I614V; EX9; Het; GAGAACTTGA.GCTGCCGCCC; 9;	.	.	.	.	.	1-0-0	1
KRT3	NM_057088.2	AD|Meesmann corneal dystrophy, 122100 (3), Autosomal dominant. 122100(MK)|148043	AD|Meesmann corneal dystrophy	c.1828C>T	p.Arg610Trp|p.R610W	EX9/CDS9	chr12:52790101:G>A	rs574574001	0.00119808	0.006	0.0051	A	0.001198	0	8.035e-05	0.000135074	0.00108545	Missense	.	Damaging	Neutral|0.003414	polymorphism|1	Damaging	KRT3 c.1828C>T p.Arg610Trp p.R610W 574574001	629	KRT3; NM_057088.2; c.1828C>T; p.Arg610Trp|p.R610W; EX9/CDS9; Het; .; 9;	.	.	.	.	.	12-0-0	12
KRT3	NM_057088.2	AD|Meesmann corneal dystrophy, 122100 (3), Autosomal dominant. 122100(MK)|148043	AD|Meesmann corneal dystrophy	c.1818G>A	p.Ser606Ser|p.S606S	EX9	chr12:52790111:C>T	rs368606859	0.000199681	0	0	A	0.0001997	0	4.024e-05	8.56323e-05	0.00108545	Synonymous	.	.	.	.	.	KRT3 c.1818G>A p.Ser606Ser p.S606S 368606859	629	KRT3; NM_057088.2; c.1818G>A; p.Ser606Ser|p.S606S; EX9; Het; GGTTGCTGGC.GAGCTGAAGC; 9;	.	.	.	Benign/Likely_benign	.	11-0-0	11
KRT3	NM_057088.2	AD|Meesmann corneal dystrophy, 122100 (3), Autosomal dominant. 122100(MK)|148043	AD|Meesmann corneal dystrophy	c.1806G>T	p.Gly602Gly|p.G602G	EX9	chr12:52790123:C>A	.	0	0	0	A	0	0	0	0	0	Synonymous	.	.	.	.	.	KRT3 c.1806G>T p.Gly602Gly p.G602G .	629	KRT3; NM_057088.2; c.1806G>T; p.Gly602Gly|p.G602G; EX9; Het; AGCTGAAGCC.CCGCCACTGA; 9;	.	.	.	Benign/Likely_benign	.	1-0-0	1
KRT3	NM_057088.2	AD|Meesmann corneal dystrophy, 122100 (3), Autosomal dominant. 122100(MK)|148043	AD|Meesmann corneal dystrophy	c.1787G>A	p.Arg596His|p.R596H	EX9/CDS9	chr12:52790142:C>T	.	0	0	0	A	0	0	0	0	0	Missense	.	Tolerated	Neutral|0.035964	polymorphism|1	Damaging	KRT3 c.1787G>A p.Arg596His p.R596H	629	KRT3; NM_057088.2; c.1787G>A; p.Arg596His|p.R596H; EX9/CDS9; Het; GACTCCATAG.GGGCGCCAGA; 9;	.	.	.	.	.	1-0-0	1
KRT3	NM_057088.2	AD|Meesmann corneal dystrophy, 122100 (3), Autosomal dominant. 122100(MK)|148043	AD|Meesmann corneal dystrophy	c.1782C>T	p.Gly594Gly|p.G594G	EX9	chr12:52790147:G>A	rs1052951820	0	0	0	A	0	0	0	0.00013238	0	Synonymous	.	.	.	.	.	KRT3 c.1782C>T p.Gly594Gly p.G594G 1052951820	629	KRT3; NM_057088.2; c.1782C>T; p.Gly594Gly|p.G594G; EX9; Het; CATAGCGGGC.CCAGAGATGG; 9;	.	.	.	Benign/Likely_benign	.	1-0-0	1
KRT3	NM_057088.2	AD|Meesmann corneal dystrophy, 122100 (3), Autosomal dominant. 122100(MK)|148043	AD|Meesmann corneal dystrophy	c.1760G>A	p.Ser587Asn|p.S587N	EX9	chr12:52790169:C>T	.	0	0	0	A	0	0	0	0	0	Missense	.	Damaging	.	polymorphism|1	Tolerated	KRT3 c.1760G>A p.Ser587Asn p.S587N .	629	KRT3; NM_057088.2; c.1760G>A; p.Ser587Asn|p.S587N; EX9; Het; GCCAAAGCCG.TGCCACCGCT; 9;	.	.	.	.	.	2-0-0	2
KRT3	NM_057088.2	AD|Meesmann corneal dystrophy, 122100 (3), Autosomal dominant. 122100(MK)|148043	AD|Meesmann corneal dystrophy	c.1752C>T	p.Ser584Ser|p.S584S	EX9	chr12:52790177:G>A	rs1342920506	0	0	0	A	0	0	0	2.09301e-05	0	Synonymous	.	.	.	.	.	KRT3 c.1752C>T p.Ser584Ser p.S584S 1342920506	629	KRT3; NM_057088.2; c.1752C>T; p.Ser584Ser|p.S584S; EX9; Het; CGCTGCCACC.CTGAAACCGC; 9;	.	.	.	Benign/Likely_benign	.	2-0-0	2
KRT3	NM_057088.2	AD|Meesmann corneal dystrophy, 122100 (3), Autosomal dominant. 122100(MK)|148043	AD|Meesmann corneal dystrophy	c.1743C>T	p.Ser581Ser|p.S581S	EX9/CDS9	chr12:52790186:G>A	.	0	0	0	A	0	0	0	0	0	Synonymous	.	.	.	.	.	KRT3 c.1743C>T p.Ser581Ser p.S581S .	629	KRT3; NM_057088.2; c.1743C>T; p.Ser581Ser|p.S581S; EX9/CDS9; Het; .; 9;	.	.	.	Benign/Likely_benign	.	3-0-0	3
KRT3	NM_057088.2	AD|Meesmann corneal dystrophy, 122100 (3), Autosomal dominant. 122100(MK)|148043	AD|Meesmann corneal dystrophy	c.1656_1733del	p.Phe554_Gly579del|p.F554_G579del	EX9	chr12:52790195:GCCGCCAAATCCACCGCCGATTCCACCGCCGCCTCCCCGGCCAAAGCCACTGCCTGAGCCGCCGCCCGCACTGAAGCCA>G	.	0	0	0	A	0	0	0	0	0	In_frame_Deletion	.	.	.	.	.	KRT3 c.1656_1733del p.Phe554_Gly579del p.F554_G579del .	629	KRT3; NM_057088.2; c.1656_1733del; p.Phe554_Gly579del|p.F554_G579del; EX9; Het; CGCTGCTGCC.CCTCCTAAAC; 9;	.	.	.	.	.	1-0-0	1
KRT3	NM_057088.2	AD|Meesmann corneal dystrophy, 122100 (3), Autosomal dominant. 122100(MK)|148043	AD|Meesmann corneal dystrophy	c.1708G>A	p.Gly570Ser|p.G570S	EX9	chr12:52790221:C>T	rs1418370341	0	0	0	A	0	0	0	2.07432e-05	0.000295625	Missense	.	Tolerated	Neutral|0.404873	polymorphism|0.999995	Damaging	KRT3 c.1708G>A p.Gly570Ser p.G570S .	629	KRT3; NM_057088.2; c.1708G>A; p.Gly570Ser|p.G570S; EX9; Het; CCGATTCCAC.GCCGCCTCCC; 9;	.	.	.	.	.	2-0-0	2
KRT3	NM_057088.2	AD|Meesmann corneal dystrophy, 122100 (3), Autosomal dominant. 122100(MK)|148043	AD|Meesmann corneal dystrophy	c.1698G>T	p.Arg566Arg|p.R566R	EX9	chr12:52790231:C>A	.	0	0	0	A	0	0	0	0	0	Synonymous	.	.	.	.	.	KRT3 c.1698G>T p.Arg566Arg p.R566R .	629	KRT3; NM_057088.2; c.1698G>T; p.Arg566Arg|p.R566R; EX9; Het; CGCCGCCTCC.CGGCCAAAGC; 9;	.	.	.	Benign/Likely_benign	.	1-0-0	1
KRT3	NM_057088.2	AD|Meesmann corneal dystrophy, 122100 (3), Autosomal dominant. 122100(MK)|148043	AD|Meesmann corneal dystrophy	c.1688G>A	p.Gly563Asp|p.G563D	EX9	chr12:52790241:C>T	rs754776557	0	0	0	A	0	0	1.166e-05	4.13371e-05	0.000491449	Missense	.	Tolerated	Neutral|0.001547	polymorphism|1	Damaging	KRT3 c.1688G>A p.Gly563Asp p.G563D 754776557	629	KRT3; NM_057088.2; c.1688G>A; p.Gly563Asp|p.G563D; EX9; Het; CCGGCCAAAG.CACTGCCTGA; 9;	.	.	.	.	.	19-0-0	19
KRT3	NM_057088.2	AD|Meesmann corneal dystrophy, 122100 (3), Autosomal dominant. 122100(MK)|148043	AD|Meesmann corneal dystrophy	c.1652G>A	p.Gly551Glu|p.G551E	EX9	chr12:52790277:C>T	rs770417155	0	0	0	A	0	0	8.821e-06	0	0	Missense	.	Tolerated	Deleterious|0.000458	polymorphism|1	Damaging	KRT3 c.1652G>A p.Gly551Glu p.G551E 770417155	629	KRT3; NM_057088.2; c.1652G>A; p.Gly551Glu|p.G551E; EX9; Het; GAAGCCACCT.CTAAACCACC; 9;	.	.	.	.	.	1-0-0	1
KRT3	NM_057088.2	AD|Meesmann corneal dystrophy, 122100 (3), Autosomal dominant. 122100(MK)|148043	AD|Meesmann corneal dystrophy	c.1640G>A	p.Gly547Asp|p.G547D	EX9/CDS9	chr12:52790289:C>T	rs759160741	0	0	0	A	0	0	5.12e-05	8.28564e-05	0	Missense	.	Damaging	Neutral|0.004403	polymorphism|1	Damaging	KRT3 c.1640G>A p.Gly547Asp p.G547D 759160741	629	KRT3; NM_057088.2; c.1640G>A; p.Gly547Asp|p.G547D; EX9/CDS9; Het; TAAACCACCG.CCATGCCTCC; 9;	.	.	.	.	.	1-0-0	1
KRT3	NM_057088.2	AD|Meesmann corneal dystrophy, 122100 (3), Autosomal dominant. 122100(MK)|148043	AD|Meesmann corneal dystrophy	c.1637T>C	p.Met546Thr|p.M546T	EX9/CDS9	chr12:52790292:A>G	rs1050703717	0	0	0	A	0	0	0	0	0	Missense	.	Tolerated	Neutral|0.010871	polymorphism|1	Tolerated	KRT3 c.1637T>C p.Met546Thr p.M546T	629	KRT3; NM_057088.2; c.1637T>C; p.Met546Thr|p.M546T; EX9/CDS9; Het; ACCACCGCCC.TGCCTCCGCC; 9;	.	.	.	.	.	1-0-0	1
KRT3	NM_057088.2	AD|Meesmann corneal dystrophy, 122100 (3), Autosomal dominant. 122100(MK)|148043	AD|Meesmann corneal dystrophy	c.1620A>T	p.Gly540Gly|p.G540G	EX9/CDS9	chr12:52790309:T>A	.	0	0	0	A	0	0	0	0	0	Synonymous	.	.	.	.	.	KRT3 c.1620A>T p.Gly540Gly p.G540G .	629	KRT3; NM_057088.2; c.1620A>T; p.Gly540Gly|p.G540G; EX9/CDS9; Het; CGCCGTAACC.CCTCCATAGC; 9;	.	.	.	Benign/Likely_benign	.	2-0-0	2
KRT3	NM_057088.2	AD|Meesmann corneal dystrophy, 122100 (3), Autosomal dominant. 122100(MK)|148043	AD|Meesmann corneal dystrophy	c.1588_1589insGCA	p.530_531insSer|p.530_531insS	EX9	chr12:52790340:G>GTGC	.	0	0	0	A	0	0	0	0	0	In_frame_Insertion	.	.	.	.	.	KRT3 c.1588_1589insGCA p.530_531insSer p.530_531insS .	629	KRT3; NM_057088.2; c.1588_1589insGCA; p.530_531insSer|p.530_531insS; EX9; Het; GGCGGAAGTC.TGCTGCTGCT; 9;	.	.	.	.	.	2-0-0	2
KRT3	NM_057088.2	AD|Meesmann corneal dystrophy, 122100 (3), Autosomal dominant. 122100(MK)|148043	AD|Meesmann corneal dystrophy	c.1516C>T	p.Leu506Leu|p.L506L	EX7	chr12:52791225:G>A	rs1186937455	0	0	0	A	0	0	0	4.06065e-06	0	Synonymous	.	.	.	.	.	KRT3 c.1516C>T p.Leu506Leu p.L506L .	629	KRT3; NM_057088.2; c.1516C>T; p.Leu506Leu|p.L506L; EX7; Het; TCGCCCTCCA.CAGCTTGCGG; 9;	.	.	.	Benign/Likely_benign	.	2-0-0	2
KRT3	NM_057088.2	AD|Meesmann corneal dystrophy, 122100 (3), Autosomal dominant. 122100(MK)|148043	AD|Meesmann corneal dystrophy	c.1483C>G	p.Leu495Val|p.L495V	EX7	chr12:52791258:G>C	rs756624667	0	0	0	A	0	0	4.942e-05	4.46668e-05	0.0005218	Missense	.	Damaging	Neutral|0.003584	disease_causing|0.682953	Damaging	KRT3 c.1483C>G p.Leu495Val p.L495V 756624667	629	KRT3; NM_057088.2; c.1483C>G; p.Leu495Val|p.L495V; EX7; Het; TCCACGTCCA.GGCCAGCTTG; 9;	.	.	.	.	.	15-0-0	15
KRT3	NM_057088.2	AD|Meesmann corneal dystrophy, 122100 (3), Autosomal dominant. 122100(MK)|148043	AD|Meesmann corneal dystrophy	c.1445T>C	p.Leu482Pro|p.L482P	EX7	chr12:52791296:A>G	rs760457298	0	0	0	A	0	0	8.236e-06	4.06055e-06	5.79777e-05	Missense	.	Damaging	Neutral|0.003473	disease_causing|1	Tolerated	KRT3 c.1445T>C p.Leu482Pro p.L482P 760457298	629	KRT3; NM_057088.2; c.1445T>C; p.Leu482Pro|p.L482P; EX7; Het; GTAGTCACGT.GCAGCCGCGC; 9;	.	.	.	.	.	2-0-0	2
KRT3	NM_057088.2	AD|Meesmann corneal dystrophy, 122100 (3), Autosomal dominant. 122100(MK)|148043	AD|Meesmann corneal dystrophy	c.1421C>T	p.Ala474Val|p.A474V	EX7	chr12:52791320:G>A	rs201927015	0.000199681	0	0	A	0.0001997	0.0002	5.765e-05	2.84245e-05	0	Missense	.	Damaging	Deleterious|0.000709	disease_causing|0.983942	Damaging	KRT3 c.1421C>T p.Ala474Val p.A474V 201927015	629	KRT3; NM_057088.2; c.1421C>T; p.Ala474Val|p.A474V; EX7; Het; GTCATCCTTC.CCTGCTGTAG; 9;	.	.	.	.	.	1-0-0	1
KRT3	NM_057088.2	AD|Meesmann corneal dystrophy, 122100 (3), Autosomal dominant. 122100(MK)|148043	AD|Meesmann corneal dystrophy	c.1375G>A	p.Asp459Asn|p.D459N	EX7	chr12:52791366:C>T	rs1375984821	0	0	0	A	0	0	0	0	0	Missense	.	Damaging	Deleterious|0.000306	disease_causing|0.999873	Damaging	KRT3 c.1375G>A p.Asp459Asn p.D459N .	629	KRT3; NM_057088.2; c.1375G>A; p.Asp459Asn|p.D459N; EX7; Het; GCATTGGCAT.CTTGAGGGCC; 9;	.	.	.	.	.	3-0-0	3
KRT3	NM_057088.2	AD|Meesmann corneal dystrophy, 122100 (3), Autosomal dominant. 122100(MK)|148043	AD|Meesmann corneal dystrophy	c.1346C>T	p.Ala449Val|p.A449V	EX7/CDS7	chr12:52791395:G>A	rs761585201	0	0	0.0051	A	0	0	2.471e-05	8.12262e-06	0.000115955	Missense	.	Damaging	Deleterious|0.000450	disease_causing|0.999849	Damaging	KRT3 c.1346C>T p.Ala449Val p.A449V 761585201	629	KRT3; NM_057088.2; c.1346C>T; p.Ala449Val|p.A449V; EX7/CDS7; Het; .; 9;	.	.	.	.	.	5-0-0	5
KRT3	NM_057088.2	AD|Meesmann corneal dystrophy, 122100 (3), Autosomal dominant. 122100(MK)|148043	AD|Meesmann corneal dystrophy	c.1341C>T	p.Ala447Ala|p.A447A	EX7/CDS7	chr12:52791400:G>A	rs200194933	0	0	0	A	0	0	1.647e-05	8.12341e-06	0	Synonymous	.	.	.	.	.	KRT3 c.1341C>T p.Ala447Ala p.A447A 200194933	629	KRT3; NM_057088.2; c.1341C>T; p.Ala447Ala|p.A447A; EX7/CDS7; Het; GCTCGGCCTC.GCAATGGCCG; 9;	.	.	.	Benign/Likely_benign	.	1-0-0	1
KRT3	NM_057088.2	AD|Meesmann corneal dystrophy, 122100 (3), Autosomal dominant. 122100(MK)|148043	AD|Meesmann corneal dystrophy	c.1331C>T	p.Thr444Met|p.T444M	EX7	chr12:52791410:G>A	rs199625544	0	0	0.0051	A	0	0.0001	6.589e-05	6.49957e-05	0.000637755	Missense	.	Tolerated	Neutral|0.951609	polymorphism|1	Tolerated	KRT3 c.1331C>T p.Thr444Met p.T444M 199625544	629	KRT3; NM_057088.2; c.1331C>T; p.Thr444Met|p.T444M; EX7; Het; GGCAATGGCC.TCTGCAGGTT; 9;	.	.	.	.	.	25-0-1	26
KRT3	NM_057088.2	AD|Meesmann corneal dystrophy, 122100 (3), Autosomal dominant. 122100(MK)|148043	AD|Meesmann corneal dystrophy	c.1302T>A	p.Gly434Gly|p.G434G	EX6/CDS6	chr12:52791703:A>T	.	0	0	0	A	0	0	0	0	0	Synonymous	.	.	.	.	.	KRT3 c.1302T>A p.Gly434Gly p.G434G	629	KRT3; NM_057088.2; c.1302T>A; p.Gly434Gly|p.G434G; EX6/CDS6; Het; GCTTCTTGAC.CCCTCGATCT; 9;	.	.	.	Benign/Likely_benign	.	2-0-0	2
KRT3	NM_057088.2	AD|Meesmann corneal dystrophy, 122100 (3), Autosomal dominant. 122100(MK)|148043	AD|Meesmann corneal dystrophy	c.1249G>A	p.Glu417Lys|p.E417K	EX6/CDS6	chr12:52791756:C>T	rs1232654730	0	0	0	A	0	0	0	4.06085e-06	0	Missense	.	Damaging	Neutral|0.007961	disease_causing|0.999816	Damaging	KRT3 c.1249G>A p.Glu417Lys p.E417K .	629	KRT3; NM_057088.2; c.1249G>A; p.Glu417Lys|p.E417K; EX6/CDS6; Het; .; 9;	.	.	.	.	.	1-0-0	1
KRT3	NM_057088.2	AD|Meesmann corneal dystrophy, 122100 (3), Autosomal dominant. 122100(MK)|148043	AD|Meesmann corneal dystrophy	c.1248C>T	p.Ser416Ser|p.S416S	EX6	chr12:52791757:G>A	rs141642714	0.000399361	0.002	0.0051	A	0.0003994	0	0.0001071	9.33965e-05	0.000173933	Synonymous	.	.	.	.	.	KRT3 c.1248C>T p.Ser416Ser p.S416S 141642714	629	KRT3; NM_057088.2; c.1248C>T; p.Ser416Ser|p.S416S; EX6; Het; CTATGATCTC.CTCTTGGTAT; 9;	.	.	.	Benign/Likely_benign	.	6-0-1	7
KRT3	NM_057088.2	AD|Meesmann corneal dystrophy, 122100 (3), Autosomal dominant. 122100(MK)|148043	AD|Meesmann corneal dystrophy	c.1248C>A	p.Ser416Arg|p.S416R	EX6/CDS6	chr12:52791757:G>T	.	0	0	0	A	0	0	0	0	0	Missense	.	Tolerated	Neutral|0.001985	polymorphism|0.998896	Damaging	KRT3 c.1248C>A p.Ser416Arg p.S416R .	629	KRT3; NM_057088.2; c.1248C>A; p.Ser416Arg|p.S416R; EX6/CDS6; Het; CTATGATCTC.CTCTTGGTAT; 9;	.	.	.	.	.	2-0-0	2
KRT3	NM_057088.2	AD|Meesmann corneal dystrophy, 122100 (3), Autosomal dominant. 122100(MK)|148043	AD|Meesmann corneal dystrophy	c.1246A>G	p.Ser416Gly|p.S416G	EX6	chr12:52791759:T>C	.	0	0	0	A	0	0	0	0	0	Missense	.	Tolerated	Neutral|0.001985	polymorphism|0.98361	Damaging	KRT3 c.1246A>G p.Ser416Gly p.S416G .	629	KRT3; NM_057088.2; c.1246A>G; p.Ser416Gly|p.S416G; EX6; Het; ATGATCTCGC.CTTGGTATTT; 9;	.	.	.	.	.	2-0-0	2
KRT3	NM_057088.2	AD|Meesmann corneal dystrophy, 122100 (3), Autosomal dominant. 122100(MK)|148043	AD|Meesmann corneal dystrophy	c.1240A>G	p.Thr414Ala|p.T414A	EX6	chr12:52791765:T>C	rs752128708	0	0	0	A	0	0	1.647e-05	1.21824e-05	0.000173933	Missense	.	Damaging	Deleterious|0.000279	polymorphism|0.778959	Tolerated	KRT3 c.1240A>G p.Thr414Ala p.T414A 752128708	629	KRT3; NM_057088.2; c.1240A>G; p.Thr414Ala|p.T414A; EX6; Het; TCGCTCTTGG.ATTTCTTAGG; 9;	.	.	.	.	.	1-0-0	1
KRT3	NM_057088.2	AD|Meesmann corneal dystrophy, 122100 (3), Autosomal dominant. 122100(MK)|148043	AD|Meesmann corneal dystrophy	c.1224G>A	p.Gly408Gly|p.G408G	EX6	chr12:52791781:C>T	rs201333279	0	0	0	A	0	0	7.413e-05	6.4982e-05	0	Synonymous	.	.	.	.	.	KRT3 c.1224G>A p.Gly408Gly p.G408G 201333279	629	KRT3; NM_057088.2; c.1224G>A; p.Gly408Gly|p.G408G; EX6; Het; TTAGGTCATC.CCATGCCTGC; 9;	.	.	.	Benign/Likely_benign	.	2-0-0	2
KRT3	NM_057088.2	AD|Meesmann corneal dystrophy, 122100 (3), Autosomal dominant. 122100(MK)|148043	AD|Meesmann corneal dystrophy	c.1220A>G	p.His407Arg|p.H407R	EX6	chr12:52791785:T>C	rs779835862	0	0	0	A	0	0	8.236e-06	4.06128e-06	0	Missense	.	Damaging	Deleterious|0.000291	disease_causing|0.974769	Damaging	KRT3 c.1220A>G p.His407Arg p.H407R 779835862	629	KRT3; NM_057088.2; c.1220A>G; p.His407Arg|p.H407R; EX6; Het; GTCATCCCCA.GCCTGCCAGC; 9;	.	.	.	.	.	1-0-0	1
KRT3	NM_057088.2	AD|Meesmann corneal dystrophy, 122100 (3), Autosomal dominant. 122100(MK)|148043	AD|Meesmann corneal dystrophy	c.1208C>T	p.Thr403Met|p.T403M	EX6	chr12:52791797:G>A	rs200151587	0.000599042	0	0	A	0.000599	0.0001	0.0002059	0.00013408	0.000231911	Missense	.	Tolerated	Deleterious|0.000279	disease_causing|0.905615	Damaging	KRT3 c.1208C>T p.Thr403Met p.T403M 200151587	629	KRT3; NM_057088.2; c.1208C>T; p.Thr403Met|p.T403M; EX6; Het; CCTGCCAGCC.TGGTCTGCAG; 9;	.	.	.	.	.	2-0-0	2
KRT3	NM_057088.2	AD|Meesmann corneal dystrophy, 122100 (3), Autosomal dominant. 122100(MK)|148043	AD|Meesmann corneal dystrophy	c.1184C>A	p.Thr395Asn|p.T395N	EX5/CDS5	chr12:52792243:G>T	.	0	0	0	A	0	0	0	0	0	SpliceSite(Missense)	.	Damaging	Neutral|0.014410	polymorphism|0.998786	Tolerated	KRT3 c.1184C>A p.Thr395Asn p.T395N .	629	KRT3; NM_057088.2; c.1184C>A; p.Thr395Asn|p.T395N; EX5/CDS5; Het; ACCCACCTTG.TCTGGTACAG; 9;	.	.	.	.	.	1-0-0	1
KRT3	NM_057088.2	AD|Meesmann corneal dystrophy, 122100 (3), Autosomal dominant. 122100(MK)|148043	AD|Meesmann corneal dystrophy	c.1166C>A	p.Ala389Asp|p.A389D	EX5	chr12:52792261:G>T	.	0	0	0	A	0	0	0	0	0	Missense	.	Damaging	Neutral|0.073101	disease_causing|0.999332	Tolerated	KRT3 c.1166C>A p.Ala389Asp p.A389D .	629	KRT3; NM_057088.2; c.1166C>A; p.Ala389Asp|p.A389D; EX5; Het; CAGGGCCTCA.CTTCGGCCTT; 9;	.	.	.	.	.	6-0-0	6
KRT3	NM_057088.2	AD|Meesmann corneal dystrophy, 122100 (3), Autosomal dominant. 122100(MK)|148043	AD|Meesmann corneal dystrophy	c.1144G>A	p.Ala382Thr|p.A382T	EX5	chr12:52792283:C>T	rs780811924	0	0	0	A	0	0	1.647e-05	1.62546e-05	0.000115955	Missense	.	Damaging	Neutral|0.013485	disease_causing|0.995326	Tolerated	KRT3 c.1144G>A p.Ala382Thr p.A382T 780811924	629	KRT3; NM_057088.2; c.1144G>A; p.Ala382Thr|p.A382T; EX5; Het; CTTCTCTGAG.GATATCCTCA; 9;	.	.	.	.	.	2-0-0	2
KRT3	NM_057088.2	AD|Meesmann corneal dystrophy, 122100 (3), Autosomal dominant. 122100(MK)|148043	AD|Meesmann corneal dystrophy	c.1143C>T	p.Ile381Ile|p.I381I	EX5	chr12:52792284:G>A	rs745571194	0	0	0	A	0	0	1.647e-05	1.21908e-05	5.79777e-05	Synonymous	.	.	.	.	.	KRT3 c.1143C>T p.Ile381Ile p.I381I 745571194	629	KRT3; NM_057088.2; c.1143C>T; p.Ile381Ile|p.I381I; EX5; Het; TTCTCTGAGC.ATATCCTCAT; 9;	.	.	.	Benign/Likely_benign	.	2-0-0	2
KRT3	NM_057088.2	AD|Meesmann corneal dystrophy, 122100 (3), Autosomal dominant. 122100(MK)|148043	AD|Meesmann corneal dystrophy	c.1130A>T	p.Gln377Leu|p.Q377L	EX5/CDS5	chr12:52792297:T>A	.	0	0	0	A	0	0	0	0	0	Missense	.	Damaging	Deleterious|0.000567	disease_causing|0.999938	Tolerated	KRT3 c.1130A>T p.Gln377Leu p.Q377L .	629	KRT3; NM_057088.2; c.1130A>T; p.Gln377Leu|p.Q377L; EX5/CDS5; Het; ATCCTCATAC.GTGCACGAAC; 9;	.	.	.	.	.	2-0-0	2
KRT3	NM_057088.2	AD|Meesmann corneal dystrophy, 122100 (3), Autosomal dominant. 122100(MK)|148043	AD|Meesmann corneal dystrophy	c.1124G>A	p.Arg375His|p.R375H	EX5/CDS5	chr12:52792303:C>T	rs1226191522	0	0	0	A	0	0	0	1.21852e-05	0	Missense	.	Damaging	Neutral|0.174598	polymorphism|1	Damaging	KRT3 c.1124G>A p.Arg375His p.R375H .	629	KRT3; NM_057088.2; c.1124G>A; p.Arg375His|p.R375H; EX5/CDS5; Het; .; 9;	.	.	.	.	.	2-0-0	2
KRT3	NM_057088.2	AD|Meesmann corneal dystrophy, 122100 (3), Autosomal dominant. 122100(MK)|148043	AD|Meesmann corneal dystrophy	c.1123C>T	p.Arg375Cys|p.R375C	EX5	chr12:52792304:G>A	rs3887954	0	0	0	A	0	0	8.236e-06	8.13968e-06	5.80585e-05	Missense	.	Damaging	Neutral|0.174598	polymorphism_automatic|1	Damaging	KRT3 c.1123C>T p.Arg375Cys p.R375C 3887954	629	KRT3; NM_057088.2; c.1123C>T; p.Arg375Cys|p.R375C; EX5; Het; TACTGTGCAC.AACTTCAGCA; 9;	.	.	.	.	.	3-0-0	3
KRT3	NM_057088.2	AD|Meesmann corneal dystrophy, 122100 (3), Autosomal dominant. 122100(MK)|148043	AD|Meesmann corneal dystrophy	c.1116T>C	p.Ala372Ala|p.A372A	EX5	chr12:52792311:A>G	rs202245534	0.00199681	0	0	A	0.001997	0.0001	0.001153	0.000987002	0.000173933	Synonymous	.	.	.	.	.	KRT3 c.1116T>C p.Ala372Ala p.A372A 202245534	629	KRT3; NM_057088.2; c.1116T>C; p.Ala372Ala|p.A372A; EX5; Het; CACGAACTTC.GCAATGATGC; 9;	.	.	.	Benign/Likely_benign	.	2-0-0	2
KRT3	NM_057088.2	AD|Meesmann corneal dystrophy, 122100 (3), Autosomal dominant. 122100(MK)|148043	AD|Meesmann corneal dystrophy	c.1106G>C	p.Ser369Thr|p.S369T	EX5	chr12:52792321:C>G	.	0	0	0	A	0	0	0	0	0	Missense	.	Damaging	Deleterious|0.000068	polymorphism|0.794181	Tolerated	KRT3 c.1106G>C p.Ser369Thr p.S369T .	629	KRT3; NM_057088.2; c.1106G>C; p.Ser369Thr|p.S369T; EX5; Het; AGCAATGATG.TGTCCAGGTC; 9;	.	.	.	.	.	1-0-0	1
KRT3	NM_057088.2	AD|Meesmann corneal dystrophy, 122100 (3), Autosomal dominant. 122100(MK)|148043	AD|Meesmann corneal dystrophy	c.1092C>T	p.Ser364Ser|p.S364S	EX5/CDS5	chr12:52792335:G>A	rs1238397695	0	0	0	A	0	0	0	0	0	Synonymous	.	.	.	.	.	KRT3 c.1092C>T p.Ser364Ser p.S364S .	629	KRT3; NM_057088.2; c.1092C>T; p.Ser364Ser|p.S364S; EX5/CDS5; Het; CCAGGTCCAG.GAGCGATTAT; 9;	.	.	.	Benign/Likely_benign	.	2-0-0	2
KRT3	NM_057088.2	AD|Meesmann corneal dystrophy, 122100 (3), Autosomal dominant. 122100(MK)|148043	AD|Meesmann corneal dystrophy	c.1088G>A	p.Arg363His|p.R363H	EX5/CDS5	chr12:52792339:C>T	rs200973641	0.000199681	0	0	A	0.0001997	0.0003	0.0006671	0.000666066	5.79777e-05	Missense	.	Damaging	Deleterious|0.000425	disease_causing|0.99962	Tolerated	KRT3 c.1088G>A p.Arg363His p.R363H 200973641	629	KRT3; NM_057088.2; c.1088G>A; p.Arg363His|p.R363H; EX5/CDS5; Het; .; 9;	.	.	.	.	.	5-0-0	5
KRT3	NM_057088.2	AD|Meesmann corneal dystrophy, 122100 (3), Autosomal dominant. 122100(MK)|148043	AD|Meesmann corneal dystrophy	c.1053T>G	p.Ser351Arg|p.S351R	EX5	chr12:52792374:A>C	rs772557576	0	0	0	A	0	0	3.295e-05	4.46824e-05	0.000579845	Missense	.	Damaging	Neutral|0.025168	polymorphism|0.999982	Tolerated	KRT3 c.1053T>G p.Ser351Arg p.S351R 772557576	629	KRT3; NM_057088.2; c.1053T>G; p.Ser351Arg|p.S351R; EX5; Het; CAGATGTGTC.CTGATGTGGC; 9;	.	.	.	.	.	2-0-0	2
KRT3	NM_057088.2	AD|Meesmann corneal dystrophy, 122100 (3), Autosomal dominant. 122100(MK)|148043	AD|Meesmann corneal dystrophy	c.1020C>T	p.Asp340Asp|p.D340D	EX4	chr12:52792714:G>A	rs150031039	0.000599042	0	0	A	0.000599	0	8.256e-05	5.27979e-05	0	Synonymous	.	.	.	.	.	KRT3 c.1020C>T p.Asp340Asp p.D340D 150031039	629	KRT3; NM_057088.2; c.1020C>T; p.Asp340Asp|p.D340D; EX4; Het; TCCTTACAGC.TCGTAGAGGG; 9;	.	.	.	Benign/Likely_benign	.	1-0-0	1
KRT3	NM_057088.2	AD|Meesmann corneal dystrophy, 122100 (3), Autosomal dominant. 122100(MK)|148043	AD|Meesmann corneal dystrophy	c.1018G>A	p.Asp340Asn|p.D340N	EX4/CDS4	chr12:52792716:C>T	rs765965552	0	0	0	A	0	0	8.256e-06	8.12249e-06	0	Missense	.	Damaging	Deleterious|0.000230	disease_causing|0.601914	Damaging	KRT3 c.1018G>A p.Asp340Asn p.D340N 765965552	629	KRT3; NM_057088.2; c.1018G>A; p.Asp340Asn|p.D340N; EX4/CDS4; Het; CTTACAGCGT.GTAGAGGGTC; 9;	.	.	.	.	.	2-0-0	2
KRT3	NM_057088.2	AD|Meesmann corneal dystrophy, 122100 (3), Autosomal dominant. 122100(MK)|148043	AD|Meesmann corneal dystrophy	c.986T>C	p.Ile329Thr|p.I329T	EX4/CDS4	chr12:52792748:A>G	rs114078275	0.00339457	0	0	A	0.003395	0.0035	0.001089	0.000808122	0	Missense	.	Tolerated	Neutral|0.538767	polymorphism|1	Tolerated	KRT3 c.986T>C p.Ile329Thr p.I329T 114078275	629	KRT3; NM_057088.2; c.986T>C; p.Ile329Thr|p.I329T; EX4/CDS4; Het; .; 9;	.	Benign	criteria_provided,_single_submitter	Benign	.	2-0-0	2
KRT3	NM_057088.2	AD|Meesmann corneal dystrophy, 122100 (3), Autosomal dominant. 122100(MK)|148043	AD|Meesmann corneal dystrophy	c.945T>C	p.Tyr315Tyr|p.Y315Y	EX4	chr12:52792789:A>G	.	0	0	0	A	0	0	0	0	0	Synonymous	.	.	.	.	.	KRT3 c.945T>C p.Tyr315Tyr p.Y315Y .	629	KRT3; NM_057088.2; c.945T>C; p.Tyr315Tyr|p.Y315Y; EX4; Het; CCTTGTTCAT.TAGGCACTGT; 9;	.	.	.	Benign/Likely_benign	.	1-0-0	1
KRT3	NM_057088.2	AD|Meesmann corneal dystrophy, 122100 (3), Autosomal dominant. 122100(MK)|148043	AD|Meesmann corneal dystrophy	c.891T>C	p.Arg297Arg|p.R297R	EX3	chr12:52793199:A>G	rs549689957	0.000199681	0	0	A	0.0001997	0	4.951e-05	2.92552e-05	0	Synonymous	.	.	.	.	.	KRT3 c.891T>C p.Arg297Arg p.R297R 549689957	629	KRT3; NM_057088.2; c.891T>C; p.Arg297Arg|p.R297R; EX3; Het; CAGCAGCTGT.CGTTTATTGA; 9;	.	.	.	Benign/Likely_benign	.	3-0-0	3
KRT3	NM_057088.2	AD|Meesmann corneal dystrophy, 122100 (3), Autosomal dominant. 122100(MK)|148043	AD|Meesmann corneal dystrophy	c.890G>A	p.Arg297His|p.R297H	EX3	chr12:52793200:C>T	rs759082203	0	0	0	A	0	0	9.076e-05	6.69484e-05	0.000771971	Missense	.	Damaging	Neutral|0.005676	disease_causing|0.924092	Damaging	KRT3 c.890G>A p.Arg297His p.R297H 759082203	629	KRT3; NM_057088.2; c.890G>A; p.Arg297His|p.R297H; EX3; Het; AGCAGCTGTA.GTTTATTGAT; 9;	.	.	.	.	.	4-0-0	4
KRT3	NM_057088.2	AD|Meesmann corneal dystrophy, 122100 (3), Autosomal dominant. 122100(MK)|148043	AD|Meesmann corneal dystrophy	c.866+2T>A	_	Intron3	chr12:52794109:A>T	.	0	0	0	A	0	0	0	0	0	Intron+SpliceDonor	.	.	.	disease_causing|1	.	KRT3 c.866+2T>A .	629	KRT3; NM_057088.2; c.866+2T>A; _; Intron3; Het; CCTGTCACTC.CTTCTTCTTG; 9;	.	.	.	.	.	1-0-0	1
KRT3	NM_057088.2	AD|Meesmann corneal dystrophy, 122100 (3), Autosomal dominant. 122100(MK)|148043	AD|Meesmann corneal dystrophy	c.812G>A	p.Arg271His|p.R271H	EX2	chr12:52794165:C>T	rs376246180	0	0	0	A	0	0.0001	2.471e-05	1.6243e-05	0	Missense	.	Tolerated	Neutral|0.119006	polymorphism|0.942744	Damaging	KRT3 c.812G>A p.Arg271His p.R271H 376246180	629	KRT3; NM_057088.2; c.812G>A; p.Arg271His|p.R271H; EX2; Het; AGAGTCCAGG.GCCCTCTCTC; 9;	.	.	.	.	.	1-0-0	1
KRT3	NM_057088.2	AD|Meesmann corneal dystrophy, 122100 (3), Autosomal dominant. 122100(MK)|148043	AD|Meesmann corneal dystrophy	c.810G>A	p.Gly270Gly|p.G270G	EX2	chr12:52794167:C>T	rs1269937588	0	0	0	A	0	0	0	0	0	Synonymous	.	.	.	.	.	KRT3 c.810G>A p.Gly270Gly p.G270G .	629	KRT3; NM_057088.2; c.810G>A; p.Gly270Gly|p.G270G; EX2; Het; AGTCCAGGCG.CCTCTCTCCC; 9;	.	.	.	Benign/Likely_benign	.	2-0-0	2
KRT3	NM_057088.2	AD|Meesmann corneal dystrophy, 122100 (3), Autosomal dominant. 122100(MK)|148043	AD|Meesmann corneal dystrophy	c.798C>T	p.Leu266Leu|p.L266L	EX2	chr12:52794179:G>A	rs745776578	0	0	0.0051	A	0	0	6.591e-05	8.52757e-05	0	Synonymous	.	.	.	.	.	KRT3 c.798C>T p.Leu266Leu p.L266L 745776578	629	KRT3; NM_057088.2; c.798C>T; p.Leu266Leu|p.L266L; EX2; Het; CTCTCTCCCC.AGGATGTTGT; 9;	.	.	.	Benign/Likely_benign	.	2-0-0	2
KRT3	NM_057088.2	AD|Meesmann corneal dystrophy, 122100 (3), Autosomal dominant. 122100(MK)|148043	AD|Meesmann corneal dystrophy	c.775C>T	p.Arg259Trp|p.R259W	EX2	chr12:52794202:G>A	rs201818737	0.000199681	0	0	A	0.0001997	0.0001	5.768e-05	4.06081e-05	0	Missense	.	Damaging	Deleterious|0.000715	disease_causing|0.851739	Damaging	KRT3 c.775C>T p.Arg259Trp p.R259W 201818737	629	KRT3; NM_057088.2; c.775C>T; p.Arg259Trp|p.R259W; EX2; Het; AGGTAGCTCC.CAGGTAGTTG; 9;	.	.	.	.	.	7-0-0	7
KRT3	NM_057088.2	AD|Meesmann corneal dystrophy, 122100 (3), Autosomal dominant. 122100(MK)|148043	AD|Meesmann corneal dystrophy	c.772C>G	p.Leu258Val|p.L258V	EX2/CDS2	chr12:52794205:G>C	.	0	0	0	A	0	0	0	0	0	Missense	.	Damaging	Neutral|0.027873	polymorphism|0.934362	Damaging	KRT3 c.772C>G p.Leu258Val p.L258V .	629	KRT3; NM_057088.2; c.772C>G; p.Leu258Val|p.L258V; EX2/CDS2; Het; .; 9;	.	.	.	.	.	2-0-0	2
KRT3	NM_057088.2	AD|Meesmann corneal dystrophy, 122100 (3), Autosomal dominant. 122100(MK)|148043	AD|Meesmann corneal dystrophy	c.755A>G	p.Glu252Gly|p.E252G	EX2/CDS2	chr12:52794222:T>C	.	0	0	0	A	0	0	0	0	0	Missense	.	Damaging	Deleterious|0.000235	disease_causing|0.999659	Damaging	KRT3 c.755A>G p.Glu252Gly p.E252G .	629	KRT3; NM_057088.2; c.755A>G; p.Glu252Gly|p.E252G; EX2/CDS2; Het; .; 9;	.	.	.	.	.	1-0-0	1
KRT3	NM_057088.2	AD|Meesmann corneal dystrophy, 122100 (3), Autosomal dominant. 122100(MK)|148043	AD|Meesmann corneal dystrophy	c.645+1G>C	_	Intron2	chr12:52795397:C>G	rs553190173	0.000199681	0.001	0	A	0.0001997	0	3.295e-05	6.09093e-05	0.000869666	Intron+SpliceDonor	.	.	.	disease_causing|1	.	KRT3 c.645+1G>C 553190173	629	KRT3; NM_057088.2; c.645+1G>C; _; Intron2; Het; AGCTTCATTA.CTTGTCAATG; 9;	.	.	.	.	.	21-0-0	21
KRT3	NM_057088.2	AD|Meesmann corneal dystrophy, 122100 (3), Autosomal dominant. 122100(MK)|148043	AD|Meesmann corneal dystrophy	c.645G>A	p.Lys215Lys|p.K215K	EX1	chr12:52795398:C>T	rs187803154	0.000199681	0.001	0.0154	B	0.0001997	0	0.0001071	9.74548e-05	0.000927644	Synonymous+SpliceSites	.	.	.	.	.	KRT3 c.645G>A p.Lys215Lys p.K215K 187803154	629	KRT3; NM_057088.2; c.645G>A; p.Lys215Lys|p.K215K; EX1; Het; GCTTCATTAC.TTGTCAATGA; 9;	.	.	.	Benign/Likely_benign	.	39-0-0	39
KRT3	NM_057088.2	AD|Meesmann corneal dystrophy, 122100 (3), Autosomal dominant. 122100(MK)|148043	AD|Meesmann corneal dystrophy	c.639T>C	p.Ile213Ile|p.I213I	EX1/CDS1	chr12:52795404:A>G	rs1331442527	0	0	0	A	0	0	0	4.06062e-06	0	Synonymous	.	.	.	.	.	KRT3 c.639T>C p.Ile213Ile p.I213I	629	KRT3; NM_057088.2.2; c.639T>C; p.Ile213Ile|p.I213I; EX1/CDS1; Het; TTACCTTGTC.ATGAAGGAGG; ;	.	.	.	Benign/Likely_benign	.	1-0-0	1
KRT3	NM_057088.2	AD|Meesmann corneal dystrophy, 122100 (3), Autosomal dominant. 122100(MK)|148043	AD|Meesmann corneal dystrophy	c.638T>C	p.Ile213Thr|p.I213T	EX1	chr12:52795405:A>G	.	0	0	0	A	0	0	0	0	0	Missense	.	Damaging	Deleterious|0.000237	disease_causing|0.999647	Damaging	KRT3 c.638T>C p.Ile213Thr p.I213T .	629	KRT3; NM_057088.2; c.638T>C; p.Ile213Thr|p.I213T; EX1; Het; TACCTTGTCA.TGAAGGAGGC; 9;	.	.	.	.	.	1-0-0	1
KRT3	NM_057088.2	AD|Meesmann corneal dystrophy, 122100 (3), Autosomal dominant. 122100(MK)|148043	AD|Meesmann corneal dystrophy	c.595C>T	p.Arg199Trp|p.R199W	EX1	chr12:52795448:G>A	rs138693059	0.000798722	0	0	A	0.0007987	0.0007	0.0003295	0.000231453	0	Missense	.	Damaging	Neutral|0.001178	disease_causing|0.960504	Damaging	KRT3 c.595C>T p.Arg199Trp p.R199W 138693059	629	KRT3; NM_057088.2; c.595C>T; p.Arg199Trp|p.R199W; EX1; Het; ATCTGTTCCC.CTCCTGGGCC; 9;	.	.	.	.	.	1-0-0	1
KRT3	NM_057088.2	AD|Meesmann corneal dystrophy, 122100 (3), Autosomal dominant. 122100(MK)|148043	AD|Meesmann corneal dystrophy	c.561C>T	p.Ile187Ile|p.I187I	EX1/CDS1	chr12:52795482:G>A	rs369823813	0.000399361	0	0	A	0.0003994	0.0006	0.0003624	0.000377637	0	Synonymous	.	.	.	.	.	KRT3 c.561C>T p.Ile187Ile p.I187I 369823813	629	KRT3; NM_057088.2; c.561C>T; p.Ile187Ile|p.I187I; EX1/CDS1; Het; .; 9;	.	.	.	Benign/Likely_benign	.	1-0-0	1
KRT3	NM_057088.2	AD|Meesmann corneal dystrophy, 122100 (3), Autosomal dominant. 122100(MK)|148043	AD|Meesmann corneal dystrophy	c.545C>A	p.Pro182His|p.P182H	EX1	chr12:52795498:G>T	rs752720864	0	0	0	A	0	0	9.06e-05	9.74548e-05	0.00139163	Missense	.	Damaging	Deleterious|0.000881	disease_causing|0.999995	Tolerated	KRT3 c.545C>A p.Pro182His p.P182H 752720864	629	KRT3; NM_057088.2; c.545C>A; p.Pro182His|p.P182H; EX1; Het; CACATTGAGG.GCTGCAGGAG; 9;	.	.	.	.	.	12-0-0	12
KRT3	NM_057088.2	AD|Meesmann corneal dystrophy, 122100 (3), Autosomal dominant. 122100(MK)|148043	AD|Meesmann corneal dystrophy	c.520A>G	p.Thr174Ala|p.T174A	EX1	chr12:52795523:T>C	.	0	0	0	A	0	0	0	0	0	Missense	.	Damaging	Deleterious|0.000619	polymorphism|0.999998	Damaging	KRT3 c.520A>G p.Thr174Ala p.T174A .	629	KRT3; NM_057088.2; c.520A>G; p.Thr174Ala|p.T174A; EX1; Het; TGGTTGATAG.CACTTCCTGA; 9;	.	.	.	.	.	2-0-0	2
KRT3	NM_057088.2	AD|Meesmann corneal dystrophy, 122100 (3), Autosomal dominant. 122100(MK)|148043	AD|Meesmann corneal dystrophy	c.508A>G	p.Ile170Val|p.I170V	EX1	chr12:52795535:T>C	rs780337762	0	0	0	A	0	0	8.237e-06	4.06749e-06	0	Missense	.	Damaging	Deleterious|0.000683	disease_causing|0.918302	Damaging	KRT3 c.508A>G p.Ile170Val p.I170V 780337762	629	KRT3; NM_057088.2; c.508A>G; p.Ile170Val|p.I170V; EX1; Het; ACTTCCTGAA.TCCCCCAGGA; 9;	.	.	.	.	.	2-0-0	2
KRT3	NM_057088.2	AD|Meesmann corneal dystrophy, 122100 (3), Autosomal dominant. 122100(MK)|148043	AD|Meesmann corneal dystrophy	c.505G>A	p.Gly169Arg|p.G169R	EX1	chr12:52795538:C>T	.	0	0	0	A	0	0	0	0	0	Missense	.	Damaging	Deleterious|0.000914	polymorphism|0.694467	Damaging	KRT3 c.505G>A p.Gly169Arg p.G169R .	629	KRT3; NM_057088.2; c.505G>A; p.Gly169Arg|p.G169R; EX1; Het; TCCTGAATTC.CCCAGGAAAG; 9;	.	.	.	.	.	5-0-0	5
KRT3	NM_057088.2	AD|Meesmann corneal dystrophy, 122100 (3), Autosomal dominant. 122100(MK)|148043	AD|Meesmann corneal dystrophy	c.378_431del	p.Ala128_Gly145del|p.A128_G145del	EX1	chr12:52795611:ACCAAAGCCACCAGGACCACCAAAGCCACCAGCCCCTCCAAAGCCACCAGCCCCT>A	.	0	0	0	A	0	0	0	0	0	In_frame_Deletion	.	.	.	.	.	KRT3 c.378_431del p.Ala128_Gly145del p.A128_G145del .	629	KRT3; NM_057088.2; c.378_431del; p.Ala128_Gly145del|p.A128_G145del; EX1; Het; CACCAGACCC.CCAAAGCCAC; 9;	.	.	.	.	.	2-0-0	2
KRT3	NM_057088.2	AD|Meesmann corneal dystrophy, 122100 (3), Autosomal dominant. 122100(MK)|148043	AD|Meesmann corneal dystrophy	c.394_410del	p.Gly132Trpfs77|p.G132Wfs77	EX1	chr12:52795632:AAAGCCACCAGCCCCTCC>A	.	0	0	0	A	0	0	0	0	0	Frameshift	.	.	.	.	.	KRT3 c.394_410del p.Gly132Trpfs77 p.G132Wfs77 .	629	KRT3; NM_057088.2; c.394_410del; p.Gly132Trpfs77|p.G132Wfs77; EX1; Het; CAGGACCACC.AAAGCCACCA; 9;	.	.	.	.	.	1-0-0	1
KRT3	NM_057088.2	AD|Meesmann corneal dystrophy, 122100 (3), Autosomal dominant. 122100(MK)|148043	AD|Meesmann corneal dystrophy	c.357del	p.Phe119Leufs55|p.F119Lfs55	EX1	chr12:52795685:CA>C	.	0	0	0	A	0	0	0	0	0	Frameshift	.	.	.	.	.	KRT3 c.357del p.Phe119Leufs55 p.F119Lfs55 .	629	KRT3; NM_057088.2; c.357del; p.Phe119Leufs55|p.F119Lfs55; EX1; Het; CCAGCTCCAC.AAGCCACCTC; 9;	.	.	.	.	.	1-0-0	1
KRT3	NM_057088.2	AD|Meesmann corneal dystrophy, 122100 (3), Autosomal dominant. 122100(MK)|148043	AD|Meesmann corneal dystrophy	c.355T>A	p.Phe119Ile|p.F119I	EX1	chr12:52795688:A>T	.	0	0	0	A	0	0	0	0	0	Missense	.	Tolerated	Deleterious|0.000264	polymorphism|0.917223	Damaging	KRT3 c.355T>A p.Phe119Ile p.F119I .	629	KRT3; NM_057088.2; c.355T>A; p.Phe119Ile|p.F119I; EX1; Het; GCTCCACCAA.GCCACCTCCC; 9;	.	.	.	.	.	1-0-0	1
KRT3	NM_057088.2	AD|Meesmann corneal dystrophy, 122100 (3), Autosomal dominant. 122100(MK)|148043	AD|Meesmann corneal dystrophy	c.325_336delTTTGGTGGTGGC	p.Phe109_Arg113delPheGlyGlyGly	EX1/CDS1	chr12:52795706:TGCCACCACCAAA>T	rs776388861	0	0	0	A	0	0.0026	0.0003379	0.000309986	0.000464522	In_frame_Deletion	.	.	.	.	.	KRT3 c.325_336delTTTGGTGGTGGC p.Phe109_Arg113delPheGlyGlyGly 776388861	629	KRT3; NM_057088.2; c.325_336delTTTGGTGGTGGC; p.Phe109_Arg113delPheGlyGlyGly; EX1/CDS1; Het; .; 9;	.	.	.	.	.	12-0-0	12
KRT3	NM_057088.2	AD|Meesmann corneal dystrophy, 122100 (3), Autosomal dominant. 122100(MK)|148043	AD|Meesmann corneal dystrophy	c.298G>A	p.Gly100Ser|p.G100S	EX1/CDS1	chr12:52795745:C>T	rs188384912	0.000399361	0	0	A	0.0003994	0.0001	0.0001318	0.000101543	5.79777e-05	Missense	.	Tolerated	Deleterious|0.000216	polymorphism|0.972322	Damaging	KRT3 c.298G>A p.Gly100Ser p.G100S 188384912	629	KRT3; NM_057088.2; c.298G>A; p.Gly100Ser|p.G100S; EX1/CDS1; Het; .; 9;	.	.	.	.	.	3-0-0	3
KRT3	NM_057088.2	AD|Meesmann corneal dystrophy, 122100 (3), Autosomal dominant. 122100(MK)|148043	AD|Meesmann corneal dystrophy	c.284G>A	p.Gly95Asp|p.G95D	EX1/CDS1	chr12:52795759:C>T	rs1228698959	0	0	0	A	0	0	0	4.06105e-06	5.79777e-05	Missense	.	Tolerated	.	disease_causing|0.697825	Damaging	KRT3 c.284G>A p.Gly95Asp p.G95D .	629	KRT3; NM_057088.2; c.284G>A; p.Gly95Asp|p.G95D; EX1/CDS1; Het; CCCAAAGCCA.CTCCATAGCC; 9;	.	.	.	.	.	1-0-0	1
KRT3	NM_057088.2	AD|Meesmann corneal dystrophy, 122100 (3), Autosomal dominant. 122100(MK)|148043	AD|Meesmann corneal dystrophy	c.248G>A	p.Gly83Glu|p.G83E	EX1	chr12:52795795:C>T	.	0	0	0	A	0	0	0	0	0	Missense	.	Damaging	Deleterious|0.000254	disease_causing|0.95831	Damaging	KRT3 c.248G>A p.Gly83Glu p.G83E .	629	KRT3; NM_057088.2; c.248G>A; p.Gly83Glu|p.G83E; EX1; Het; GCTGCTCCGC.CTCCCCCAAA; 9;	.	.	.	.	.	2-0-0	2
KRT3	NM_057088.2	AD|Meesmann corneal dystrophy, 122100 (3), Autosomal dominant. 122100(MK)|148043	AD|Meesmann corneal dystrophy	c.227G>A	p.Arg76Gln|p.R76Q	EX1	chr12:52795816:C>T	rs201539577	0.000399361	0	0	A	0.0003994	0.0023	0.0007002	0.000662053	0	Missense	.	Tolerated	Neutral|0.089189	polymorphism|1	Damaging	KRT3 c.227G>A p.Arg76Gln p.R76Q 201539577	629	KRT3; NM_057088.2; c.227G>A; p.Arg76Gln|p.R76Q; EX1; Het; GCCTCCAGCC.GGGAGCCGCC; 9;	.	.	.	.	.	2-0-0	2
KRT3	NM_057088.2	AD|Meesmann corneal dystrophy, 122100 (3), Autosomal dominant. 122100(MK)|148043	AD|Meesmann corneal dystrophy	c.220G>A	p.Gly74Ser|p.G74S	EX1/CDS1	chr12:52795823:C>T	rs557308178	0.000199681	0	0	A	0.0001997	0	5.766e-05	6.49773e-05	0.000115969	Missense	.	Tolerated	Neutral|0.005512	polymorphism|0.926751	Damaging	KRT3 c.220G>A p.Gly74Ser p.G74S 557308178	629	KRT3; NM_057088.2; c.220G>A; p.Gly74Ser|p.G74S; EX1/CDS1; Het; GCCCGGGAGC.GCCAGCTGCC; 9;	.	.	.	.	.	2-0-0	2
KRT3	NM_057088.2	AD|Meesmann corneal dystrophy, 122100 (3), Autosomal dominant. 122100(MK)|148043	AD|Meesmann corneal dystrophy	c.219C>A	p.Gly73Gly|p.G73G	EX1	chr12:52795824:G>T	rs200878892	0.00199681	0	0	A	0	0	0.0001483	0.000231485	0	Synonymous	.	.	.	.	.	KRT3 c.219C>A p.Gly73Gly p.G73G 200878892	629	KRT3; NM_057088.2; c.219C>A; p.Gly73Gly|p.G73G; EX1; Het; CCCGGGAGCC.CCAGCTGCCA; 9;	.	.	.	Benign/Likely_benign	.	5-0-0	5
KRT3	NM_057088.2	AD|Meesmann corneal dystrophy, 122100 (3), Autosomal dominant. 122100(MK)|148043	AD|Meesmann corneal dystrophy	c.183C>T	p.Gly61Gly|p.G61G	EX1/CDS1	chr12:52795860:G>A	rs368081511	0	0	0	A	0	0.0001	6.589e-05	6.49751e-05	0.000115982	Synonymous	.	.	.	.	.	KRT3 c.183C>T p.Gly61Gly p.G61G 368081511	629	KRT3; NM_057088.2; c.183C>T; p.Gly61Gly|p.G61G; EX1/CDS1; Het; .; 9;	.	.	.	Benign/Likely_benign	.	9-0-0	9
KRT3	NM_057088.2	AD|Meesmann corneal dystrophy, 122100 (3), Autosomal dominant. 122100(MK)|148043	AD|Meesmann corneal dystrophy	c.142G>A	p.Gly48Arg|p.G48R	EX1	chr12:52795901:C>T	rs370673258	0	0	0	A	0	0.0001	8.237e-06	1.62631e-05	0	Missense	.	Tolerated	Neutral|0.008598	polymorphism|0.861766	Damaging	KRT3 c.142G>A p.Gly48Arg p.G48R 370673258	629	KRT3; NM_057088.2; c.142G>A; p.Gly48Arg|p.G48R; EX1; Het; CCACCTGCTC.GCTCCGGAAG; 9;	.	.	.	.	.	1-0-0	1
KRT3	NM_057088.2	AD|Meesmann corneal dystrophy, 122100 (3), Autosomal dominant. 122100(MK)|148043	AD|Meesmann corneal dystrophy	c.136C>T	p.Arg46Trp|p.R46W	EX1/CDS1	chr12:52795907:G>A	rs368389807	0	0	0	A	0	0.0001	0.0001318	0.000101692	5.80248e-05	Missense	.	Damaging	Neutral|0.110023	polymorphism|0.919282	Damaging	KRT3 c.136C>T p.Arg46Trp p.R46W 368389807	629	KRT3; NM_057088.2; c.136C>T; p.Arg46Trp|p.R46W; EX1/CDS1; Het; .; 9;	.	.	.	.	.	1-0-0	1
KRT3	NM_057088.2	AD|Meesmann corneal dystrophy, 122100 (3), Autosomal dominant. 122100(MK)|148043	AD|Meesmann corneal dystrophy	c.125C>A	p.Ala42Asp|p.A42D	EX1/CDS1	chr12:52795918:G>T	.	0	0	0	A	0	0	0	0	0	Missense	.	Tolerated	Neutral|0.007645	polymorphism|1	Damaging	KRT3 c.125C>A p.Ala42Asp p.A42D .	629	KRT3; NM_057088.2; c.125C>A; p.Ala42Asp|p.A42D; EX1/CDS1; Het; .; 9;	.	.	.	.	.	2-0-0	2
KRT3	NM_057088.2	AD|Meesmann corneal dystrophy, 122100 (3), Autosomal dominant. 122100(MK)|148043	AD|Meesmann corneal dystrophy	c.101A>G	p.His34Arg|p.H34R	EX1/CDS1	chr12:52795942:T>C	rs1437272363	0	0	0	A	0	0	0	4.06521e-06	0	Missense	.	Tolerated	Neutral|0.000266	polymorphism|1	Tolerated	KRT3 c.101A>G p.His34Arg p.H34R .	629	KRT3; NM_057088.2; c.101A>G; p.His34Arg|p.H34R; EX1/CDS1; Het; .; 9;	.	.	.	.	.	2-0-0	2
KRT3	NM_057088.2	AD|Meesmann corneal dystrophy, 122100 (3), Autosomal dominant. 122100(MK)|148043	AD|Meesmann corneal dystrophy	c.95T>C	p.Val32Ala|p.V32A	EX1	chr12:52795948:A>G	rs779168086	0	0	0	A	0	0	0	4.06474e-06	5.80518e-05	Missense	.	Tolerated	Neutral|0.016393	polymorphism|0.999983	Damaging	KRT3 c.95T>C p.Val32Ala p.V32A .	629	KRT3; NM_057088.2; c.95T>C; p.Val32Ala|p.V32A; EX1; Het; AGAGTGGGCC.CACAGCTCAT; 9;	.	.	.	.	.	2-0-0	2
KRT3	NM_057088.2	AD|Meesmann corneal dystrophy, 122100 (3), Autosomal dominant. 122100(MK)|148043	AD|Meesmann corneal dystrophy	c.93T>C	p.Cys31Cys|p.C31C	EX1	chr12:52795950:A>G	rs139995578	0.0147764	0	0.0249	B	0.01478	0.0198	0.023	0.0232524	5.8045e-05	Synonymous	.	.	.	.	.	KRT3 c.93T>C p.Cys31Cys p.C31C 139995578	629	KRT3; NM_057088.2; c.93T>C; p.Cys31Cys|p.C31C; EX1; Het; AGTGGGCCAC.CAGCTCATCC; 9;	.	.	.	Benign/Likely_benign	.	6-0-0	6
KRT3	NM_057088.2	AD|Meesmann corneal dystrophy, 122100 (3), Autosomal dominant. 122100(MK)|148043	AD|Meesmann corneal dystrophy	c.72C>T	p.Ser24Ser|p.S24S	EX1	chr12:52795971:G>A	rs759205102	0	0	0.0051	A	0	0	0.0003212	0.000296912	0.00255428	Synonymous	.	.	.	.	.	KRT3 c.72C>T p.Ser24Ser p.S24S 759205102	629	KRT3; NM_057088.2; c.72C>T; p.Ser24Ser|p.S24S; EX1; Het; TGCTGCTGCC.GAGACCACAG; 9;	.	.	.	Benign/Likely_benign	.	57-0-0	57
KRT3	NM_057088.2	AD|Meesmann corneal dystrophy, 122100 (3), Autosomal dominant. 122100(MK)|148043	AD|Meesmann corneal dystrophy	c.60T>A	p.Ser20Ser|p.S20S	EX1	chr12:52795983:A>T	.	0	0	0	A	0	0	0	0	0	Synonymous	.	.	.	.	.	KRT3 c.60T>A p.Ser20Ser p.S20S .	629	KRT3; NM_057088.2; c.60T>A; p.Ser20Ser|p.S20S; EX1; Het; AGACCACAGC.GAGCGGCCGG; 9;	.	.	.	Benign/Likely_benign	.	1-0-0	1
KRT3	NM_057088.2	AD|Meesmann corneal dystrophy, 122100 (3), Autosomal dominant. 122100(MK)|148043	AD|Meesmann corneal dystrophy	c.55C>T	p.Arg19Cys|p.R19C	EX1/CDS1	chr12:52795988:G>A	rs570472655	0.000199681	0	0	A	0.0001997	0	1.647e-05	1.22211e-05	0	Missense	.	Tolerated	Neutral|0.032880	polymorphism|0.979383	Tolerated	KRT3 c.55C>T p.Arg19Cys p.R19C 570472655	629	KRT3; NM_057088.2; c.55C>T; p.Arg19Cys|p.R19C; EX1/CDS1; Het; ACAGCAGAGC.GCCGGAGAAA; 9;	.	.	.	.	.	2-0-0	2
KRT3	NM_057088.2	AD|Meesmann corneal dystrophy, 122100 (3), Autosomal dominant. 122100(MK)|148043	AD|Meesmann corneal dystrophy	c.51C>T	p.Ser17Ser|p.S17S	EX1/CDS1	chr12:52795992:G>A	rs200988929	0.000199681	0	0	A	0.0001997	0.0008	0.0004283	0.000379097	5.8045e-05	Synonymous	.	.	.	.	.	KRT3 c.51C>T p.Ser17Ser p.S17S 200988929	629	KRT3; NM_057088.2; c.51C>T; p.Ser17Ser|p.S17S; EX1/CDS1; Het; CAGAGCGGCC.GAGAAACCCT; 9;	.	.	.	Benign/Likely_benign	.	2-0-0	2
KRT3	NM_057088.2	AD|Meesmann corneal dystrophy, 122100 (3), Autosomal dominant. 122100(MK)|148043	AD|Meesmann corneal dystrophy	c.34G>T	p.Gly12Trp|p.G12W	EX1	chr12:52796009:C>A	.	0	0	0	A	0	0	0	0	0	Missense	.	Damaging	Neutral|0.006197	disease_causing|0.526158	Damaging	KRT3 c.34G>T p.Gly12Trp p.G12W .	629	KRT3; NM_057088.2; c.34G>T; p.Gly12Trp|p.G12W; EX1; Het; CCCTGGCTCC.GCCACCAGAT; 9;	.	.	.	.	.	2-0-0	2
KRT3	NM_057088.2	AD|Meesmann corneal dystrophy, 122100 (3), Autosomal dominant. 122100(MK)|148043	AD|Meesmann corneal dystrophy	c.27T>C	p.Ser9Ser|p.S9S	EX1	chr12:52796016:A>G	rs758163988	0	0	0	A	0	0	2.472e-05	2.04369e-05	0.000290225	Synonymous	.	.	.	.	.	KRT3 c.27T>C p.Ser9Ser p.S9S 758163988	629	KRT3; NM_057088.2; c.27T>C; p.Ser9Ser|p.S9S; EX1; Het; TCCCGCCACC.GATGTCTTGC; 9;	.	.	.	Benign/Likely_benign	.	11-0-0	11
LCAT	NM_000229.1	AR|Fish_eye disease, 136120 (3), Autosomal recessive. Norum disease, 245900 (3), Autosomal recessive. 136120(MK),245900(MK)|606967	AR|Lecithin:cholesterol acyltransferase deficiency (Norum disease). Fish_eye disease	c.*19G>A	_	EX6	chr16:67939885:C>T	rs368831110	0	0	0	A	0	0.0002	1.647e-05	8.28288e-06	0	UTR3+SpliceSites	.	.	.	.	.	LCAT c.*19G>A 368831110	441	LCAT; NM_000229.1; c.*19G>A; _; EX6; Hom; TCAGGGCTTA.GGTAGCAAAG; 6;	.	.	.	Benign/Likely_benign	.	2-0-1	3
LCAT	NM_000229.1	AR|Fish-eye disease, 136120 (3), Autosomal recessive. Norum disease, 245900 (3), Autosomal recessive. 136120(MK),245900(MK)|606967	AR|Lecithin:cholesterol acyltransferase deficiency (Norum disease). Fish-eye disease	c.1310C>T	p.Pro437Leu|p.P437L	EX6	chr16:67939917:G>A	rs376685971	0.000199681	0.001	0	A	0.0001997	0	0.0001236	0.000126462	0.00139195	Missense	.	Tolerated	Neutral|0.459851	polymorphism|1	Damaging	LCAT c.1310C>T p.Pro437Leu p.P437L 376685971	441	LCAT; NM_000229.1; c.1310C>T; p.Pro437Leu|p.P437L; EX6; Het; TTCAGGAGGC.GGGGCTCTGG; 6;	.	.	.	.	.	12-0-0	12
LCAT	NM_000229.1	AR|Fish_eye disease, 136120 (3), Autosomal recessive. Norum disease, 245900 (3), Autosomal recessive. 136120(MK),245900(MK)|606967	AR|Lecithin:cholesterol acyltransferase deficiency (Norum disease). Fish_eye disease	c.1287C>G	p.Ser429Ser|p.S429S	EX6/CDS6	chr16:67939940:G>C	.	0	0	0	A	0	0	0	0	0	Synonymous	.	.	.	.	.	LCAT c.1287C>G p.Ser429Ser p.S429S .	441	LCAT; NM_000229.1; c.1287C>G; p.Ser429Ser|p.S429S; EX6/CDS6; Het; .; 6;	.	.	.	Benign/Likely_benign	.	1-0-0	1
LCAT	NM_000229.1	AR|Fish-eye disease, 136120 (3), Autosomal recessive. Norum disease, 245900 (3), Autosomal recessive. 136120(MK),245900(MK)|606967	AR|Lecithin:cholesterol acyltransferase deficiency (Norum disease). Fish-eye disease	c.1276C>T	p.Pro426Ser|p.P426S	EX6	chr16:67939951:G>A	.	0	0	0	A	0	0	0	0	0	Missense	.	Tolerated	Neutral|0.271788	polymorphism|1	Damaging	LCAT c.1276C>T p.Pro426Ser p.P426S .	441	LCAT; NM_000229.1; c.1276C>T; p.Pro426Ser|p.P426S; EX6; Het; GATGCAGGGG.ACCCTGGCGG; 6;	.	.	.	.	.	4-0-0	4
LCAT	NM_000229.1	AR|Fish-eye disease, 136120 (3), Autosomal recessive. Norum disease, 245900 (3), Autosomal recessive. 136120(MK),245900(MK)|606967	AR|Lecithin:cholesterol acyltransferase deficiency (Norum disease). Fish-eye disease	c.1268G>A	p.Arg423His|p.R423H	EX6/CDS6	chr16:67939959:C>T	rs767963075	0	0	0	A	0	0	8.237e-06	1.62611e-05	0.000173994	Missense	.	Damaging	Unknown|0.109082	disease_causing|0.988428	Damaging	LCAT c.1268G>A p.Arg423His p.R423H 767963075	441	LCAT; NM_000229.1; c.1268G>A; p.Arg423His|p.R423H; EX6/CDS6; Het; GGGACCCTGG.GGTAGGCACC; 6;	.	.	.	.	.	2-0-0	2
LCAT	NM_000229.1	AR|Fish_eye disease, 136120 (3), Autosomal recessive. Norum disease, 245900 (3), Autosomal recessive. 136120(MK),245900(MK)|606967	AR|Lecithin:cholesterol acyltransferase deficiency (Norum disease). Fish_eye disease	c.1267C>T	p.Arg423Cys|p.R423C	EX6	chr16:67939960:G>A	rs370803551	0	0	0	A	0	0	4.118e-05	3.65806e-05	0.000115996	Missense	7749857	Damaging	Unknown|0.109082	disease_causing|0.999964	Damaging	LCAT c.1267C>T p.Arg423Cys p.R423C 370803551	441	LCAT; NM_000229.1; c.1267C>T; p.Arg423Cys|p.R423C; EX6; Het; GGACCCTGGC.GTAGGCACCC; 6;	DM,LCAT,1267C>T,CM950749,Lecithin:cholesterol acyltransferase deficiency	.	.	.	.	1-0-0	1
LCAT	NM_000229.1	AR|Fish-eye disease, 136120 (3), Autosomal recessive. Norum disease, 245900 (3), Autosomal recessive. 136120(MK),245900(MK)|606967	AR|Lecithin:cholesterol acyltransferase deficiency (Norum disease). Fish-eye disease	c.1173G>A	p.Val391Val|p.V391V	EX6	chr16:67940054:C>T	rs775419267	0	0	0	A	0	0	1.648e-05	8.12896e-06	0.000116023	Synonymous	.	.	.	.	.	LCAT c.1173G>A p.Val391Val p.V391V 775419267	441	LCAT; NM_000229.1; c.1173G>A; p.Val391Val|p.V391V; EX6; Het; GCAGCAGGTG.ACAGGCTGTG; 6;	.	Uncertain_significance	criteria_provided,_single_submitter	Benign/Likely_benign	.	8-0-0	8
LCAT	NM_000229.1	AR|Fish-eye disease, 136120 (3), Autosomal recessive. Norum disease, 245900 (3), Autosomal recessive. 136120(MK),245900(MK)|606967	AR|Lecithin:cholesterol acyltransferase deficiency (Norum disease). Fish-eye disease	c.1168C>T	p.Pro390Ser|p.P390S	EX6	chr16:67940059:G>A	rs201495441	0.000399361	0.002	0	A	0.0003994	0	4.12e-05	6.10864e-05	0.000870878	Missense	.	Tolerated	Unknown|0.013129	disease_causing|0.945542	Damaging	LCAT c.1168C>T p.Pro390Ser p.P390S 201495441	441	LCAT; NM_000229.1; c.1168C>T; p.Pro390Ser|p.P390S; EX6; Het; AGGTGCACAG.CTGTGGCTGG; 6;	.	.	.	.	.	15-0-0	15
LCAT	NM_000229.1	AR|Fish_eye disease, 136120 (3), Autosomal recessive. Norum disease, 245900 (3), Autosomal recessive. 136120(MK),245900(MK)|606967	AR|Lecithin:cholesterol acyltransferase deficiency (Norum disease). Fish_eye disease	c.1112C>T	p.Thr371Met|p.T371M	EX6/CDS6	chr16:67940115:G>A	rs121908053	0	0	0	A	0	0	8.236e-06	4.06782e-06	0	Missense	1737840	Damaging	Unknown|0.000001	disease_causing_automatic|0.999974	Damaging	LCAT c.1112C>T p.Thr371Met p.T371M 121908053	441	LCAT; NM_000229.1; c.1112C>T; p.Thr371Met|p.T371M; EX6/CDS6; Het; GGTCGCCACC.TGTCATCACC; 6;	DM,LCAT,1112C>T,CM920401,Lecithin:cholesterol acyltransferase deficiency	Pathogenic	no_assertion_criteria_provided	.	.	1-0-0	1
LCAT	NM_000229.1	AR|Fish-eye disease, 136120 (3), Autosomal recessive. Norum disease, 245900 (3), Autosomal recessive. 136120(MK),245900(MK)|606967	AR|Lecithin:cholesterol acyltransferase deficiency (Norum disease). Fish-eye disease	c.1085G>C	p.Gly362Ala|p.G362A	EX6	chr16:67940142:C>G	rs761065754	0	0	0	A	0	0	8.236e-06	8.13074e-06	0.000115996	Missense	.	Tolerated	Neutral|0.747349	polymorphism|1	Damaging	LCAT c.1085G>C p.Gly362Ala p.G362A 761065754	441	LCAT; NM_000229.1; c.1085G>C; p.Gly362Ala|p.G362A; EX6; Het; ATAGAGCACA.CCACAGGGTC; 6;	.	.	.	.	.	6-0-0	6
LCAT	NM_000229.1	AR|Fish_eye disease, 136120 (3), Autosomal recessive. Norum disease, 245900 (3), Autosomal recessive. 136120(MK),245900(MK)|606967	AR|Lecithin:cholesterol acyltransferase deficiency (Norum disease). Fish_eye disease	c.1074G>A	p.Thr358Thr|p.T358T	EX6	chr16:67940153:C>T	rs777035916	0	0	0	A	0	0	1.647e-05	1.21944e-05	5.79979e-05	Synonymous	.	.	.	.	.	LCAT c.1074G>A p.Thr358Thr p.T358T 777035916	441	LCAT; NM_000229.1; c.1074G>A; p.Thr358Thr|p.T358T; EX6; Het; CCACAGGGTC.GTGTAGGGGA; 6;	.	.	.	Benign/Likely_benign	.	1-0-0	1
LCAT	NM_000229.1	AR|Fish_eye disease, 136120 (3), Autosomal recessive. Norum disease, 245900 (3), Autosomal recessive. 136120(MK),245900(MK)|606967	AR|Lecithin:cholesterol acyltransferase deficiency (Norum disease). Fish_eye disease	c.1060G>A	p.Gly354Ser|p.G354S	EX6/CDS6	chr16:67940167:C>T	rs752957190	0	0	0	A	0	0	7.413e-05	9.34579e-05	0.00104372	Missense	.	Tolerated	Unknown|0.478853	polymorphism|1	Damaging	LCAT c.1060G>A p.Gly354Ser p.G354S 752957190	441	LCAT; NM_000229.1; c.1060G>A; p.Gly354Ser|p.G354S; EX6/CDS6; Het; .; 6;	.	.	.	.	.	18-0-0	18
LCAT	NM_000229.1	AR|Fish-eye disease, 136120 (3), Autosomal recessive. Norum disease, 245900 (3), Autosomal recessive. 136120(MK),245900(MK)|606967	AR|Lecithin:cholesterol acyltransferase deficiency (Norum disease). Fish-eye disease	c.1053C>T	p.Tyr351Tyr|p.Y351Y	EX6	chr16:67940174:G>A	rs375862950	0	0	0	A	0	0.0001	9.06e-05	8.94011e-05	0.000753885	Synonymous	.	.	.	.	.	LCAT c.1053C>T p.Tyr351Tyr p.Y351Y 375862950	441	LCAT; NM_000229.1; c.1053C>T; p.Tyr351Tyr|p.Y351Y; EX6; Het; AGCCGTGGTC.TAGATGTAGG; 6;	.	.	.	Benign/Likely_benign	.	5-0-0	5
LCAT	NM_000229.1	AR|Fish_eye disease, 136120 (3), Autosomal recessive. Norum disease, 245900 (3), Autosomal recessive. 136120(MK),245900(MK)|606967	AR|Lecithin:cholesterol acyltransferase deficiency (Norum disease). Fish_eye disease	c.1035G>A	p.Thr345Thr|p.T345T	EX6	chr16:67940192:C>T	rs749186904	0	0	0	A	0	0	4.119e-05	3.71839e-05	0.000232396	Synonymous	.	.	.	.	.	LCAT c.1035G>A p.Thr345Thr p.T345T 749186904	441	LCAT; NM_000229.1; c.1035G>A; p.Thr345Thr|p.T345T; EX6; Het; AGGTGCGGGG.GTGGGCAGGC; 6;	.	.	.	Benign/Likely_benign	.	4-0-0	4
LCAT	NM_000229.1	AR|Fish_eye disease, 136120 (3), Autosomal recessive. Norum disease, 245900 (3), Autosomal recessive. 136120(MK),245900(MK)|606967	AR|Lecithin:cholesterol acyltransferase deficiency (Norum disease). Fish_eye disease	c.1020C>T	p.Gly340Gly|p.G340G	EX6/CDS6	chr16:67940207:G>A	rs770356071	0	0	0	A	0	0	4.119e-05	3.67674e-05	0.000348432	Synonymous	.	.	.	.	.	LCAT c.1020C>T p.Gly340Gly p.G340G 770356071	441	LCAT; NM_000229.1; c.1020C>T; p.Gly340Gly|p.G340G; EX6/CDS6; Het; .; 6;	.	.	.	Benign/Likely_benign	.	2-0-0	2
LCAT	NM_000229.1	AR|Fish_eye disease, 136120 (3), Autosomal recessive. Norum disease, 245900 (3), Autosomal recessive. 136120(MK),245900(MK)|606967	AR|Lecithin:cholesterol acyltransferase deficiency (Norum disease). Fish_eye disease	c.909A>G	p.Gln303Gln|p.Q303Q	EX6/CDS6	chr16:67940318:T>C	rs1312446944	0	0	0	A	0	0	0	4.06098e-06	0	Synonymous	.	.	.	.	.	LCAT c.909A>G p.Gln303Gln p.Q303Q .	441	LCAT; NM_000229.1; c.909A>G; p.Gln303Gln|p.Q303Q; EX6/CDS6; Het; .; 6;	.	.	.	Benign/Likely_benign	.	1-0-0	1
LCAT	NM_000229.1	AR|Fish_eye disease, 136120 (3), Autosomal recessive. Norum disease, 245900 (3), Autosomal recessive. 136120(MK),245900(MK)|606967	AR|Lecithin:cholesterol acyltransferase deficiency (Norum disease). Fish_eye disease	c.903C>T	p.Asp301Asp|p.D301D	EX6	chr16:67940324:G>A	rs780635568	0	0	0	A	0	0	0.00014	0.000166504	0	Synonymous	.	.	.	.	.	LCAT c.903C>T p.Asp301Asp p.D301D 780635568	441	LCAT; NM_000229.1; c.903C>T; p.Asp301Asp|p.D301D; EX6; Het; AGCGTTGGAA.TCACGGCCTG; 6;	.	.	.	Benign/Likely_benign	.	1-0-0	1
LCAT	NM_000229.1	AR|Fish_eye disease, 136120 (3), Autosomal recessive. Norum disease, 245900 (3), Autosomal recessive. 136120(MK),245900(MK)|606967	AR|Lecithin:cholesterol acyltransferase deficiency (Norum disease). Fish_eye disease	c.899G>A	p.Arg300His|p.R300H	EX6/CDS6	chr16:67940328:C>T	rs770469492	0	0	0	A	0	0	0.0001071	0.000105593	0	Missense	.	Tolerated	Unknown|0.008134	polymorphism|0.921803	Damaging|_3.69	LCAT c.899G>A p.Arg300His p.R300H 770469492	441	LCAT; NM_000229.1; c.899G>A; p.Arg300His|p.R300H; EX6/CDS6; Het; TTGGAAGTCA.GGCCTGTGTA; 6;	.	.	.	.	.	2-0-0	2
LCAT	NM_000229.1	AR|Fish_eye disease, 136120 (3), Autosomal recessive. Norum disease, 245900 (3), Autosomal recessive. 136120(MK),245900(MK)|606967	AR|Lecithin:cholesterol acyltransferase deficiency (Norum disease). Fish_eye disease	c.879C>T	p.Pro293Pro|p.P293P	EX6/CDS6	chr16:67940348:G>A	rs200225997	0	0	0	A	0	0.0002	0.0001977	0.000117791	5.79777e-05	Synonymous	.	.	.	.	.	LCAT c.879C>T p.Pro293Pro p.P293P 200225997	441	LCAT; NM_000229.1; c.879C>T; p.Pro293Pro|p.P293P; EX6/CDS6; Het; .; 6;	.	.	.	Benign/Likely_benign	.	3-0-0	3
LCAT	NM_000229.1	AR|Fish_eye disease, 136120 (3), Autosomal recessive. Norum disease, 245900 (3), Autosomal recessive. 136120(MK),245900(MK)|606967	AR|Lecithin:cholesterol acyltransferase deficiency (Norum disease). Fish_eye disease	c.879C>A	p.Pro293Pro|p.P293P	EX6	chr16:67940348:G>T	.	0	0	0	A	0	0	0	0	0	Synonymous	.	.	.	.	.	LCAT c.879C>A p.Pro293Pro p.P293P .	441	LCAT; NM_000229.1; c.879C>A; p.Pro293Pro|p.P293P; EX6; Het; AGTTGAAGCT.GGTGTGGAAA; 6;	.	.	.	Benign/Likely_benign	.	2-0-0	2
LCAT	NM_000229.1	AR|Fish-eye disease, 136120 (3), Autosomal recessive. Norum disease, 245900 (3), Autosomal recessive. 136120(MK),245900(MK)|606967	AR|Lecithin:cholesterol acyltransferase deficiency (Norum disease). Fish-eye disease	c.875C>T	p.Thr292Ile|p.T292I	EX6	chr16:67940352:G>A	.	0	0	0	A	0	0	0	0	0	Missense	.	Damaging	Unknown|0.000001	disease_causing|0.99998	Damaging|-3.96	LCAT c.875C>T p.Thr292Ile p.T292I .	441	LCAT; NM_000229.1; c.875C>T; p.Thr292Ile|p.T292I; EX6; Het; GAAGCTGGGT.TGGAAATGAA; 6;	.	.	.	.	.	1-0-0	1
LCAT	NM_000229.1	AR|Fish-eye disease, 136120 (3), Autosomal recessive. Norum disease, 245900 (3), Autosomal recessive. 136120(MK),245900(MK)|606967	AR|Lecithin:cholesterol acyltransferase deficiency (Norum disease). Fish-eye disease	c.873C>G	p.Ser291Ser|p.S291S	EX6	chr16:67940354:G>C	rs996523378	0	0	0	A	0	0	0	0	0	Synonymous	.	.	.	.	.	LCAT c.873C>G p.Ser291Ser p.S291S 996523378	441	LCAT; NM_000229.1; c.873C>G; p.Ser291Ser|p.S291S; EX6; Het; AGCTGGGTGT.GAAATGAACA; 6;	.	.	.	Benign/Likely_benign	.	1-0-0	1
LCAT	NM_000229.1	AR|Fish-eye disease, 136120 (3), Autosomal recessive. Norum disease, 245900 (3), Autosomal recessive. 136120(MK),245900(MK)|606967	AR|Lecithin:cholesterol acyltransferase deficiency (Norum disease). Fish-eye disease	c.861C>T	p.His287His|p.H287H	EX6	chr16:67940366:G>A	rs767628388	0	0	0	A	0	0	8.236e-05	6.50332e-05	0.000289889	Synonymous	.	.	.	.	.	LCAT c.861C>T p.His287His p.H287H 767628388	441	LCAT; NM_000229.1; c.861C>T; p.His287His|p.H287H; EX6; Het; AAATGAACAC.TGGTCCTCAG; 6;	.	Uncertain_significance	criteria_provided,_single_submitter	Benign/Likely_benign	.	4-0-0	4
LCAT	NM_000229.1	AR|Fish_eye disease, 136120 (3), Autosomal recessive. Norum disease, 245900 (3), Autosomal recessive. 136120(MK),245900(MK)|606967	AR|Lecithin:cholesterol acyltransferase deficiency (Norum disease). Fish_eye disease	c.846G>A	p.Ala282Ala|p.A282A	EX6	chr16:67940381:C>T	rs765119491	0	0	0	A	0	0	1.647e-05	1.22024e-05	5.79777e-05	Synonymous	.	.	.	.	.	LCAT c.846G>A p.Ala282Ala p.A282A 765119491	441	LCAT; NM_000229.1; c.846G>A; p.Ala282Ala|p.A282A; EX6; Het; CCTCAGGCCA.GCCATGCGAG; 6;	.	.	.	Benign/Likely_benign	.	1-0-0	1
LCAT	NM_000229.1	AR|Fish-eye disease, 136120 (3), Autosomal recessive. Norum disease, 245900 (3), Autosomal recessive. 136120(MK),245900(MK)|606967	AR|Lecithin:cholesterol acyltransferase deficiency (Norum disease). Fish-eye disease	c.841A>G	p.Met281Val|p.M281V	EX6	chr16:67940386:T>C	rs752637398	0	0	0	A	0	0	1.647e-05	1.62717e-05	0.000173933	Missense	.	Tolerated	Unknown|0.109641	polymorphism|1	Damaging|-3.65	LCAT c.841A>G p.Met281Val p.M281V 752637398	441	LCAT; NM_000229.1; c.841A>G; p.Met281Val|p.M281V; EX6; Het; GGCCACGCCA.GCGAGAGGGA; 6;	.	.	.	.	.	7-0-0	7
LCAT	NM_000229.1	AR|Fish_eye disease, 136120 (3), Autosomal recessive. Norum disease, 245900 (3), Autosomal recessive. 136120(MK),245900(MK)|606967	AR|Lecithin:cholesterol acyltransferase deficiency (Norum disease). Fish_eye disease	c.838C>T	p.Arg280Cys|p.R280C	EX6/CDS6	chr16:67940389:G>A	rs777491211	0	0	0	A	0	0	4.118e-05	3.66202e-05	0	Missense	.	Damaging	Unknown|0.903669	polymorphism|1	Damaging|_3.8	LCAT c.838C>T p.Arg280Cys p.R280C 777491211	441	LCAT; NM_000229.1; c.838C>T; p.Arg280Cys|p.R280C; EX6/CDS6; Het; .; 6;	.	.	.	.	.	1-0-0	1
LCAT	NM_000229.1	AR|Fish-eye disease, 136120 (3), Autosomal recessive. Norum disease, 245900 (3), Autosomal recessive. 136120(MK),245900(MK)|606967	AR|Lecithin:cholesterol acyltransferase deficiency (Norum disease). Fish-eye disease	c.801G>A	p.Gln267Gln|p.Q267Q	EX6	chr16:67940426:C>T	.	0	0	0	A	0	0	0	0	0	Synonymous	.	.	.	.	.	LCAT c.801G>A p.Gln267Gln p.Q267Q .	441	LCAT; NM_000229.1; c.801G>A; p.Gln267Gln|p.Q267Q; EX6; Het; TGGTTATGCG.TGCTCCTCTT; 6;	.	.	.	Benign/Likely_benign	.	1-0-0	1
LCAT	NM_000229.1	AR|Fish_eye disease, 136120 (3), Autosomal recessive. Norum disease, 245900 (3), Autosomal recessive. 136120(MK),245900(MK)|606967	AR|Lecithin:cholesterol acyltransferase deficiency (Norum disease). Fish_eye disease	c.761G>A	p.Gly254Asp|p.G254D	EX6/CDS6	chr16:67940466:C>T	.	0	0	0	A	0	0	0	0	0	Missense	.	Tolerated	Unknown|0.000001	disease_causing|0.999977	Damaging|_3.83	LCAT c.761G>A p.Gly254Asp p.G254D .	441	LCAT; NM_000229.1; c.761G>A; p.Gly254Asp|p.G254D; EX6/CDS6; Het; .; 6;	.	.	.	.	.	1-0-0	1
LCAT	NM_000229.1	AR|Fish_eye disease, 136120 (3), Autosomal recessive. Norum disease, 245900 (3), Autosomal recessive. 136120(MK),245900(MK)|606967	AR|Lecithin:cholesterol acyltransferase deficiency (Norum disease). Fish_eye disease	c.727C>T	p.Pro243Ser|p.P243S	EX5	chr16:67942384:G>A	.	0	0	0	A	0	0	0	0	0	Missense	.	Tolerated	Unknown|0.026668	polymorphism|0.947237	Damaging|_3.73	LCAT c.727C>T p.Pro243Ser p.P243S .	441	LCAT; NM_000229.1; c.727C>T; p.Pro243Ser|p.P243S; EX5; Het; ACCAGCATGG.CTTGATGGAG; 6;	.	.	.	.	.	1-0-0	1
LCAT	NM_000229.1	AR|Fish_eye disease, 136120 (3), Autosomal recessive. Norum disease, 245900 (3), Autosomal recessive. 136120(MK),245900(MK)|606967	AR|Lecithin:cholesterol acyltransferase deficiency (Norum disease). Fish_eye disease	c.694T>A	p.Ser232Thr|p.S232T	EX5	chr16:67942417:A>T	rs4986970	0.00838658	0	0.0107	B	0.008387	0.0225	0.018	0.0175759	0	Missense	22090275	Tolerated	Unknown|0.000013	disease_causing|0.997195	Damaging|_3.55	LCAT c.694T>A p.Ser232Thr p.S232T 4986970	441	LCAT; NM_000229.1; c.694T>A; p.Ser232Thr|p.S232T; EX5; Het; GCCCCAAGAG.GATGAAGCCA; 6;	DP,LCAT,694T>A,CM121106,Reduced plasma HDL cholesterol	Likely_benign	criteria_provided,_single_submitter	Likely_benign	.	2-0-0	2
LCAT	NM_000229.1	AR|Fish_eye disease, 136120 (3), Autosomal recessive. Norum disease, 245900 (3), Autosomal recessive. 136120(MK),245900(MK)|606967	AR|Lecithin:cholesterol acyltransferase deficiency (Norum disease). Fish_eye disease	c.680T>C	p.Ile227Thr|p.I227T	EX5	chr16:67942431:A>G	.	0	0	0	A	0	0	0	0	0	Missense	.	Damaging	Unknown|0.001650	disease_causing|0.999847	Damaging|_4.61	LCAT c.680T>C p.Ile227Thr p.I227T .	441	LCAT; NM_000229.1; c.680T>C; p.Ile227Thr|p.I227T; EX5; Het; GAAGCCATCA.TAAAGCGGTC; 6;	.	.	.	.	.	1-0-0	1
LCAT	NM_000229.1	AR|Fish_eye disease, 136120 (3), Autosomal recessive. Norum disease, 245900 (3), Autosomal recessive. 136120(MK),245900(MK)|606967	AR|Lecithin:cholesterol acyltransferase deficiency (Norum disease). Fish_eye disease	c.638_664del	p.Tyr213_Ala221del|p.Y213_A221del	EX5	chr16:67942446:CAGGCCTGGGGCTGGCGCAGCAGGAAAT>C	.	0	0	0	A	0	0	0	0	0	In_frame_Deletion	.	.	.	.	.	LCAT c.638_664del p.Tyr213_Ala221del p.Y213_A221del .	441	LCAT; NM_000229.1; c.638_664del; p.Tyr213_Ala221del|p.Y213_A221del; EX5; Het; GCGGTCCTTC.AGAGCAAGTG; 6;	.	.	.	.	.	1-0-0	1
LCAT	NM_000229.1	AR|Fish_eye disease, 136120 (3), Autosomal recessive. Norum disease, 245900 (3), Autosomal recessive. 136120(MK),245900(MK)|606967	AR|Lecithin:cholesterol acyltransferase deficiency (Norum disease). Fish_eye disease	c.649C>T	p.Arg217Cys|p.R217C	EX5/CDS5	chr16:67942462:G>A	rs761864380	0	0	0	A	0	0	8.236e-06	4.06246e-06	5.79912e-05	Missense	.	Damaging	Unknown|0.032043	disease_causing|0.99891	Damaging|_3.81	LCAT c.649C>T p.Arg217Cys p.R217C 761864380	441	LCAT; NM_000229.1; c.649C>T; p.Arg217Cys|p.R217C; EX5/CDS5; Het; .; 6;	.	.	.	.	.	1-0-0	1
LCAT	NM_000229.1	AR|Fish_eye disease, 136120 (3), Autosomal recessive. Norum disease, 245900 (3), Autosomal recessive. 136120(MK),245900(MK)|606967	AR|Lecithin:cholesterol acyltransferase deficiency (Norum disease). Fish_eye disease	c.648G>A	p.Leu216Leu|p.L216L	EX5/CDS5	chr16:67942463:C>T	.	0	0	0	A	0	0	0	0	0	Synonymous	.	.	.	.	.	LCAT c.648G>A p.Leu216Leu p.L216L .	441	LCAT; NM_000229.1; c.648G>A; p.Leu216Leu|p.L216L; EX5/CDS5; Het; .; 6;	.	.	.	Benign/Likely_benign	.	2-0-0	2
LCAT	NM_000229.1	AR|Fish-eye disease, 136120 (3), Autosomal recessive. Norum disease, 245900 (3), Autosomal recessive. 136120(MK),245900(MK)|606967	AR|Lecithin:cholesterol acyltransferase deficiency (Norum disease). Fish-eye disease	c.631T>C	p.Leu211Leu|p.L211L	EX5	chr16:67942480:A>G	rs1244777989	0	0	0	A	0	0	0	0	0	Synonymous	.	.	.	.	.	LCAT c.631T>C p.Leu211Leu p.L211L .	441	LCAT; NM_000229.1; c.631T>C; p.Leu211Leu|p.L211L; EX5; Het; AAATAGAGCA.GTGTAGACAG; 6;	.	.	.	Benign/Likely_benign	.	4-0-0	4
LCAT	NM_000229.1	AR|Fish_eye disease, 136120 (3), Autosomal recessive. Norum disease, 245900 (3), Autosomal recessive. 136120(MK),245900(MK)|606967	AR|Lecithin:cholesterol acyltransferase deficiency (Norum disease). Fish_eye disease	c.577G>A	p.Ala193Thr|p.A193T	EX5/CDS5	chr16:67942534:C>T	rs769746004	0	0	0	A	0	0	8.236e-06	4.06445e-06	0	Missense	.	Tolerated	Unknown|0.012479	polymorphism|1	Damaging|_3.7	LCAT c.577G>A p.Ala193Thr p.A193T 769746004	441	LCAT; NM_000229.1; c.577G>A; p.Ala193Thr|p.A193T; EX5/CDS5; Het; CCATAGGCAG.GTGCATCTCC; 6;	.	.	.	.	.	1-0-0	1
LCAT	NM_000229.1	AR|Fish_eye disease, 136120 (3), Autosomal recessive. Norum disease, 245900 (3), Autosomal recessive. 136120(MK),245900(MK)|606967	AR|Lecithin:cholesterol acyltransferase deficiency (Norum disease). Fish_eye disease	c.576C>T	p.His192His|p.H192H	EX5/CDS5	chr16:67942535:G>A	rs780245509	0	0	0	A	0	0	2.471e-05	1.21934e-05	0	Synonymous	.	.	.	.	.	LCAT c.576C>T p.His192His p.H192H 780245509	441	LCAT; NM_000229.1; c.576C>T; p.His192His|p.H192H; EX5/CDS5; Het; .; 6;	.	.	.	Benign/Likely_benign	.	1-0-0	1
LCAT	NM_000229.1	AR|Fish_eye disease, 136120 (3), Autosomal recessive. Norum disease, 245900 (3), Autosomal recessive. 136120(MK),245900(MK)|606967	AR|Lecithin:cholesterol acyltransferase deficiency (Norum disease). Fish_eye disease	c.552C>T	p.Leu184Leu|p.L184L	EX5	chr16:67942559:G>A	rs773303978	0	0	0	A	0	0	2.471e-05	4.0665e-06	0	Synonymous	.	.	.	.	.	LCAT c.552C>T p.Leu184Leu p.L184L 773303978	441	LCAT; NM_000229.1; c.552C>T; p.Leu184Leu|p.L184L; EX5; Het; CCAGCCCTGC.AGCTTGCGGT; 6;	.	Uncertain_significance	criteria_provided,_single_submitter	Benign/Likely_benign	.	1-0-0	1
LCAT	NM_000229.1	AR|Fish_eye disease, 136120 (3), Autosomal recessive. Norum disease, 245900 (3), Autosomal recessive. 136120(MK),245900(MK)|606967	AR|Lecithin:cholesterol acyltransferase deficiency (Norum disease). Fish_eye disease	c.501C>T	p.Pro167Pro|p.P167P	EX4	chr16:67942693:G>A	rs746914190	0	0	0	A	0	0	8.243e-06	0	0	Synonymous	.	.	.	.	.	LCAT c.501C>T p.Pro167Pro p.P167P 746914190	441	LCAT; NM_000229.1; c.501C>T; p.Pro167Pro|p.P167P; EX4; Het; GCCAGTCATA.GGGGCGGCGC; 6;	.	.	.	Benign/Likely_benign	.	2-0-0	2
LCAT	NM_000229.1	AR|Fish_eye disease, 136120 (3), Autosomal recessive. Norum disease, 245900 (3), Autosomal recessive. 136120(MK),245900(MK)|606967	AR|Lecithin:cholesterol acyltransferase deficiency (Norum disease). Fish_eye disease	c.481G>A	p.Glu161Lys|p.E161K	EX4	chr16:67942713:C>T	rs768148804	0	0	0	A	0	0	1.648e-05	1.22827e-05	5.81937e-05	Missense	.	Tolerated	Unknown|0.000174	disease_causing|0.553834	Damaging|_3.61	LCAT c.481G>A p.Glu161Lys p.E161K 768148804	441	LCAT; NM_000229.1; c.481G>A; p.Glu161Lys|p.E161K; EX4; Het; CGCACAGTCT.GTCCCGCACG; 6;	.	Uncertain_significance	criteria_provided,_single_submitter	Benign/Likely_benign	.	1-0-0	1
LCAT	NM_000229.1	AR|Fish-eye disease, 136120 (3), Autosomal recessive. Norum disease, 245900 (3), Autosomal recessive. 136120(MK),245900(MK)|606967	AR|Lecithin:cholesterol acyltransferase deficiency (Norum disease). Fish-eye disease	c.480C>T	p.Asp160Asp|p.D160D	EX4	chr16:67942714:G>A	rs773888164	0	0	0	A	0	0	0.0001153	0.000114613	0.00157105	Synonymous	.	.	.	.	.	LCAT c.480C>T p.Asp160Asp p.D160D 773888164	441	LCAT; NM_000229.1; c.480C>T; p.Asp160Asp|p.D160D; EX4; Het; GCACAGTCTC.TCCCGCACGT; 6;	.	.	.	Benign/Likely_benign	.	11-0-0	11
LCAT	NM_000229.1.1	AR|Fish_eye disease, 136120 (3), Autosomal recessive. Norum disease, 245900 (3), Autosomal recessive. 136120(MK),245900(MK)|606967	AR|Lecithin:cholesterol acyltransferase deficiency (Norum disease). Fish_eye disease	c.476G>A	p.Arg159Gln|p.R159Q	EX4/CDS4	chr16:67942718:C>T	rs768017317	0	0	0	A	0	0	8.239e-06	4.09162e-06	0	Missense	8620346	Damaging	Unknown|0.000001	disease_causing|0.999951	Damaging|_3.86	LCAT c.476G>A p.Arg159Gln p.R159Q	441	LCAT; NM_000229.1.1; c.476G>A; p.Arg159Gln|p.R159Q; EX4/CDS4; Het; AGTCTCGTCC.GCACGTAGCC; ;	DM,LCAT,476G>A,CM960926,Fish eye disease	.	.	.	.	1-0-0	1
LCAT	NM_000229.1	AR|Fish_eye disease, 136120 (3), Autosomal recessive. Norum disease, 245900 (3), Autosomal recessive. 136120(MK),245900(MK)|606967	AR|Lecithin:cholesterol acyltransferase deficiency (Norum disease). Fish_eye disease	c.456G>A	p.Leu152Leu|p.L152L	EX4	chr16:67942738:C>T	.	0	0	0	A	0	0	0	0	0	Synonymous	.	.	.	.	.	LCAT c.456G>A p.Leu152Leu p.L152L .	441	LCAT; NM_000229.1; c.456G>A; p.Leu152Leu|p.L152L; EX4; Het; CATTGTTGAC.AGGTTCTGCA; 6;	.	.	.	Benign/Likely_benign	.	1-0-0	1
LCAT	NM_000229.1	AR|Fish-eye disease, 136120 (3), Autosomal recessive. Norum disease, 245900 (3), Autosomal recessive. 136120(MK),245900(MK)|606967	AR|Lecithin:cholesterol acyltransferase deficiency (Norum disease). Fish-eye disease	c.445_450del	p.*149_Gln150del|p.*149_Q150del	EX4	chr16:67942743:TCTGCAC>T	.	0	0	0	A	0	0	0	0	0	In_frame_Deletion	.	.	.	.	.	LCAT c.445_450del p.*149_Gln150del p.*149_Q150del .	441	LCAT; NM_000229.1; c.445_450del; p.*149_Gln150del|p.*149_Q150del; EX4; Het; TTGACCAGGT.CAGTGTGTGC; 6;	.	.	.	.	.	2-0-0	2
LCAT	NM_000229.1	AR|Fish-eye disease, 136120 (3), Autosomal recessive. Norum disease, 245900 (3), Autosomal recessive. 136120(MK),245900(MK)|606967	AR|Lecithin:cholesterol acyltransferase deficiency (Norum disease). Fish-eye disease	c.393C>T	p.Tyr131Tyr|p.Y131Y	EX3	chr16:67942895:G>A	rs1231372622	0	0	0	A	0	0	0	0	0	Synonymous	.	.	.	.	.	LCAT c.393C>T p.Tyr131Tyr p.Y131Y .	441	LCAT; NM_000229.1; c.393C>T; p.Tyr131Tyr|p.Y131Y; EX3; Het; ACTCCACAGA.TAGGTCTTGC; 6;	.	.	.	Benign/Likely_benign	.	1-0-0	1
LCAT	NM_000229.1	AR|Fish-eye disease, 136120 (3), Autosomal recessive. Norum disease, 245900 (3), Autosomal recessive. 136120(MK),245900(MK)|606967	AR|Lecithin:cholesterol acyltransferase deficiency (Norum disease). Fish-eye disease	c.369C>T	p.Arg123Arg|p.R123R	EX3	chr16:67942919:G>A	rs754797387	0	0	0	A	0	0	3.295e-05	4.87638e-05	0.000232153	Synonymous	.	.	.	.	.	LCAT c.369C>T p.Arg123Arg p.R123R 754797387	441	LCAT; NM_000229.1; c.369C>T; p.Arg123Arg|p.R123R; EX3; Het; AGCCAGGGAC.CGGATCTGGA; 6;	.	.	.	Benign/Likely_benign	.	4-0-0	4
LCAT	NM_000229.1	AR|Fish-eye disease, 136120 (3), Autosomal recessive. Norum disease, 245900 (3), Autosomal recessive. 136120(MK),245900(MK)|606967	AR|Lecithin:cholesterol acyltransferase deficiency (Norum disease). Fish-eye disease	c.339C>T	p.Leu113Leu|p.L113L	EX3	chr16:67942949:G>A	rs770299772	0	0	0	A	0	0	8.236e-06	1.21929e-05	5.80046e-05	Synonymous	.	.	.	.	.	LCAT c.339C>T p.Leu113Leu p.L113L 770299772	441	LCAT; NM_000229.1; c.339C>T; p.Leu113Leu|p.L113L; EX3; Het; CGTTGGACAC.AGCCCAGAGC; 6;	.	.	.	Benign/Likely_benign	.	1-0-0	1
LCAT	NM_000229.1	AR|Fish_eye disease, 136120 (3), Autosomal recessive. Norum disease, 245900 (3), Autosomal recessive. 136120(MK),245900(MK)|606967	AR|Lecithin:cholesterol acyltransferase deficiency (Norum disease). Fish_eye disease	c.219G>A	p.Met73Ile|p.M73I	EX2	chr16:67943148:C>T	rs769067928	0	0	0	A	0	0	1.647e-05	8.12282e-06	0.000115955	Missense	.	Tolerated	Unknown|0.005447	disease_causing|0.982161	Damaging|_3.97	LCAT c.219G>A p.Met73Ile p.M73I 769067928	441	LCAT; NM_000229.1; c.219G>A; p.Met73Ile|p.M73I; EX2; Het; TGCGGTAGCA.ATCCAGTTCA; 6;	.	.	.	.	.	3-0-0	3
LCAT	NM_000229.1	AR|Fish_eye disease, 136120 (3), Autosomal recessive. Norum disease, 245900 (3), Autosomal recessive. 136120(MK),245900(MK)|606967	AR|Lecithin:cholesterol acyltransferase deficiency (Norum disease). Fish_eye disease	c.159C>T	p.Pro53Pro|p.P53P	EX2/CDS2	chr16:67943208:G>A	rs556480808	0.000199681	0.001	0	A	0.0001997	0	6.589e-05	7.76836e-05	0.000522527	Synonymous	.	.	.	.	.	LCAT c.159C>T p.Pro53Pro p.P53P 556480808	441	LCAT; NM_000229.1; c.159C>T; p.Pro53Pro|p.P53P; EX2/CDS2; Het; .; 6;	.	Uncertain_significance	criteria_provided,_single_submitter	Benign/Likely_benign	.	7-0-0	7
LCAT	NM_000229.1	AR,NA|Fish_eye disease, 136120 (3), Autosomal recessive. Norum disease, 245900 (3), Autosomal recessive. 136120(MK),245900(MK),.|606967,604119	AR|Lecithin:cholesterol acyltransferase deficiency (Norum disease). Fish_eye disease	c.153C>T	p.Leu51Leu|p.L51L	EX1	chr16:67943949:G>A	rs768299969	0	0	0	A	0	0	1.557e-05	2.74797e-05	0.0002936	Synonymous+SpliceSites	.	.	.	.	.	LCAT c.153C>T p.Leu51Leu p.L51L 768299969	441	LCAT; NM_000229.1; c.153C>T; p.Leu51Leu|p.L51L; EX1; Het; GGGGCTTACC.AGGATGACGG; 6;	.	.	.	Benign/Likely_benign	.	1-0-0	1
LCAT	NM_000229.1	AR,NA|Fish_eye disease, 136120 (3), Autosomal recessive. Norum disease, 245900 (3), Autosomal recessive. 136120(MK),245900(MK),.|606967,604119	AR|Lecithin:cholesterol acyltransferase deficiency (Norum disease). Fish_eye disease	c.128G>C	p.Ser43Thr|p.S43T	EX1/CDS1	chr16:67943974:C>G	.	0	0	0	A	0	0	0	0	0	Missense	.	Tolerated	Unknown|0.005465	disease_causing|1	Damaging	LCAT c.128G>C p.Ser43Thr p.S43T .	441	LCAT; NM_000229.1; c.128G>C; p.Ser43Thr|p.S43T; EX1/CDS1; Het; TGTGTGGTTA.TGAGCTCAGC; 6;	.	.	.	.	.	1-0-0	1
LCAT	NM_000229.1	AR,NA|Fish_eye disease, 136120 (3), Autosomal recessive. Norum disease, 245900 (3), Autosomal recessive. 136120(MK),245900(MK),.|606967,604119	AR|Lecithin:cholesterol acyltransferase deficiency (Norum disease). Fish_eye disease	c.111G>A	p.Thr37Thr|p.T37T	EX1/CDS1	chr16:67943991:C>T	rs963542759	0	0	0	A	0	0	0	0	0	Synonymous	.	.	.	.	.	LCAT c.111G>A p.Thr37Thr p.T37T 963542759	441	LCAT; NM_000229.1; c.111G>A; p.Thr37Thr|p.T37T; EX1/CDS1; Het; .; 6;	.	.	.	Benign/Likely_benign	.	2-0-0	2
LCAT	NM_000229.1	AR,NA|Fish_eye disease, 136120 (3), Autosomal recessive. Norum disease, 245900 (3), Autosomal recessive. 136120(MK),245900(MK),.|606967,604119	AR|Lecithin:cholesterol acyltransferase deficiency (Norum disease). Fish_eye disease	c.101C>T	p.Pro34Leu|p.P34L	EX1/CDS1	chr16:67944001:G>A	rs121908051	0	0	0	A	0	0	0	0	0	Missense	1571050	Damaging	Unknown|0.000001	disease_causing_automatic|1	Damaging	LCAT c.101C>T p.Pro34Leu p.P34L	441	LCAT; NM_000229.1; c.101C>T; p.Pro34Leu|p.P34L; EX1/CDS1; Het; CGTGGTGTGC.GGGGGAAGAG; 6;	DM,LCAT,101C>T,CM920399,Lecithin:cholesterol acyltransferase deficiency	Pathogenic	no_assertion_criteria_provided	.	.	1-0-0	1
LCAT	NM_000229.1	NA,AD,AR|.,Osteopetrosis, autosomal dominant 2, 166600 (3), Autosomal dominant. Osteopetrosis, autosomal recessive 4, 611490 (3). 166600(MK),611490(MK)|133290,602727	AR|Lecithin:cholesterol acyltransferase deficiency (Norum disease). Fish_eye disease	c.71C>A	p.Pro24His|p.P24H	EX1/CDS1	chr16:67944031:G>T	.	0	0	0	A	0	0	0	0	0	missense	.	Damaging	Unknown|0.087059	disease_causing|1	Damaging	LCAT c.71C>A p.Pro24His p.P24H	441	LCAT; NM_000229.1; c.71C>A; p.Pro24His|p.P24H; EX1/CDS1; Het; flank; 6;	.	.	.	.	.	1-0-0	1
LCAT	NM_000229.1	AR,NA|Fish-eye disease, 136120 (3), Autosomal recessive. Norum disease, 245900 (3), Autosomal recessive. 136120(MK),245900(MK),.|606967,604119	AR|Lecithin:cholesterol acyltransferase deficiency (Norum disease). Fish-eye disease	c.40C>T	p.Leu14Leu|p.L14L	EX1	chr16:67944062:G>A	.	0	0	0	A	0	0	0	0	0	Synonymous	.	.	.	.	.	LCAT c.40C>T p.Leu14Leu p.L14L .	441	LCAT; NM_000229.1; c.40C>T; p.Leu14Leu|p.L14L; EX1; Het; AGCCCCAGCA.CAGCGTCACC; 6;	.	.	.	Benign/Likely_benign	.	2-0-0	2
LCAT	NM_000229.1	AR,NA|Fish_eye disease, 136120 (3), Autosomal recessive. Norum disease, 245900 (3), Autosomal recessive. 136120(MK),245900(MK),.|606967,604119	AR|Lecithin:cholesterol acyltransferase deficiency (Norum disease). Fish_eye disease	c.36G>T	p.Thr12Thr|p.T12T	EX1	chr16:67944066:C>A	.	0	0	0	A	0	0	0	0	0	Synonymous	.	.	.	.	.	LCAT c.36G>T p.Thr12Thr p.T12T .	441	LCAT; NM_000229.1; c.36G>T; p.Thr12Thr|p.T12T; EX1; Het; CCAGCAGCAG.GTCACCCACT; 6;	.	.	.	Benign/Likely_benign	.	1-0-0	1
LCAT	NM_000229.1	AR,NA|Fish_eye disease, 136120 (3), Autosomal recessive. Norum disease, 245900 (3), Autosomal recessive. 136120(MK),245900(MK),.|606967,604119	AR|Lecithin:cholesterol acyltransferase deficiency (Norum disease). Fish_eye disease	c.35C>T	p.Thr12Met|p.T12M	EX1/CDS1	chr16:67944067:G>A	rs560140762	0.000599042	0	0	A	0.000599	0	7.429e-05	0.00016552	0	Missense	15994445	Tolerated	Unknown|0.466591	disease_causing|0.999262	Damaging	LCAT c.35C>T p.Thr12Met p.T12M 560140762	441	LCAT; NM_000229.1; c.35C>T; p.Thr12Met|p.T12M; EX1/CDS1; Het; .; 6;	DM?,LCAT,35C>T,CM053947,Lecithin:cholesterol acyltransferase deficiency	.	.	.	.	1-0-0	1
LCAT	NM_000229.1	AR,NA|Fish-eye disease, 136120 (3), Autosomal recessive. Norum disease, 245900 (3), Autosomal recessive. 136120(MK),245900(MK),.|606967,604119	AR|Lecithin:cholesterol acyltransferase deficiency (Norum disease). Fish-eye disease	c.8C>A	p.Pro3Gln|p.P3Q	EX1	chr16:67944094:G>T	rs753021814	0	0	0	A	0	0	0	0	0	Missense	.	Damaging	Unknown|0.064887	disease_causing|0.994151	Damaging	LCAT c.8C>A p.Pro3Gln p.P3Q 753021814	441	LCAT; NM_000229.1; c.8C>A; p.Pro3Gln|p.P3Q; EX1; Het; GGAGCCGGGC.GCCCCATTCC; 6;	.	.	.	.	.	2-0-0	2
MAF	NM_005360.4	AD|Ayme_Gripp syndrome, 601088 (3), Autosomal dominant. Cataract 21, multiple types, 610202 (3), Autosomal dominant. 601088(MK),610202(MK)|177075	AD|Ayme_Gripp syndrome	c.1200G>C	p.Val400Val|p.V400V	EX2	chr16:79594472:C>G	rs771023408	0	0	0	A	0	0	8.579e-06	0	0	Synonymous	.	.	.	.	.	MAF c.1200G>C p.Val400Val p.V400V 771023408	404	MAF; NM_005360.4; c.1200G>C; p.Val400Val|p.V400V; EX2; Het; ATTTTGTGAA.ACACTGGTAA; 2;	.	.	.	Benign/Likely_benign	.	2-0-0	2
MAF	NM_005360.4	NA,AR|.,Mucolipidosis III gamma, 252605 (3), Autosomal recessive. 252605(MK)|133290,607838	AD|Ayme_Gripp syndrome	c.1193C>G	p.Thr398Ser|p.T398S	EX2/CDS2	chr16:79594479:G>C	rs1298068547	0	0	0	A	0	0	0	0	0	missense	.	Damaging	Unknown|0.686143	polymorphism|1	Damaging	MAF c.1193C>G p.Thr398Ser p.T398S	404	MAF; NM_005360.4; c.1193C>G; p.Thr398Ser|p.T398S; EX2/CDS2; Het; flank; 2;	.	.	.	.	.	1-0-0	1
MAF	NM_005360.4	AD|Ayme_Gripp syndrome, 601088 (3), Autosomal dominant. Cataract 21, multiple types, 610202 (3), Autosomal dominant. 601088(MK),610202(MK)|177075	AD|Ayme_Gripp syndrome	c.1186G>A	p.Val396Ile|p.V396I	EX2/CDS2	chr16:79594486:C>T	.	0	0	0	A	0	0	0	0	0	Missense	.	Damaging	Unknown|0.859114	polymorphism|1	Damaging	MAF c.1186G>A p.Val396Ile p.V396I	404	MAF; NM_005360.4; c.1186G>A; p.Val396Ile|p.V396I; EX2/CDS2; Het; CTGGTAAGTA.ACGATGCTGG; 2;	.	.	.	.	.	1-0-0	1
MAF	NM_005360.4	AD|Ayme_Gripp syndrome, 601088 (3), Autosomal dominant. Cataract 21, multiple types, 610202 (3), Autosomal dominant. 601088(MK),610202(MK)|177075	AD|Ayme_Gripp syndrome	c.1184G>A	p.Arg395His|p.R395H	EX2	chr16:79594488:C>T	rs370393708	0.000199681	0.001	0	A	0.0001997	0.0001	4.24e-05	6.85432e-05	0.000155569	Missense	.	Damaging	Neutral|0.770731	polymorphism|1	Damaging	MAF c.1184G>A p.Arg395His p.R395H 370393708	404	MAF; NM_005360.4; c.1184G>A; p.Arg395His|p.R395H; EX2; Het; GGTAAGTACA.GATGCTGGGG; 2;	.	.	.	.	.	4-0-0	4
MAF	NM_005360.4	AD|Ayme_Gripp syndrome, 601088 (3), Autosomal dominant. Cataract 21, multiple types, 610202 (3), Autosomal dominant. 601088(MK),610202(MK)|177075	AD|Ayme_Gripp syndrome	c.1158C>T	p.Tyr386Tyr|p.Y386Y	EX2	chr16:79594514:G>A	rs1418207898	0	0	0	A	0	0	0	5.68401e-06	0	Synonymous	.	.	.	.	.	MAF c.1158C>T p.Tyr386Tyr p.Y386Y .	404	MAF; NM_005360.4; c.1158C>T; p.Tyr386Tyr|p.Y386Y; EX2; Het; AAAATGTGGC.TATCCCACTG; 2;	.	.	.	Benign/Likely_benign	.	3-0-0	3
MAF	NM_005360.4	AD|Ayme_Gripp syndrome, 601088 (3), Autosomal dominant. Cataract 21, multiple types, 610202 (3), Autosomal dominant. 601088(MK),610202(MK)|177075	AD|Ayme_Gripp syndrome	c.1141G>T	p.Glu381Ter|p.E381X	EX2/CDS2	chr16:79594531:C>A	.	0	0	0	A	0	0	0	0	0	Nonsense	.	.	Neutral|0.903590	disease_causing|0.999928	.	MAF c.1141G>T p.Glu381Stop p.E381X .	404	MAF; NM_005360.4; c.1141G>T; p.Glu381Ter|p.E381X; EX2/CDS2; Het; .; 2;	.	.	.	.	.	1-0-0	1
MAF	NM_005360.4	AD|Ayme_Gripp syndrome, 601088 (3), Autosomal dominant. Cataract 21, multiple types, 610202 (3), Autosomal dominant. 601088(MK),610202(MK)|177075	AD|Ayme_Gripp syndrome	c.1132C>G	p.Arg378Gly|p.R378G	EX2	chr16:79594540:G>C	.	0	0	0	A	0	0	0	0	0	Missense	.	Damaging	Neutral|0.777759	disease_causing|0.999706	Damaging	MAF c.1132C>G p.Arg378Gly p.R378G .	404	MAF; NM_005360.4; c.1132C>G; p.Arg378Gly|p.R378G; EX2; Het; TCCAACTTGC.AGTGGGCTCA; 2;	.	.	.	.	.	1-0-0	1
MAF	NM_005360.4	AD|Ayme_Gripp syndrome, 601088 (3), Autosomal dominant. Cataract 21, multiple types, 610202 (3), Autosomal dominant. 601088(MK),610202(MK)|177075	AD|Ayme_Gripp syndrome	c.1111T>A	p.Phe371Ile|p.F371I	EX1/CDS1	chr16:79598792:A>T	.	0	0	0	A	0	0	0	0	0	Missense	.	Damaging|0.001	Deleterious|0.000000	disease_causing|0.998072	Damaging|_4.8	MAF c.1111T>A p.Phe371Ile p.F371I .	404	MAF; NM_005360.4; c.1111T>A; p.Phe371Ile|p.F371I; EX1/CDS1; Het; .; 2;	.	.	.	.	.	2-0-0	2
MAF	NM_005360.4	AD|Ayme-Gripp syndrome, 601088 (3), Autosomal dominant. Cataract 21, multiple types, 610202 (3), Autosomal dominant. 601088(MK),610202(MK)|177075	AD|Ayme-Gripp syndrome	c.1092C>G	p.Asp364Glu|p.D364E	EX1/CDS1	chr16:79598811:G>C	.	0	0	0	A	0	0	0	0	0	Missense	.	Tolerated|0.059	Deleterious|0.000253	disease_causing|0.999928	Damaging|-4.39	MAF c.1092C>G p.Asp364Glu p.D364E .	404	MAF; NM_005360.4; c.1092C>G; p.Asp364Glu|p.D364E; EX1/CDS1; Het; AGGACGGGTT.TCGCTGCTCG; 2;	.	.	.	.	.	1-0-0	1
MAF	NM_005360.4	AD|Ayme_Gripp syndrome, 601088 (3), Autosomal dominant. Cataract 21, multiple types, 610202 (3), Autosomal dominant. 601088(MK),610202(MK)|177075	AD|Ayme_Gripp syndrome	c.1082C>G	p.Ser361Trp|p.S361W	EX1	chr16:79598821:G>C	rs751295454	0	0	0	A	0	0	0	4.06845e-06	0	Missense	.	Damaging	Neutral|0.001346	disease_causing|1	Damaging|_4.55	MAF c.1082C>G p.Ser361Trp p.S361W .	404	MAF; NM_005360.4; c.1082C>G; p.Ser361Trp|p.S361W; EX1; Het; GTCGCTGCTC.AGCCGTTTTC; 2;	.	.	.	.	.	2-0-0	2
MAF	NM_005360.4	AD|Ayme-Gripp syndrome, 601088 (3), Autosomal dominant. Cataract 21, multiple types, 610202 (3), Autosomal dominant. 601088(MK),610202(MK)|177075	AD|Ayme-Gripp syndrome	c.1031A>G	p.Tyr344Cys|p.Y344C	EX1	chr16:79598872:T>C	.	0	0	0	A	0	0	0	0	0	Missense	.	Damaging	Deleterious|0.000000	disease_causing|0.999995	Damaging|-2.62	MAF c.1031A>G p.Tyr344Cys p.Y344C .	404	MAF; NM_005360.4; c.1031A>G; p.Tyr344Cys|p.Y344C; EX1; Het; TTTCTCCTTG.ACGCGTCCCT; 2;	.	.	.	.	.	1-0-0	1
MAF	NM_005360.4	AD|Ayme-Gripp syndrome, 601088 (3), Autosomal dominant. Cataract 21, multiple types, 610202 (3), Autosomal dominant. 601088(MK),610202(MK)|177075	AD|Ayme-Gripp syndrome	c.1028C>T	p.Ala343Val|p.A343V	EX1	chr16:79598875:G>A	rs201126542	0.000199681	0	0	A	0.0001997	0	0.0005271	0.000662123	5.79845e-05	Missense	.	Tolerated|0.173	Deleterious|0.000001	disease_causing|0.999999	Damaging|-3.06	MAF c.1028C>T p.Ala343Val p.A343V 201126542	404	MAF; NM_005360.4; c.1028C>T; p.Ala343Val|p.A343V; EX1; Het; CTCCTTGTAC.CGTCCCTCTC; 2;	.	Benign	criteria_provided,_single_submitter	Benign	.	1-0-0	1
MAF	NM_005360.4	AD|Ayme_Gripp syndrome, 601088 (3), Autosomal dominant. Cataract 21, multiple types, 610202 (3), Autosomal dominant. 601088(MK),610202(MK)|177075	AD|Ayme_Gripp syndrome	c.1002C>A	p.Ile334Ile|p.I334I	EX1/CDS1	chr16:79598901:G>T	rs578113546	0	0	0	A	0	0	0	0	0	Synonymous	.	.	.	.	.	MAF c.1002C>A p.Ile334Ile p.I334I .	404	MAF; NM_005360.4; c.1002C>A; p.Ile334Ile|p.I334I; EX1/CDS1; Het; CCAGCCTGGA.ATCTCCTGCT; 2;	.	.	.	Benign/Likely_benign	.	1-0-0	1
MAF	NM_005360.4	AD|Ayme_Gripp syndrome, 601088 (3), Autosomal dominant. Cataract 21, multiple types, 610202 (3), Autosomal dominant. 601088(MK),610202(MK)|177075	AD|Ayme_Gripp syndrome	c.1000A>G	p.Ile334Val|p.I334V	EX1	chr16:79598903:T>C	.	0	0	0	A	0	0	0	0	0	Missense	.	Tolerated|0.732	Deleterious|0.000000	disease_causing|0.941743	Damaging|_2.59	MAF c.1000A>G p.Ile334Val p.I334V .	404	MAF; NM_005360.4; c.1000A>G; p.Ile334Val|p.I334V; EX1; Het; AGCCTGGAGA.CTCCTGCTTG; 2;	.	.	.	.	.	2-0-0	2
MAF	NM_005360.4	AD|Ayme_Gripp syndrome, 601088 (3), Autosomal dominant. Cataract 21, multiple types, 610202 (3), Autosomal dominant. 601088(MK),610202(MK)|177075	AD|Ayme_Gripp syndrome	c.964C>T	p.Gln322Ter|p.Q322X	EX1/CDS1	chr16:79598939:G>A	.	0	0	0	A	0	0	0	0	0	Nonsense	.	.	Deleterious|0.000002	disease_causing_automatic|1	.	MAF c.964C>T p.Gln322Stop p.Q322X	404	MAF; NM_005360.4; c.964C>T; p.Gln322Ter|p.Q322X; EX1/CDS1; Het; TGCAGCAGCT.GTTCTTCTCC; 2;	.	.	.	.	.	2-0-0	2
MAF	NM_005360.4	AD|Ayme_Gripp syndrome, 601088 (3), Autosomal dominant. Cataract 21, multiple types, 610202 (3), Autosomal dominant. 601088(MK),610202(MK)|177075	AD|Ayme_Gripp syndrome	c.933G>T	p.Gln311His|p.Q311H	EX1	chr16:79598970:C>A	rs1242827280	0	0	0	A	0	0	0	8.13378e-06	0.000116077	Missense	.	Damaging|0.025	Neutral|0.000002	disease_causing|0.999995	Damaging|_2.96	MAF c.933G>T p.Gln311His p.Q311H .	404	MAF; NM_005360.4; c.933G>T; p.Gln311His|p.Q311H; EX1; Het; CGTGTCTCTG.TGCACCCTCT; 2;	.	.	.	.	.	4-0-0	4
MAF	NM_005360.4	AD|Ayme_Gripp syndrome, 601088 (3), Autosomal dominant. Cataract 21, multiple types, 610202 (3), Autosomal dominant. 601088(MK),610202(MK)|177075	AD|Ayme_Gripp syndrome	c.907_912del	p.*303_Ser304del|p.*303_S304del	EX1	chr16:79598990:AGGACTG>A	.	0	0	0	A	0	0	0	0	0	In_frame_Deletion	.	.	.	.	.	MAF c.907_912del p.*303_Ser304del p.*303_S304del .	404	MAF; NM_005360.4; c.907_912del; p.*303_Ser304del|p.*303_S304del; EX1; Het; TTGAAGCGGC.GGCATAGCCG; 2;	.	.	.	.	.	1-0-0	1
MAF	NM_005360.4	NA,AD,AR|.,Osteopetrosis, autosomal dominant 2, 166600 (3), Autosomal dominant. Osteopetrosis, autosomal recessive 4, 611490 (3). 166600(MK),611490(MK)|133290,602727	AD|Ayme_Gripp syndrome	c.861C>G	p.Ile287Met|p.I287M	EX1/CDS1	chr16:79599042:G>C	rs139380519	0	0	0	A	0	0	9.062e-05	7.02566e-05	5.82208e-05	missense	.	Tolerated|0.454	Deleterious|0.000099	disease_causing|0.993034	Damaging|_2.92	MAF c.861C>G p.Ile287Met p.I287M	404	MAF; NM_005360.4; c.861C>G; p.Ile287Met|p.I287M; EX1/CDS1; Het; flank; 2;	.	.	.	.	.	1-0-0	1
MAF	NM_005360.4	AD|Ayme-Gripp syndrome, 601088 (3), Autosomal dominant. Cataract 21, multiple types, 610202 (3), Autosomal dominant. 601088(MK),610202(MK)|177075	AD|Ayme-Gripp syndrome	c.841G>T	p.Val281Phe|p.V281F	EX1	chr16:79599062:C>A	rs758977376	0	0	0	A	0	0	8.248e-06	8.37886e-06	0	Missense	.	Tolerated|0.679	Deleterious|0.000764	disease_causing|0.994307	Damaging|-2.88	MAF c.841G>T p.Val281Phe p.V281F 758977376	404	MAF; NM_005360.4; c.841G>T; p.Val281Phe|p.V281F; EX1; Het; TCCTTGCTGA.CCCGCGCAGC; 2;	.	.	.	.	.	1-0-0	1
MAF	NM_005360.4	AD|Ayme_Gripp syndrome, 601088 (3), Autosomal dominant. Cataract 21, multiple types, 610202 (3), Autosomal dominant. 601088(MK),610202(MK)|177075	AD|Ayme_Gripp syndrome	c.757G>A	p.Gly253Ser|p.G253S	EX1/CDS1	chr16:79599146:C>T	.	0	0	0	A	0	0	0	0	0	Missense	.	Tolerated|0.199	Unknown|0.216235	polymorphism|0.999928	Tolerated|_1.29	MAF c.757G>A p.Gly253Ser p.G253S .	404	MAF; NM_005360.4; c.757G>A; p.Gly253Ser|p.G253S; EX1/CDS1; Het; .; 2;	.	.	.	.	.	1-0-0	1
MAF	NM_005360.4	AD|Ayme_Gripp syndrome, 601088 (3), Autosomal dominant. Cataract 21, multiple types, 610202 (3), Autosomal dominant. 601088(MK),610202(MK)|177075	AD|Ayme_Gripp syndrome	c.729G>A	p.Gly243Gly|p.G243G	EX1/CDS1	chr16:79599174:C>T	rs1462151210	0	0	0	A	0	0	0	0	0	Synonymous	.	.	.	.	.	MAF c.729G>A p.Gly243Gly p.G243G	404	MAF; NM_005360.4; c.729G>A; p.Gly243Gly|p.G243G; EX1/CDS1; Het; GCAGGGCGcc.cccgcccccg; 2;	.	.	.	Benign/Likely_benign	.	1-0-0	1
MAF	NM_005360.4	AD|Ayme_Gripp syndrome, 601088 (3), Autosomal dominant. Cataract 21, multiple types, 610202 (3), Autosomal dominant. 601088(MK),610202(MK)|177075	AD|Ayme_Gripp syndrome	c.722G>C	p.Gly241Ala|p.G241A	EX1/CDS1	chr16:79599181:C>G	.	0	0	0	A	0	0	0	0	0	Missense	.	Damaging|0.03	Unknown|0.372203	polymorphism|0.994889	Damaging|_4.92	MAF c.722G>C p.Gly241Ala p.G241A .	404	MAF; NM_005360.4; c.722G>C; p.Gly241Ala|p.G241A; EX1/CDS1; Het; .; 2;	.	.	.	.	.	1-0-0	1
MAF	NM_005360.4	AD|Ayme_Gripp syndrome, 601088 (3), Autosomal dominant. Cataract 21, multiple types, 610202 (3), Autosomal dominant. 601088(MK),610202(MK)|177075	AD|Ayme_Gripp syndrome	c.698_715del	p.Gly233_Gly238del|p.G233_G238del	EX1	chr16:79599187:GCGCCCCCGCCGCCTCCGC>G	.	0	0	0	A	0	0	0	0	0	In_frame_Deletion	.	.	.	.	.	MAF c.698_715del p.Gly233_Gly238del p.G233_G238del .	404	MAF; NM_005360.4; c.698_715del; p.Gly233_Gly238del|p.G233_G238del; EX1; Het; CGCCCCCGCC.CGCCGCCGCC; 2;	.	.	.	.	.	1-0-0	1
MAF	NM_005360.4	AD|Ayme-Gripp syndrome, 601088 (3), Autosomal dominant. Cataract 21, multiple types, 610202 (3), Autosomal dominant. 601088(MK),610202(MK)|177075	AD|Ayme-Gripp syndrome	c.692_715del	p.Gly231_Gly238del|p.G231_G238del	EX1	chr16:79599187:GCGCCCCCGCCGCCTCCGCCGCCGC>G	rs982723238	0	0	0	A	0	0	0	0	0	In_frame_Deletion	.	.	.	.	.	MAF c.692_715del p.Gly231_Gly238del p.G231_G238del 982723238	404	MAF; NM_005360.4; c.692_715del; p.Gly231_Gly238del|p.G231_G238del; EX1; Het; CGCCCCCGCC.CGCCGCCGCC; 2;	.	.	.	.	.	1-0-0	1
MAF	NM_005360.4	AD|Ayme-Gripp syndrome, 601088 (3), Autosomal dominant. Cataract 21, multiple types, 610202 (3), Autosomal dominant. 601088(MK),610202(MK)|177075	AD|Ayme-Gripp syndrome	c.711G>T	p.Gly237Gly|p.G237G	EX1	chr16:79599192:C>A	rs947083874	0	0	0	A	0	0	0	0	0	Synonymous	.	.	.	.	.	MAF c.711G>T p.Gly237Gly p.G237G .	404	MAF; NM_005360.4; c.711G>T; p.Gly237Gly|p.G237G; EX1; Het; CCGCCGCGCC.CCGCCGCCTC; 2;	.	.	.	Benign/Likely_benign	.	2-0-0	2
MAF	NM_005360.4	AD|Ayme-Gripp syndrome, 601088 (3), Autosomal dominant. Cataract 21, multiple types, 610202 (3), Autosomal dominant. 601088(MK),610202(MK)|177075	AD|Ayme-Gripp syndrome	c.702_710del	p.Gly236_Gly238del|p.G236_G238del	EX1	chr16:79599192:CCCGCCGCCT>C	rs1333636718	0	0	0	A	0	0	0	0	0	In_frame_Deletion	.	.	.	.	.	MAF c.702_710del p.Gly236_Gly238del p.G236_G238del .	404	MAF; NM_005360.4; c.702_710del; p.Gly236_Gly238del|p.G236_G238del; EX1; Het; CCGCCGCGCC.CCGCCGCCGC; 2;	.	.	.	.	.	1-0-0	1
MAF	NM_005360.4	AD|Ayme-Gripp syndrome, 601088 (3), Autosomal dominant. Cataract 21, multiple types, 610202 (3), Autosomal dominant. 601088(MK),610202(MK)|177075	AD|Ayme-Gripp syndrome	c.710G>A	p.Gly237Glu|p.G237E	EX1	chr16:79599193:C>T	rs1277001334	0	0	0	A	0	0	0	0	0	Missense	.	Tolerated|1.0	Unknown|0.044364	polymorphism|0.985526	Damaging|-4.94	MAF c.710G>A p.Gly237Glu p.G237E .	404	MAF; NM_005360.4; c.710G>A; p.Gly237Glu|p.G237E; EX1; Het; CGCCGCGCCC.CGCCGCCTCC; 2;	.	.	.	.	.	1-0-0	1
MAF	NM_005360.4	AD|Ayme_Gripp syndrome, 601088 (3), Autosomal dominant. Cataract 21, multiple types, 610202 (3), Autosomal dominant. 601088(MK),610202(MK)|177075	AD|Ayme_Gripp syndrome	c.707_708insAGGCGG	p.238_239insGlyGly|p.238_239insGG	EX1	chr16:79599195:G>GCCGCCT	.	0	0	0	A	0	0	0	0	0	In_frame_Insertion	.	.	.	.	.	MAF c.707_708insAGGCGG p.238_239insGlyGly p.238_239insGG .	404	MAF; NM_005360.4; c.707_708insAGGCGG; p.238_239insGlyGly|p.238_239insGG; EX1; Het; CCGCGCCCCC.CCGCCTCCGC; 2;	.	.	.	.	.	2-0-0	2
MAF	NM_005360.4	AD|Ayme_Gripp syndrome, 601088 (3), Autosomal dominant. Cataract 21, multiple types, 610202 (3), Autosomal dominant. 601088(MK),610202(MK)|177075	AD|Ayme_Gripp syndrome	c.702A>G	p.Gly234Gly|p.G234G	EX1/CDS1	chr16:79599201:T>C	.	0	0	0	A	0	0	0	0	0	Synonymous	.	.	.	.	.	MAF c.702A>G p.Gly234Gly p.G234G .	404	MAF; NM_005360.4; c.702A>G; p.Gly234Gly|p.G234G; EX1/CDS1; Het; CCCCGCCGCC.CCGCCGCCGC; 2;	.	.	.	Benign/Likely_benign	.	1-0-0	1
MAF	NM_005360.4	AD|Ayme_Gripp syndrome, 601088 (3), Autosomal dominant. Cataract 21, multiple types, 610202 (3), Autosomal dominant. 601088(MK),610202(MK)|177075	AD|Ayme_Gripp syndrome	c.702A>C	p.Gly234Gly|p.G234G	EX1	chr16:79599201:T>G	rs779108045	0	0	0	A	0	0	0.002874	0	0	Synonymous	.	.	.	.	.	MAF c.702A>C p.Gly234Gly p.G234G 779108045	404	MAF; NM_005360.4; c.702A>C; p.Gly234Gly|p.G234G; EX1; Het; CCCCGCCGCC.CCGCCGCCGC; 2;	.	Likely_benign	criteria_provided,_multiple_submitters,_no_conflicts	Likely_benign	.	6-0-0	6
MAF	NM_005360.4	AD|Ayme_Gripp syndrome, 601088 (3), Autosomal dominant. Cataract 21, multiple types, 610202 (3), Autosomal dominant. 601088(MK),610202(MK)|177075	AD|Ayme_Gripp syndrome	c.701_702insCGG	p.238_239insGly|p.238_239insG	EX1	chr16:79599201:T>TCCG	rs907007335	0	0	0	A	0	0	0	0	0	In_frame_Insertion	.	.	.	.	.	MAF c.701_702insCGG p.238_239insGly p.238_239insG 907007335	404	MAF; NM_005360.4; c.701_702insCGG; p.238_239insGly|p.238_239insG; EX1; Het; CCCCGCCGCC.CCGCCGCCGC; 2;	.	.	.	.	.	2-0-0	2
MAF	NM_005360.4	AD|Ayme_Gripp syndrome, 601088 (3), Autosomal dominant. Cataract 21, multiple types, 610202 (3), Autosomal dominant. 601088(MK),610202(MK)|177075	AD|Ayme_Gripp syndrome	c.699_701delCGG	p.Gly234del	EX1/CDS1	chr16:79599201:TCCG>T	rs1161669886	0	0	0	A	0	0	0	0	0	In_frame_Deletion	.	.	.	.	.	MAF c.699_701delCGG p.Gly234del .	404	MAF; NM_005360.4; c.699_701delCGG; p.Gly234del; EX1/CDS1; Het; .; 2;	.	.	.	.	.	14-0-0	14
MAF	NM_005360.4	AD|Ayme_Gripp syndrome, 601088 (3), Autosomal dominant. Cataract 21, multiple types, 610202 (3), Autosomal dominant. 601088(MK),610202(MK)|177075	AD|Ayme_Gripp syndrome	c.696_701del	p.Gly237_Gly238del|p.G237_G238del	EX1	chr16:79599201:TCCGCCG>T	rs1161669886	0	0	0	A	0	0	0	0	0	In_frame_Deletion	.	.	.	.	.	MAF c.696_701del p.Gly237_Gly238del p.G237_G238del 1047494066	404	MAF; NM_005360.4; c.696_701del; p.Gly237_Gly238del|p.G237_G238del; EX1; Het; CCCCGCCGCC.CCGCCGCCGC; 2;	.	.	.	.	.	1-0-0	1
MAF	NM_005360.4	AD|Ayme-Gripp syndrome, 601088 (3), Autosomal dominant. Cataract 21, multiple types, 610202 (3), Autosomal dominant. 601088(MK),610202(MK)|177075	AD|Ayme-Gripp syndrome	c.690_701del	p.Gly235_Gly238del|p.G235_G238del	EX1	chr16:79599201:TCCGCCGCCGCCG>T	rs887468453	0	0	0	A	0	0	0	0	0	In_frame_Deletion	.	.	.	.	.	MAF c.690_701del p.Gly235_Gly238del p.G235_G238del 887468453	404	MAF; NM_005360.4; c.690_701del; p.Gly235_Gly238del|p.G235_G238del; EX1; Hom; CCCCGCCGCC.CCGCCGCCGC; 2;	.	.	.	.	.	43-0-3	46
MAF	NM_005360.4	AD|Ayme_Gripp syndrome, 601088 (3), Autosomal dominant. Cataract 21, multiple types, 610202 (3), Autosomal dominant. 601088(MK),610202(MK)|177075	AD|Ayme_Gripp syndrome	c.687_701delCGGCGGCGGCGGCGG	p.Gly230_Gly234del	EX1/CDS1	chr16:79599201:TCCGCCGCCGCCGCCG>T	rs1161669886	0	0	0	A	0	0	0	0	0	In_frame_Deletion	.	.	.	.	.	MAF c.687_701delCGGCGGCGGCGGCGG p.Gly230_Gly234del .	404	MAF; NM_005360.4; c.687_701delCGGCGGCGGCGGCGG; p.Gly230_Gly234del; EX1/CDS1; Het; .; 2;	.	.	.	.	.	1-0-0	1
MAF	NM_005360.4	AD|Ayme_Gripp syndrome, 601088 (3), Autosomal dominant. Cataract 21, multiple types, 610202 (3), Autosomal dominant. 601088(MK),610202(MK)|177075	AD|Ayme_Gripp syndrome	c.690C>A	p.Gly230Gly|p.G230G	EX1	chr16:79599213:G>T	rs1164444413	0	0	0	A	0	0	0	0	0	Synonymous	.	.	.	.	.	MAF c.690C>A p.Gly230Gly p.G230G .	404	MAF; NM_005360.4; c.690C>A; p.Gly230Gly|p.G230G; EX1; Het; CGCCGCCGCC.CCGCCGCCGC; 2;	.	.	.	Benign/Likely_benign	.	1-0-0	1
MAF	NM_005360.4	AD|Ayme_Gripp syndrome, 601088 (3), Autosomal dominant. Cataract 21, multiple types, 610202 (3), Autosomal dominant. 601088(MK),610202(MK)|177075	AD|Ayme_Gripp syndrome	c.687C>A	p.Gly229Gly|p.G229G	EX1	chr16:79599216:G>T	rs1282904059	0	0	0	A	0	0	0	0	0	Synonymous	.	.	.	.	.	MAF c.687C>A p.Gly229Gly p.G229G .	404	MAF; NM_005360.4; c.687C>A; p.Gly229Gly|p.G229G; EX1; Het; CGCCGCCGCC.CCGCCGCCGC; 2;	.	.	.	Benign/Likely_benign	.	6-0-0	6
MAF	NM_005360.4	AD|Ayme_Gripp syndrome, 601088 (3), Autosomal dominant. Cataract 21, multiple types, 610202 (3), Autosomal dominant. 601088(MK),610202(MK)|177075	AD|Ayme_Gripp syndrome	c.644G>A	p.Gly215Asp|p.G215D	EX1/CDS1	chr16:79599259:C>T	rs1316735017	0	0	0	A	0	0	0	0	0	Missense	.	Tolerated|0.63	.	polymorphism|0.999986	Damaging|_3.98	MAF c.644G>A p.Gly215Asp p.G215D .	404	MAF; NM_005360.4; c.644G>A; p.Gly215Asp|p.G215D; EX1/CDS1; Het; .; 2;	.	.	.	.	.	1-0-0	1
MAF	NM_005360.4	AD|Ayme-Gripp syndrome, 601088 (3), Autosomal dominant. Cataract 21, multiple types, 610202 (3), Autosomal dominant. 601088(MK),610202(MK)|177075	AD|Ayme-Gripp syndrome	c.619G>C	p.Ala207Pro|p.A207P	EX1	chr16:79599284:C>G	.	0	0	0	A	0	0	0	0	0	Missense	.	Tolerated|0.216	Unknown|0.249273	polymorphism|0.99966	Damaging|-3.19	MAF c.619G>C p.Ala207Pro p.A207P .	404	MAF; NM_005360.4; c.619G>C; p.Ala207Pro|p.A207P; EX1; Hom; GCCGAGGCGG.CGCGCTGCCC; 2;	.	.	.	.	.	0-0-1	1
MAF	NM_005360.4	AD|Ayme_Gripp syndrome, 601088 (3), Autosomal dominant. Cataract 21, multiple types, 610202 (3), Autosomal dominant. 601088(MK),610202(MK)|177075	AD|Ayme_Gripp syndrome	c.592G>A	p.Gly198Ser|p.G198S	EX1/CDS1	chr16:79599311:C>T	.	0	0	0	A	0	0	0	0	0	Missense	.	Tolerated|0.752	Unknown|0.268133	polymorphism|0.992091	Damaging|_3.63	MAF c.592G>A p.Gly198Ser p.G198S	404	MAF; NM_005360.4; c.592G>A; p.Gly198Ser|p.G198S; EX1/CDS1; Het; CCGGGCGCGC.GGCCGTCGGG; 2;	.	.	.	.	.	1-0-0	1
MAF	NM_005360.4	AD|Ayme-Gripp syndrome, 601088 (3), Autosomal dominant. Cataract 21, multiple types, 610202 (3), Autosomal dominant. 601088(MK),610202(MK)|177075	AD|Ayme-Gripp syndrome	c.559_561delCAC	p.His187_Ala188delHis	EX1/CDS1	chr16:79599341:CGTG>C	rs1057520061	0	0	0	A	0	0.0336	0	0	0	In_frame_Deletion	.	.	.	.	.	MAF c.559_561delCAC p.His187_Ala188delHis .	404	MAF; NM_005360.4; c.559_561delCAC; p.His187_Ala188delHis; EX1/CDS1; Het; .; 2;	.	Likely_benign	criteria_provided,_single_submitter	Likely_benign	.	57-0-1	58
MAF	NM_005360.4	AD|Ayme_Gripp syndrome, 601088 (3), Autosomal dominant. Cataract 21, multiple types, 610202 (3), Autosomal dominant. 601088(MK),610202(MK)|177075	AD|Ayme_Gripp syndrome	c.556_561delCACCAC	p.His186_Ala188delinsAla	EX1/CDS1	chr16:79599341:CGTGGTG>C	rs1462675946	0	0	0	A	0	0	0	0	0	In_frame_Delins	.	.	.	.	.	MAF c.556_561delCACCAC p.His186_Ala188delinsAla	404	MAF; NM_005360.4; c.556_561delCACCAC; p.His186_Ala188delinsAla; EX1/CDS1; Het; TGGCCGGCGG.GTGGTGGTGG; 2;	.	.	.	.	.	1-0-0	1
MAF	NM_005360.4	AD|Ayme_Gripp syndrome, 601088 (3), Autosomal dominant. Cataract 21, multiple types, 610202 (3), Autosomal dominant. 601088(MK),610202(MK)|177075	AD|Ayme_Gripp syndrome	c.544C>T	p.His182Tyr|p.H182Y	EX1/CDS1	chr16:79599359:G>A	rs1473252552	0	0	0	A	0	0	0	0	0	Missense	.	Tolerated|0.381	Neutral|0.584688	disease_causing|0.998808	Damaging|_4.66	MAF c.544C>T p.His182Tyr p.H182Y .	404	MAF; NM_005360.4; c.544C>T; p.His182Tyr|p.H182Y; EX1/CDS1; Het; TGGTGGTGGT.GTAGTGCGGG; 2;	.	.	.	.	.	1-0-0	1
MAF	NM_005360.4	AD|Ayme_Gripp syndrome, 601088 (3), Autosomal dominant. Cataract 21, multiple types, 610202 (3), Autosomal dominant. 601088(MK),610202(MK)|177075	AD|Ayme_Gripp syndrome	c.543C>T	p.Tyr181Tyr|p.Y181Y	EX1/CDS1	chr16:79599360:G>A	.	0	0	0	A	0	0	0	0	0	Synonymous	.	.	.	.	.	MAF c.543C>T p.Tyr181Tyr p.Y181Y .	404	MAF; NM_005360.4; c.543C>T; p.Tyr181Tyr|p.Y181Y; EX1/CDS1; Het; .; 2;	.	.	.	Benign/Likely_benign	.	1-0-0	1
MAF	NM_005360.4	AD|Ayme-Gripp syndrome, 601088 (3), Autosomal dominant. Cataract 21, multiple types, 610202 (3), Autosomal dominant. 601088(MK),610202(MK)|177075	AD|Ayme-Gripp syndrome	c.534C>T	p.Gly178Gly|p.G178G	EX1/CDS1	chr16:79599369:G>A	rs1384717666	0	0	0	A	0	0	0	0	0	Synonymous	.	.	.	.	.	MAF c.534C>T p.Gly178Gly p.G178G .	404	MAF; NM_005360.4; c.534C>T; p.Gly178Gly|p.G178G; EX1/CDS1; Het; .; 2;	.	.	.	Benign/Likely_benign	.	6-0-1	7
MAF	NM_005360.4	AD|Ayme-Gripp syndrome, 601088 (3), Autosomal dominant. Cataract 21, multiple types, 610202 (3), Autosomal dominant. 601088(MK),610202(MK)|177075	AD|Ayme-Gripp syndrome	c.525C>T	p.Ser175Ser|p.S175S	EX1/CDS1	chr16:79599378:G>A	rs998971123	0	0	0	A	0	0	0	0	0	Synonymous	.	.	.	.	.	MAF c.525C>T p.Ser175Ser p.S175S 998971123	404	MAF; NM_005360.4; c.525C>T; p.Ser175Ser|p.S175S; EX1/CDS1; Het; .; 2;	.	.	.	Benign/Likely_benign	.	10-0-1	11
MAF	NM_005360.4	AD|Ayme_Gripp syndrome, 601088 (3), Autosomal dominant. Cataract 21, multiple types, 610202 (3), Autosomal dominant. 601088(MK),610202(MK)|177075	AD|Ayme_Gripp syndrome	c.516C>G	p.Ala172Ala|p.A172A	EX1/CDS1	chr16:79599387:G>C	.	0	0	0	A	0	0	0	0	0	Synonymous	.	.	.	.	.	MAF c.516C>G p.Ala172Ala p.A172A .	404	MAF; NM_005360.4; c.516C>G; p.Ala172Ala|p.A172A; EX1/CDS1; Het; CGCTCTGCGC.GCGGCCGCGG; 2;	.	.	.	Benign/Likely_benign	.	1-0-0	1
MAF	NM_005360.4	AD|Ayme_Gripp syndrome, 601088 (3), Autosomal dominant. Cataract 21, multiple types, 610202 (3), Autosomal dominant. 601088(MK),610202(MK)|177075	AD|Ayme_Gripp syndrome	c.501G>A	p.Val167Val|p.V167V	EX1/CDS1	chr16:79599402:C>T	.	0	0	0	A	0	0	0	0	0	Synonymous	.	.	.	.	.	MAF c.501G>A p.Val167Val p.V167V .	404	MAF; NM_005360.4; c.501G>A; p.Val167Val|p.V167V; EX1/CDS1; Het; .; 2;	.	.	.	Benign/Likely_benign	.	1-0-0	1
MAF	NM_005360.4	AD|Ayme_Gripp syndrome, 601088 (3), Autosomal dominant. Cataract 21, multiple types, 610202 (3), Autosomal dominant. 601088(MK),610202(MK)|177075	AD|Ayme_Gripp syndrome	c.484G>A	p.Ala162Thr|p.A162T	EX1	chr16:79599419:C>T	.	0	0	0	A	0	0	0	0	0	Missense	.	Tolerated|0.066	Unknown|0.106530	polymorphism|0.677332	Damaging|_4.57	MAF c.484G>A p.Ala162Thr p.A162T .	404	MAF; NM_005360.4; c.484G>A; p.Ala162Thr|p.A162T; EX1; Het; GACACCACGG.GGCGGCGGGG; 2;	.	.	.	.	.	3-0-0	3
MAF	NM_005360.4	AD|Ayme-Gripp syndrome, 601088 (3), Autosomal dominant. Cataract 21, multiple types, 610202 (3), Autosomal dominant. 601088(MK),610202(MK)|177075	AD|Ayme-Gripp syndrome	c.478G>C	p.Ala160Pro|p.A160P	EX1	chr16:79599425:C>G	.	0	0	0	A	0	0	0	0	0	Missense	.	Tolerated|0.07	Neutral|0.008063	disease_causing|0.812488	Damaging|-4.53	MAF c.478G>C p.Ala160Pro p.A160P .	404	MAF; NM_005360.4; c.478G>C; p.Ala160Pro|p.A160P; EX1; Het; ACGGCGGCGG.GGGGCCCATC; 2;	.	.	.	.	.	4-0-0	4
MAF	NM_005360.4	AD|Ayme-Gripp syndrome, 601088 (3), Autosomal dominant. Cataract 21, multiple types, 610202 (3), Autosomal dominant. 601088(MK),610202(MK)|177075	AD|Ayme-Gripp syndrome	c.468G>C	p.Glu156Asp|p.E156D	EX1	chr16:79599435:C>G	rs1183759983	0	0	0	A	0	0	0	0	0	Missense	.	Tolerated|0.229	Unknown|0.333057	polymorphism|0.95151	Damaging|-4.44	MAF c.468G>C p.Glu156Asp p.E156D .	404	MAF; NM_005360.4; c.468G>C; p.Glu156Asp|p.E156D; EX1; Het; CGGGGCCCAT.TCCTCGCCGC; 2;	.	.	.	.	.	3-0-0	3
MAF	NM_005360.4	AD|Ayme-Gripp syndrome, 601088 (3), Autosomal dominant. Cataract 21, multiple types, 610202 (3), Autosomal dominant. 601088(MK),610202(MK)|177075	AD|Ayme-Gripp syndrome	c.445T>C	p.Ser149Pro|p.S149P	EX1	chr16:79599458:A>G	.	0	0	0	A	0	0	0	0	0	Missense	.	Damaging|0.026	Unknown|0.260945	polymorphism|0.991247	Damaging|-4.42	MAF c.445T>C p.Ser149Pro p.S149P .	404	MAF; NM_005360.4; c.445T>C; p.Ser149Pro|p.S149P; EX1; Het; CCGCCCAAGG.GGCGCCGGCA; 2;	.	.	.	.	.	2-0-0	2
MAF	NM_005360.4	AD|Ayme-Gripp syndrome, 601088 (3), Autosomal dominant. Cataract 21, multiple types, 610202 (3), Autosomal dominant. 601088(MK),610202(MK)|177075	AD|Ayme-Gripp syndrome	c.442G>T	p.Ala148Ser|p.A148S	EX1	chr16:79599461:C>A	rs758854502	0	0	0	A	0	0	0.0002219	0.000182615	0	Missense	.	Tolerated|0.427	Neutral|0.527336	polymorphism|0.99894	Damaging|-4.41	MAF c.442G>T p.Ala148Ser p.A148S 758854502	404	MAF; NM_005360.4; c.442G>T; p.Ala148Ser|p.A148S; EX1; Het; CCCAAGGAGG.GCCGGCACCG; 2;	.	.	.	.	.	2-0-0	2
MAF	NM_005360.4	AD|Ayme_Gripp syndrome, 601088 (3), Autosomal dominant. Cataract 21, multiple types, 610202 (3), Autosomal dominant. 601088(MK),610202(MK)|177075	AD|Ayme_Gripp syndrome	c.435_428dup	p.Gly147_Ala148insAlaGly	EX1/CDS1	chr16:79599462:G>GCCGGCA	rs753758729	0	0	0	A	0	0	9.374e-05	0	0	In_frame_Insertion	.	.	.	.	.	MAF c.435_428dup p.Gly147_Ala148insAlaGly 753758729	404	MAF; NM_005360.4; c.435_428dup; p.Gly147_Ala148insAlaGly; EX1/CDS1; Het; .; 2;	.	.	.	.	.	3-0-0	3
MAF	NM_005360.4	AD|Ayme-Gripp syndrome, 601088 (3), Autosomal dominant. Cataract 21, multiple types, 610202 (3), Autosomal dominant. 601088(MK),610202(MK)|177075	AD|Ayme-Gripp syndrome	c.439G>A	p.Gly147Ser|p.G147S	EX1	chr16:79599464:C>T	.	0	0	0	A	0	0	0	0	0	Missense	.	Tolerated|0.134	Unknown|0.314152	polymorphism|0.997996	Damaging|-4.51	MAF c.439G>A p.Gly147Ser p.G147S .	404	MAF; NM_005360.4; c.439G>A; p.Gly147Ser|p.G147S; EX1; Het; AAGGAGGCGC.GGCACCGGCC; 2;	.	.	.	.	.	1-0-0	1
[truncated: 1,543 more rows]

## Sheet: Table Header Description
Table Header	Description
Gene	Gene Symbol
Transcript	hg38
OMIM	Online Mendelian Inheritance in Man
CGD	Clinical Genomic Database
Mut_Name	Mutant Name
Chr:por:mut	Chromosome_Position_Mutant
G1000_AF	1000 Genomes Project_Allele frequency
G1000_EAS_AF	1000 Genomes Project_East Asian_Allele frequency
Native_Freq	Inhouse database, BGI
dbSNP_AF	Single Nucleotide Polymorphism Database_Allele frequency
[truncated: 14 more rows]
